# Supplementary material for: Protein expression profiling of plasma and lungs at different stages of metastatic development in a human triple negative breast cancer xenograft model
Source: PLoS One. 2019 May 1;14(5):e0215909. doi: 10.1371/journal.pone.0215909 (PMC6494042; doi:10.1371/journal.pone.0215909)
Supplement: S1 Table — FDR was set to 0.05, the number of randomisation to 250 and the q-values (adjusted p-values) were reported (equivalent to the corresponding FDR threshold). Quantified plasma and lung proteins (unique peptides ≥2) with both ANOVA p-values and FDR cutoff below 0.05 are marked (ANOVA significant) (XLSX) [file pone.0215909.s001.xlsx]

## Sheet: Plasma
LFQ intensity S_A1	LFQ intensity S_A2	LFQ intensity S_A3	LFQ intensity S_A5	LFQ intensity S_B1	LFQ intensity S_B3	LFQ intensity S_B4	LFQ intensity S_C1	LFQ intensity S_C2	LFQ intensity S_C3	LFQ intensity S_C4	LFQ intensity S_C5	ANOVA p value	ANOVA q-value	ANOVA Significant	Razor + unique peptides	Unique peptides	Protein names	Gene names
26.1237	24.7073	25.0117	23.3407	23.8954	22.3401	23.5687	33.5691	33.3549	32.821	33.7988	32.9941	2.14934e-07	0	+	24	24	Haptoglobin;Haptoglobin alpha chain;Haptoglobin beta chain	Hp
27.0769	27.1033	26.8231	26.7419	26.9334	27.2229	27.0508	28.2557	28.0726	27.9784	28.2897	28.2937	1.87872e-06	0	+	23	23	Complement component C9	C9
30.4189	30.3718	30.2002	30.3622	30.4692	30.449	30.3517	29.7565	29.858	29.772	29.8938	29.7891	4.48752e-06	0	+	43	41	Inhibitor of carbonic anhydrase	Ica
30.5669	30.5809	30.4372	30.5951	30.6608	30.5907	30.552	29.9873	30.0943	30.13	30.0605	30.0415	5.35319e-06	0	+	22	22	Beta-2-glycoprotein 1	Apoh
29.033	29.0472	29.0347	29.0624	28.8364	28.9247	28.923	29.2746	29.4216	29.3911	29.4263	29.4033	6.0053e-06	0	+	17	17	Clusterin;Clusterin beta chain;Clusterin alpha chain	Clu
28.5889	28.6328	28.0415	28.6603	28.9467	28.438	28.6446	26.6291	26.2421	26.8327	26.6315	26.5759	7.41758e-06	0	+	12	12	Retinol-binding protein 4	Rbp4
32.0366	31.99	31.8089	32.0821	32.1296	32.1433	31.9626	31.113	31.2771	31.2692	31.3266	31.2807	1.13976e-05	0	+	8	7	Alpha-1-antitrypsin 1-2	Serpina1b
24.5676	24.4875	24.4422	24.3099	24.4056	24.4512	24.4153	23.8272	23.9628	24.0502	23.9111	23.9187	1.37498e-05	0	+	2	2	Apolipoprotein C-IV	Apoc4
35.1375	35.0054	34.639	34.5565	35.2624	35.2111	35.3491	34.0417	34.4364	33.9927	34.2305	34.1788	1.71674e-05	0	+	23	15	Serine protease inhibitor A3K	Serpina3k
22.7191	23.4012	22.1275	22.2507	22.6691	22.4871	23.3672	28.7086	27.843	26.7393	29.1752	27.4227	1.80159e-05	0	+	5	5	Alpha-1-acid glycoprotein 2	Orm2
28.6961	28.6519	28.4957	28.5056	28.5689	28.5983	28.4848	28.1361	28.2747	28.2498	28.1204	28.1979	2.36005e-05	0.000363636	+	18	18	Zinc-alpha-2-glycoprotein	Azgp1
32.7031	32.6095	32.6451	33.0219	32.5741	32.6437	32.6043	31.3724	31.706	31.8569	31.5372	31.6279	2.79596e-05	0.001	+	17	15	Carboxylesterase 1C	Ces1c
30.5034	30.3413	30.2565	30.5908	30.509	30.4666	30.3953	29.3311	29.5957	29.6408	29.3597	29.5824	2.86957e-05	0.000923077	+	28	28	Afamin	Afm
27.7549	27.5901	27.611	27.808	27.8287	27.8468	27.6084	26.6162	26.7821	26.9267	26.4832	26.7866	3.01537e-05	0.000857143	+	11	7	Lumican	Lum
29.7018	29.5256	29.6919	29.5551	29.7485	29.9241	29.6797	28.7767	28.9893	28.8026	28.54	28.7621	3.09292e-05	0.0008	+	11	11	Complement factor D	Cfd
27.2165	27.507	27.336	27.6516	27.6158	27.5502	27.5571	26.5219	26.7246	26.8064	26.6291	26.5609	4.47779e-05	0.00125	+	7	7	Glutathione peroxidase 3	Gpx3
28.7701	28.7662	28.7173	28.9807	28.7469	28.8233	28.8031	27.8214	28.163	28.1234	27.8851	28.1002	5.44714e-05	0.00141176	+	30	29	Plasma kallikrein;Plasma kallikrein heavy chain;Plasma kallikrein light chain	Klkb1
24.2005	24.0488	24.1911	24.0498	24.0772	24.1532	23.8889	24.5999	24.6686	24.7583	24.795	24.661	5.9925e-05	0.002	+	6	6	Complement C1q subcomponent subunit A	C1qa
31.7355	31.7551	31.7137	32.0795	32.0211	31.5477	31.5674	30.2372	30.2937	30.7893	30.1751	30.368	6.41442e-05	0.00210526	+	7	7	Transthyretin	Ttr
29.8627	29.638	29.6122	29.8407	29.7419	29.8751	30.0045	31.5015	31.2371	30.8119	31.635	31.1357	6.98945e-05	0.002	+	32	32	Inter-alpha-trypsin inhibitor heavy chain H3	Itih3
30.9445	30.7735	30.709	30.8473	30.933	30.7691	31.0008	32.2429	31.9655	31.8952	32.5596	31.9201	7.30623e-05	0.00209524	+	43	43	Inter alpha-trypsin inhibitor, heavy chain 4	Itih4
27.6546	27.535	27.5033	27.727	27.7452	27.7138	27.728	26.5093	26.8565	26.7166	26.3345	26.854	7.55596e-05	0.002	+	29	29	Coagulation factor XIII B chain	F13b
22.2711	22.4454	22.4906	22.6412	22.8035	22.8864	23.0605	21.1722	21.619	21.5214	21.5868	21.8968	8.76768e-05	0.00191304	+	5	5	Thrombospondin-4	Thbs4
27.873	27.6785	27.139	27.697	27.7018	27.5545	27.4554	25.6432	26.1539	26.4674	25.941	26.1636	8.98215e-05	0.00183333	+	4	4	Adiponectin	Adipoq
24.7885	25.109	24.855	24.2816	25.121	25.3201	25.0743	26.096	26.1349	25.7871	26.1651	26.034	8.98285e-05	0.00176	+	9	9	Complement component C8 gamma chain	C8g
38.3385	38.1615	38.0767	38.4394	38.3596	38.2758	38.2747	37.1489	37.2685	37.5935	37.1792	37.4371	9.31659e-05	0.00169231	+	87	83	Serum albumin	Alb
25.1047	25.0913	24.8132	24.8693	25.102	25.0008	24.9736	23.8708	24.1437	24.0784	23.4382	23.9205	9.88663e-05	0.00162963	+	5	5	Tetranectin	Clec3b
28.7938	28.7292	28.7228	28.8431	28.8643	29.021	28.9038	27.9861	28.317	28.2732	28.1004	28.3087	9.95086e-05	0.00157143	+	24	24	Phosphatidylinositol-glycan-specific phospholipase D	Gpld1
32.7808	32.6231	32.6919	32.8789	32.7229	32.7768	32.7391	34.2708	33.9966	33.5566	34.2918	33.8537	0.00010819	0.00151724	+	28	28	Hemopexin	Hpx
28.2794	28.418	28.2236	28.2463	28.3393	28.3701	28.2871	27.9337	28.0593	27.8721	27.8621	27.947	0.000111267	0.00146667	+	17	17	Insulin-like growth factor-binding protein complex acid labile subunit	Igfals
31.0322	30.9149	30.8742	31.1064	31.1036	31.1175	30.959	29.5459	29.8809	30.1296	29.3344	29.8134	0.000111576	0.00141935	+	37	20	Gelsolin	Gsn
19.8801	20.3397	20.7594	20.4257	20.3313	21.0509	19.5886	22.9084	23.261	22.5448	23.4179	22.5656	0.000125443	0.001375	+	6	6	CD5 antigen-like	Cd5l
26.3234	26.0059	25.9537	26.2409	26.2687	25.9581	25.8035	24.5778	24.6452	25.1542	24.898	24.9298	0.000126821	0.00133333	+	12	12	Vascular non-inflammatory molecule 3	Vnn3
29.2317	29.2148	29.0572	29.2305	29.2949	29.3096	29.3224	28.8917	29.0177	28.9636	28.8947	28.9553	0.000129999	0.00129412	+	18	18	Carboxypeptidase N subunit 2	Cpn2
23.1231	22.7641	22.8653	23.1951	23.6368	23.3502	23.55	21.1845	22.046	21.8437	21.6891	21.9901	0.000136148	0.00137143	+	9	9	Transferrin receptor protein 1	Tfrc
24.6843	24.3935	24.2585	24.2947	24.4348	24.501	24.4358	23.9233	23.9855	23.7894	23.6682	23.8154	0.000145545	0.00133333	+	10	10	Cholinesterase	Bche
31.6501	31.5741	31.4228	31.6678	31.8375	31.6713	31.5177	32.1533	32.2536	32.2343	32.2986	32.132	0.000153918	0.00140541	+	81	81	Complement C4-B;Complement C4 beta chain;Complement C4 alpha chain;C4a anaphylatoxin;Complement C4 gamma chain	C4b
24.9161	24.4666	24.5343	24.9735	24.8235	24.8356	25.0186	23.4068	23.7207	23.723	23.838	23.8456	0.00015735	0.00136842	+	12	12	Periostin	Postn
27.7341	27.7348	27.5379	27.6899	27.9145	27.8515	27.8699	28.815	28.6036	28.2824	28.8342	28.5073	0.000178932	0.0014359	+	13	13	Protein Z-dependent protease inhibitor	Serpina10
21.6074	21.7043	20.9785	21.1795	21.4342	21.6728	21.2523	20.7821	20.5959	20.7258	20.7369	20.9131	0.000188542	0.0014	+	3	3	Insulin-like growth factor-binding protein 3	Igfbp3
24.6771	24.5894	24.5527	24.8255	24.6563	25.0068	24.6382	23.9946	24.0176	23.9115	23.9781	24.1519	0.000231564	0.00156098	+	10	2	Fibulin-1	Fbln1
34.386	34.4366	34.1294	34.3966	34.8008	34.5436	34.5155	33.8542	33.7867	33.9057	34.0223	33.9544	0.000251726	0.0015814	+	26	26	Apolipoprotein A-I;Truncated apolipoprotein A-I	Apoa1
31.7537	31.5991	31.5881	31.891	31.9991	31.7148	31.6942	30.8472	30.795	31.0617	30.4823	30.877	0.000256169	0.00154545	+	31	31	Apolipoprotein A-IV	Apoa4
27.0488	26.4592	26.0975	26.081	26.808	26.1514	26.5184	27.4995	27.788	27.4317	27.6883	27.4835	0.00027899	0.00151111	+	8	8	Serum amyloid A-4 protein	Saa4
26.6306	26.5936	26.3089	26.4834	26.5767	26.4958	26.4126	24.9358	25.6029	25.682	25.1181	25.4926	0.00029182	0.00147826	+	12	12	Interleukin-1 receptor accessory protein	Il1rap
29.3771	29.2267	29.2608	29.2561	29.3886	29.3368	29.278	29.6291	29.6185	29.6822	29.8218	29.6116	0.000305454	0.00153191	+	18	18	Plasma protease C1 inhibitor	Serping1
25.0854	25.415	25.1166	25.2337	25.2413	25.3406	25.4084	24.8152	24.7848	24.8028	24.778	24.8348	0.000308377	0.0015	+	12	12	Transcobalamin-2	Tcn2
28.2583	27.9902	27.9711	28.2233	28.1252	28.0834	28.0995	27.4933	27.6453	27.5375	27.401	27.6579	0.000361714	0.00146939	+	15	15	Coagulation factor XII;Coagulation factor XIIa heavy chain;Coagulation factor XIIa light chain	F12
31.154	30.8707	31.0303	30.9077	31.0514	30.9459	30.8999	31.7164	31.4706	31.4814	31.5607	31.4274	0.000365104	0.00144	+	58	58	Complement factor H	Cfh
24.7209	24.3697	24.1598	24.6176	24.5173	24.174	24.71	26.0253	26.1859	26.1304	25.6838	25.4144	0.000370102	0.00141176	+	4	4	Proteasome subunit beta type-2	Psmb2
34.4052	34.3483	34.377	34.3891	34.4422	34.4756	34.4551	34.7291	34.6907	34.646	34.8484	34.6238	0.000387489	0.00161538	+	122	122	Complement C3;Complement C3 beta chain;Complement C3 alpha chain;C3a anaphylatoxin;Acylation stimulating protein;Complement C3b alpha chain;Complement C3c alpha chain fragment 1;Complement C3dg fragment;Complement C3g fragment;Complement C3d fragment;Complement C3f fragment;Complement C3c alpha chain fragment 2	C3
25.5148	25.234	25.2501	25.5258	25.576	25.4475	25.2424	24.8409	24.56	24.6402	24.7828	24.6474	0.000395523	0.00166038	+	15	15	Alpha-amylase 1	Amy1
24.1072	23.5228	23.6712	24.6123	24.0345	24.0135	23.6677	22.2749	21.4626	21.8709	22.227	22.5089	0.000425426	0.00192593	+	4	4	Collagen alpha-1(I) chain	Col1a1
25.9259	25.7999	25.7465	25.8959	25.9763	26.0834	26.011	25.0053	24.9284	25.5291	25.146	25.0978	0.000434253	0.00196364	+	11	3	Mannan-binding lectin serine protease 1;Mannan-binding lectin serine protease 1 heavy chain;Mannan-binding lectin serine protease 1 light chain	Masp1
31.9079	32.0482	31.8627	32.2164	32.1039	32.0902	31.8897	31.4054	31.5519	31.5163	31.3962	31.3755	0.000452891	0.00207143	+	33	33	Antithrombin-III	Serpinc1
26.0976	26.6029	26.237	25.5354	26.4247	26.7733	26.5868	27.5467	27.5534	27.0978	27.5184	27.5635	0.000492593	0.00203509	+	24	24	Complement component C8 beta chain	C8b
28.9248	28.7614	28.7262	28.8987	28.7853	28.8924	29.0136	29.5194	29.4321	29.3402	29.7514	29.3791	0.000527998	0.002	+	15	15	Vitronectin	Vtn
22.4732	22.3867	22.3436	22.6628	22.8646	22.8615	22.4374	20.7752	21.5507	21.6371	20.8133	20.9565	0.000562947	0.0020339	+	4	4	Serine protease inhibitor A3C	Serpina3c
23.949	23.5951	23.0135	23.4169	24.0681	23.464	23.7884	24.9943	25.1208	24.7012	25.5037	24.5833	0.00060313	0.0024	+	9	9	Lipopolysaccharide-binding protein	Lbp
24.5787	24.4809	24.1476	24.6117	24.5409	24.4707	24.3239	22.8634	23.513	23.6064	23.5724	23.2879	0.000683341	0.00281967	+	5	5	Extracellular superoxide dismutase [Cu-Zn]	Sod3
25.2102	25.017	25.1199	25.4007	25.2759	25.1904	25.1595	24.198	24.5814	24.5531	24.0217	24.4833	0.000701064	0.00309677	+	7	7	Macrophage colony-stimulating factor 1 receptor	Csf1r
24.0866	24.2685	23.9826	24.1852	24.5698	24.4523	24.5059	23.9208	23.9258	24.0782	24.076	24.079	0.000703212	0.00304762	+	10	10	Platelet-activating factor acetylhydrolase	Pla2g7
25.9698	26.5145	26.3528	25.6886	26.2719	26.769	26.6565	27.5618	27.5313	27.0984	27.6701	27.5666	0.000868574	0.0036875	+	27	27	Complement component C8 alpha chain	C8a
25.5204	25.041	25.3766	25.3929	25.2218	25.4852	25.3178	24.0914	24.459	24.5541	23.9183	24.5585	0.000885268	0.00369231	+	7	7	Peptidase inhibitor 16	Pi16
29.7599	29.5376	29.309	29.3501	30.0632	29.63	29.4974	28.966	28.7739	28.7401	28.3966	28.8666	0.00102346	0.004	+	3	3	Apolipoprotein C-III	Apoc3
34.3706	34.1957	34.1793	34.0409	34.2947	34.3019	34.3984	33.928	33.9049	33.8933	34.0889	33.9404	0.0010716	0.0039403	+	21	2	Alpha-1-antitrypsin 1-3	Serpina1c
28.9413	29.3386	28.8799	29.2005	29.2617	29.3835	29.3529	30.9648	30.6886	30.035	31.2545	30.2803	0.00122782	0.00423529	+	8	6	Alpha-1-acid glycoprotein 1	Orm1
23.0405	22.5598	22.92	23.0554	22.7377	22.8465	22.6142	21.5594	21.9145	22.0464	22.1404	22.1963	0.00138673	0.00452174	+	5	5	Vascular endothelial growth factor receptor 3	Flt4
27.8333	27.9381	27.7409	27.8123	28.0736	27.9611	27.9734	28.4999	28.3974	28.1199	28.5695	28.3273	0.00142647	0.00451429	+	24	24	Sulfhydryl oxidase 1	Qsox1
31.029	30.8337	30.4865	30.7823	31.033	30.6066	30.7761	30.248	29.981	30.2005	29.8485	30.2241	0.00144981	0.0044507	+	4	4	Apolipoprotein A-II	Apoa2
30.8013	30.3093	30.5719	31.1107	30.6264	30.392	30.1529	29.039	29.2103	29.7664	28.6011	29.3442	0.00154584	0.00466667	+	17	17	Corticosteroid-binding globulin	Serpina6
21.0385	21.2066	21.5481	20.878	NaN	20.6604	20.685	22.2747	22.2548	22.46	NaN	NaN	0.00207743	0.00589189	+	4	4	Rho GDP-dissociation inhibitor 1	Arhgdia
29.3081	29.2088	28.7666	29.1567	29.4436	29.1971	29.3521	27.8571	28.3178	28.7312	28.1672	28.4487	0.00209183	0.00586667	+	13	13	Serum paraoxonase/arylesterase 1	Pon1
25.1288	24.9269	24.8323	24.9254	24.6079	24.7635	24.6809	25.3026	25.0305	25.1471	25.4218	25.2407	0.00215159	0.00589474	+	7	7	Complement C1q subcomponent subunit B	C1qb
26.2253	25.9702	25.8732	26.2971	26.159	25.849	25.9404	25.3825	25.5898	25.2446	25.1328	24.9884	0.00230303	0.00618182	+	11	11	Platelet glycoprotein Ib alpha chain	Gp1ba
28.5605	28.648	28.4769	28.6892	28.5853	28.5058	28.4656	28.3347	28.2099	28.297	28.3546	28.3026	0.0023914	0.00646154	+	20	20	Heparin cofactor 2	Serpind1
27.9661	27.8941	27.6216	27.8079	27.8059	27.9973	27.8813	27.4694	27.5393	27.6662	27.3742	27.5538	0.00259617	0.00663291	+	14	14	Carboxypeptidase N catalytic chain	Cpn1
29.5684	29.3793	29.1484	29.3071	29.4774	29.4548	29.4037	29.7648	29.6072	29.5885	29.649	29.8266	0.00279402	0.0069	+	24	24	Complement factor I;Complement factor I heavy chain;Complement factor I light chain	Cfi
27.9504	27.5516	27.5195	27.6688	27.6418	27.7673	27.4881	28.6419	28.2473	28.1831	28.7934	28.2982	0.00292035	0.00711111	+	12	12	C4b-binding protein	C4bpa
26.456	26.3539	26.1299	26.2715	26.5942	26.5091	26.6366	26.1365	26.0913	26.1582	25.7747	26.1483	0.00295572	0.00707317	+	6	6	Apolipoprotein D	Apod
24.9038	24.9096	24.8427	24.9582	24.7294	24.8234	24.4463	24.2433	24.5489	24.3097	24.1248	24.3801	0.00312367	0.0073253	+	15	15	EGF-containing fibulin-like extracellular matrix protein 1	Efemp1
25.2149	25.0523	24.9624	25.4014	25.3794	25.4854	25.3176	24.7697	24.9213	24.8691	24.8223	24.8964	0.00326547	0.00752381	+	10	10	Biotinidase	Btd
32.9205	33.1013	32.8734	32.7255	32.7888	33.0679	33.1579	31.9758	32.4274	32.3926	32.544	32.3158	0.00335717	0.00748235	+	78	77	Murinoglobulin-1	Mug1
NaN	18.6745	NaN	19.0161	18.989	18.9883	18.6994	21.7852	19.7984	21.0178	21.5671	21.3388	0.00337794	0.00744186	+	2	2	C-C motif chemokine 8	Ccl8
24.863	24.8206	24.6297	24.912	24.8149	24.7684	24.5519	24.0223	24.1137	24.5326	23.9513	24.1035	0.00358086	0.00763218	+	10	10	Mannan-binding lectin serine protease 2;Mannan-binding lectin serine protease 2 A chain;Mannan-binding lectin serine protease 2 B chain	Masp2
26.7427	26.6869	26.5936	26.7464	26.7523	26.7129	26.645	26.0769	26.3365	26.4696	26.096	26.3468	0.0036179	0.00754545	+	11	11	Selenoprotein P	Sepp1
23.2215	23.1272	23.3042	23.3464	22.9182	23.2835	22.8363	23.5242	23.5496	23.44	23.4376	23.5152	0.00495198	0.00942222	+	3	3	Complement C1q subcomponent subunit C	C1qc
26.9748	26.8423	26.5181	26.8469	26.9477	26.7054	26.7455	27.7761	27.5219	27.0542	27.8747	27.6354	0.00509574	0.00949451	+	14	14	Carboxypeptidase B2	Cpb2
28.9355	28.6918	28.4843	28.7256	28.9946	28.715	28.8596	29.2945	29.3478	29.0593	29.5908	29.1973	0.00543824	0.00986957	+	20	18	Serine protease inhibitor A3N	Serpina3n
23.9987	24.029	23.7854	23.5545	23.8667	23.9622	23.7716	24.188	24.2317	23.9357	24.2816	24.2243	0.0054962	0.00993548	+	11	11	Coagulation factor IX;Coagulation factor IXa light chain;Coagulation factor IXa heavy chain	F9
28.5097	28.3295	28.423	28.5864	28.3708	28.4378	28.278	27.7023	27.5207	28.1648	27.913	27.944	0.00583465	0.0102553	+	9	9	Mannose-binding protein C	Mbl2
24.786	24.6166	24.6917	24.8281	24.6334	24.7841	24.7425	24.0322	24.4446	24.4858	24.175	24.1334	0.00628785	0.0108211	+	9	9	Carboxypeptidase Q	Cpq
28.3658	28.5436	28.4116	28.1379	28.6569	28.7876	28.5051	29.3932	29.602	30.0053	30.3023	28.9205	0.00662584	0.0111667	+	12	12	Serum amyloid P-component	Apcs
31.8498	31.7048	31.8031	31.9111	31.8685	31.9076	31.7335	32.2321	32.143	31.978	32.2122	32.0422	0.00679937	0.0113814	+	25	3	Kininogen-1;Kininogen-1 heavy chain;Bradykinin;Kininogen-1 light chain	Kng1
35.9342	35.8982	35.7528	36.0415	36.0906	35.9627	35.9377	35.6597	35.6589	35.5643	35.7807	35.6374	0.00749401	0.0123265	+	62	59	Serotransferrin	Tf
30.6851	30.4099	30.5966	30.7617	30.5326	30.5031	30.4595	30.2553	30.167	30.3379	30.4048	30.2151	0.00772044	0.0125657	+	34	34	Inter-alpha-trypsin inhibitor heavy chain H2	Itih2
28.7012	28.5376	28.4036	28.7643	28.6967	28.7579	28.6211	29.5651	29.2477	28.8834	29.6586	29.3149	0.00780637	0.01252	+	15	15	Protein AMBP;Alpha-1-microglobulin;Inter-alpha-trypsin inhibitor light chain;Trypstatin	Ambp
26.0622	25.8976	25.604	25.6301	26.5125	26.152	25.8992	25.6019	25.3041	25.4227	25.1518	25.6914	0.00800624	0.0128713	+	11	11	Phospholipid transfer protein	Pltp
29.5178	29.288	29.1322	29.0701	29.8663	29.4014	29.5595	29.9048	29.6736	29.9355	29.9798	29.5831	0.00829224	0.0132157	+	158	158	Apolipoprotein B-100;Apolipoprotein B-48	Apob
30.0689	30.1094	29.9449	30.3466	30.3649	30.4211	30.2977	30.6505	30.5055	30.4593	30.8569	30.603	0.00859309	0.0135534	+	20	20	Apolipoprotein E	Apoe
21.9551	21.3119	20.7812	22.3375	22.2577	21.7983	22.1013	23.6974	23.1196	22.621	23.448	23.3453	0.00871818	0.0136538	+	5	5	Apolipoprotein F	Apof
30.8138	30.6736	30.6907	30.8391	30.8082	30.6855	30.655	30.9934	30.9468	31.0184	31.0658	30.8621	0.00917097	0.0144762	+	42	42	Complement factor B;Complement factor B Ba fragment;Complement factor B Bb fragment	Cfb
26.6553	26.5886	26.3549	26.5813	26.7353	26.6417	26.6802	26.468	26.2995	26.4101	26.4755	26.4541	0.0092616	0.0145283	+	14	14	Phosphatidylcholine-sterol acyltransferase	Lcat
33.6715	33.4556	33.5891	33.6797	33.7206	33.5418	33.5347	33.1627	32.9878	33.3228	33.4062	33.0236	0.0102711	0.0162617	+	10	10	Alpha-2-HS-glycoprotein	Ahsg
22.0596	21.8594	21.5885	21.9429	22.8475	22.366	21.955	23.0103	23.2382	22.4332	23.0358	22.743	0.0109405	0.0173333	+	5	5	Granulins;Acrogranin;Granulin-1;Granulin-2;Granulin-3;Granulin-4;Granulin-5;Granulin-6;Granulin-7	Grn
26.2227	25.9684	26.227	26.2981	26.0963	26.0554	26.0745	25.3105	25.9276	25.8029	25.6013	25.6862	0.0115166	0.0178909	+	9	9	Properdin	Cfp
21.4991	21.2274	21.5996	21.5824	21.1622	21.2088	21.0593	20.1073	20.6207	20.9766	NaN	20.7654	0.012097	0.0184505	+	2	2	Lysosomal alpha-mannosidase	Man2b1
21.4148	21.4947	21.2883	21.6262	21.7199	21.2452	21.6933	22.5409	22.1566	21.7422	22.5392	22.2272	0.01355	0.0209286	+	5	5	Coagulation factor VII;Factor VII light chain;Factor VII heavy chain	F7
31.9868	31.7684	31.7757	31.9945	31.8375	31.8473	31.7531	31.5208	31.6991	31.6142	31.6343	31.5828	0.0138393	0.0215221	+	53	53	Plasminogen;Plasmin heavy chain A;Activation peptide;Angiostatin;Plasmin heavy chain A, short form;Plasmin light chain B	Plg
26.2726	26.1331	25.9511	26.1587	26.1484	26.12	26.0026	26.479	26.2718	26.2496	26.3972	26.4069	0.0139655	0.021614	+	23	23	Complement C2;Complement C2b fragment;Complement C2a fragment	C2
32.3559	32.3738	32.1627	32.4684	32.5475	32.4278	32.3182	32.0863	32.0294	31.9745	32.2489	32.0897	0.0176281	0.0269744	+	30	30	Vitamin D-binding protein	Gc
25.8598	25.142	25.2725	25.4281	26.5577	25.012	26.3177	20.1382	23.5523	22.6426	24.2743	23.0255	0.0199337	0.0302034	+	26	26	Alpha-2-macroglobulin-P	A2mp
23.0475	23.3794	23.5561	23.8862	23.6435	23.213	23.4423	22.9119	22.8059	22.5217	22.4474	21.4618	0.0209183	0.0314286	+	5	5	Glia-derived nexin	Serpine2
31.2059	31.1143	31.0287	31.3755	31.4372	31.2321	31.1169	31.7885	31.4083	32.4726	32.4615	32.141	0.0211905	0.0315667	+	93	93	Fibronectin;Anastellin	Fn1
27.5808	27.4032	27.0981	27.7798	28.0817	27.4891	28.2297	27.3395	26.8289	27.1508	26.6974	26.8163	0.0217616	0.0321322	+	2	2	Apolipoprotein C-II	Apoc2
25.8128	25.5653	25.5288	26.0277	25.8214	25.6943	25.3461	25.2859	25.2368	24.9981	25.1974	25.3153	0.0241253	0.0351148	+	11	11	Hepatocyte growth factor activator;Hepatocyte growth factor activator short chain;Hepatocyte growth factor activator long chain	Hgfac
25.1618	25.1945	25.423	25.6881	25.3023	25.1526	25.0941	24.6654	24.7197	24.5109	24.2818	23.2334	0.0249035	0.0360976	+	14	14	von Willebrand factor;von Willebrand antigen 2	Vwf
27.8745	27.6704	27.6748	27.8413	27.8987	27.7882	27.6248	27.4984	27.4488	27.4068	27.4442	27.6571	0.0258639	0.0376129	+	14	14	Coagulation factor X;Factor X light chain;Factor X heavy chain;Activated factor Xa heavy chain	F10
29.7391	29.4585	29.5174	29.8129	29.6007	29.6827	29.4562	29.3361	29.3343	29.1591	29.4242	29.2125	0.0277757	0.040672	+	16	16	Fetuin-B	Fetub
26.7563	26.8987	26.7187	26.4933	27.1829	27.0433	27.1458	26.8948	26.5634	26.4303	26.8769	26.8363	0.0305326	0.0444444	+	5	5	Apolipoprotein M	Apom
29.5871	29.4202	29.1519	29.3324	29.6916	29.4251	29.4116	29.356	29.1038	28.9344	28.9008	29.2253	0.0334501	0.0494173	+	16	9	H-2 class I histocompatibility antigen, Q10 alpha chain	H2-Q10
25.1054	24.9743	24.6036	24.8304	25.4924	25.0359	25.3027	25.732	25.6482	25.055	25.2479	25.6378	0.0340053	0.0502188		7	7	C-reactive protein	Crp
21.1375	21.0413	21.3427	21.3451	21.8829	21.406	21.4506	21.6167	21.436	21.3939	21.7342	21.611	0.0356381	0.0528372		3	3	Cathepsin S	Ctss
25.2786	25.5787	24.3265	25.3338	25.7385	25.6224	25.2271	24.773	24.1818	24.1296	24.6504	25.0431	0.0378759	0.0566462		3	3	Titin	Ttn
23.0034	23.3357	23.2059	22.7918	23.5475	22.915	23.0344	23.4018	23.8498	23.5986	24.4374	24.0717	0.0413157	0.0598815		7	7		Ces2e
22.9895	21.7347	NaN	17.6327	17.9338	17.5289	20.7088	22.5506	22.703	21.985	23.1411	28.2772	0.0450556	0.0654412		23	23	Fibrinogen beta chain;Fibrinopeptide B;Fibrinogen beta chain	Fgb
25.877	26.4686	26.297	25.3327	26.3655	27.147	26.646	27.4299	27.3487	26.2468	27.4038	27.2463	0.0480076	0.0704234		20	20	Epidermal growth factor receptor	Egfr
22.4298	22.587	22.5289	21.6322	21.7253	NaN	22.1621	24.4125	24.0467	25.1572	23.1808	22.5799	0.0555966	0.0833669		8	8	Phosphoglycerate kinase 1	Pgk1
24.0312	23.8977	24.3305	24.5023	24.1632	23.931	24.1916	23.8621	23.7137	23.3095	23.4241	22.2975	0.0591248	0.0893143		2	2	Serglycin	Srgn
23.362	22.2198	NaN	21.9945	21.7462	21.1346	21.8055	23.654	23.9381	22.7207	25.1462	27.4979	0.0597885	0.0902128		18	18	Fibrinogen gamma chain	Fgg
29.6479	29.5881	29.8154	29.8848	29.5234	29.2284	29.6285	29.2822	29.2902	28.6677	28.466	27.5924	0.0613793	0.0919437		54	52	Thrombospondin-1	Thbs1
20.6259	21.1781	21.0836	20.6896	21.0399	21.6943	20.8334	21.7902	21.3733	NaN	22.1343	21.6584	0.0715793	0.110098		3	3	Coagulation factor XI;Coagulation factor XIa heavy chain;Coagulation factor XIa light chain	F11
21.8016	21.6077	21.9061	21.899	20.5907	NaN	20.3974	23.586	23.7832	21.6263	22.1624	21.8179	0.0734476	0.112167		7	7	78 kDa glucose-regulated protein	Hspa5
25.1381	24.6706	24.748	24.6721	25.3248	24.9097	24.9618	25.1972	25.0318	25.097	25.18	25.2634	0.0741129	0.112303		6	6	Vitamin K-dependent protein Z	Proz
24.3687	23.8606	23.2123	23.5723	24.1908	23.825	23.7288	24.1442	23.6032	23.9688	24.0972	23.9303	0.0779023	0.117741		2	2	Centrosomal protein of 83 kDa	Ccdc41
25.6453	25.7895	25.6612	25.9538	26.2146	26.1962	25.9156	25.9203	25.6385	25.6154	25.9445	25.8461	0.0794829	0.119865		12	12	N-acetylmuramoyl-L-alanine amidase	Pglyrp2
26.26	26.5763	26.8284	26.8176	26.3099	26.107	26.0831	26.091	26.2923	25.8726	25.7302	24.725	0.0825461	0.124107		3	3	Platelet factor 4	Pf4
26.8909	27.2097	26.963	27.39	27.2133	27.222	26.9542	26.998	26.8635	26.6392	26.8841	26.5582	0.109111	0.170093		3	3	Beta-2-microglobulin	B2m
21.0754	20.5483	20.9455	20.3726	20.6428	20.4015	20.7356	21.2142	21.1256	21.1279	NaN	NaN	0.119418	0.187921		2	2	14-3-3 protein epsilon	Ywhae
19.741	19.6238	19.2412	19.9533	20.0778	19.4648	19.8646	19.1898	19.063	19.4862	18.7109	19.4752	0.12242	0.191556		2	2	Cytosol aminopeptidase	Lap3
26.5988	26.7277	26.534	26.4772	26.6355	26.5177	26.3572	26.6051	26.8375	26.7604	26.7082	26.5577	0.127905	0.199429		8	8	Mannose-binding protein A	Mbl1
20.85	21.5254	20.4809	20.6134	21.626	21.0861	20.6583	20.798	20.5916	20.5928	20.7747	20.8091	0.128137	0.198555		2	2	Prenylcysteine oxidase	Pcyox1
25.7503	26.108	26.0579	26.5504	25.9237	25.9525	26.1692	25.797	25.5896	25.1472	25.2689	23.6217	0.130137	0.201026		8	8	Platelet glycoprotein V	Gp5
32.2139	32.1068	32.0232	32.2719	32.1307	32.1641	32.1775	32.4724	32.3654	32.1614	32.4809	32.2556	0.133668	0.206191		64	64	Ceruloplasmin	Cp
30.5623	29.2096	30.7635	29.4273	28.4687	30.1383	27.6408	31.4843	31.5258	30.2802	29.7954	30.29	0.134509	0.205924		24	24	Alpha-1B-glycoprotein	A1bg
21.7062	21.4796	21.5171	21.77	22.0388	21.8235	21.5966	21.5135	21.3869	21.5978	20.6356	21.0538	0.141042	0.215195		3	3	Transforming growth factor-beta-induced protein ig-h3	Tgfbi
18.7223	18.7236	19.8698	NaN	16.0485	19.8763	16.6376	20.1206	20.1912	24.9292	NaN	NaN	0.141938	0.21515		6	6	Malate dehydrogenase, cytoplasmic	Mdh1
24.8243	23.7546	24.7464	24.8086	24.9918	24.859	24.8742	25.1286	24.8242	24.6731	25.1181	24.9876	0.143369	0.216522		9	9	Cathepsin B;Cathepsin B light chain;Cathepsin B heavy chain	Ctsb
22.3696	22.1581	23.3772	22.3076	21.3774	20.9062	21.0512	21.4654	21.8645	23.2748	20.6009	21.521	0.14642	0.220765		3	3	Ubiquitin-60S ribosomal protein L40;Ubiquitin;60S ribosomal protein L40;Ubiquitin-40S ribosomal protein S27a;Ubiquitin;40S ribosomal protein S27a;Polyubiquitin-B;Ubiquitin;Polyubiquitin-C;Ubiquitin;Ubiquitin-related 1;Ubiquitin-related 2	Uba52;Rps27a;Ubb;Ubc
20.9577	20.7563	21.3431	20.9724	20.9104	21.2113	20.8662	20.7872	20.6209	20.9795	20.7259	20.2298	0.146738	0.219951		2	2	Peptidyl-prolyl cis-trans isomerase C	Ppic
24.4022	24.7334	24.7753	24.6024	24.6921	24.5828	24.6829	24.5137	24.1917	23.046	22.9047	21.0354	0.151753	0.227122		3	3	Trem-like transcript 1 protein	Treml1
23.2597	23.163	22.6802	22.5032	23.4951	23.182	22.5796	22.7909	22.5626	22.9873	22.9473	22.9348	0.153999	0.230036		6	6	Sulfated glycoprotein 1	Psap
23.6247	24.0272	23.9136	24.3324	23.631	23.7017	23.4362	23.4544	23.8605	23.0613	23.0478	21.937	0.157298	0.234602		6	6	Metalloproteinase inhibitor 3	Timp3
24.4529	24.2416	24.001	24.3008	24.1825	24.427	24.2495	24.1458	23.9313	24.2588	23.8958	24.0877	0.162467	0.241102		6	6	Ficolin-1	Fcn1
21.1448	21.5866	21.5617	21.9184	21.3055	21.3826	21.1831	21.3708	21.1518	20.9375	21.1186	20.0445	0.163856	0.241929		3	3	Protein CTLA-2-alpha	Ctla2a
24.411	23.647	25.2221	24.1112	24.6555	24.9259	24.0219	26.1354	24.1058	24.9839	26.4749	26.2207	0.170614	0.251503		3	3	Alpha-1-antitrypsin 1-4	Serpina1d
24.1232	23.6654	24.2551	24.385	24.2646	24.1982	24.0973	24.2651	23.8273	24.0768	24.2721	24.0185	0.192596	0.286729		12	12	Vitamin K-dependent protein S	Pros1
22.9005	22.6222	22.708	22.9735	23.182	22.9811	22.435	22.4513	22.6359	22.6298	22.1795	22.4755	0.194826	0.288678		6	6	Mannosyl-oligosaccharide 1,2-alpha-mannosidase IA	Man1a1
23.8688	24.178	23.695	24.341	24.0497	24.2027	23.8824	22.122	22.9187	22.8606	22.5136	24.6573	0.197482	0.291116		14	14	Coagulation factor XIII A chain	F13a1
NaN	20.5867	20.9518	20.7485	NaN	19.9769	20.3005	22.3333	22.4246	21.0368	22.0529	19.9996	0.202251	0.296948		2	2	Pro-neuropeptide Y;Neuropeptide Y;C-flanking peptide of NPY	Npy
27.1641	27.0553	26.8344	27.1281	27.0593	27.044	26.9946	26.9401	26.6693	26.9625	27.0188	26.8197	0.216461	0.316782		10	10	Angiotensinogen;Angiotensin-1;Angiotensin-2;Angiotensin-3;Angiotensin-4;Angiotensin 1-9;Angiotensin 1-7;Angiotensin 1-5;Angiotensin 1-4	Agt
30.4059	30.1884	30.1116	30.3941	30.4619	30.2996	30.1339	30.1076	29.9928	29.9239	30.2791	30.0751	0.218291	0.318103		29	23	Prothrombin;Activation peptide fragment 1;Activation peptide fragment 2;Thrombin light chain;Thrombin heavy chain	F2
25.6744	24.8615	24.7976	25.0084	24.8339	24.9336	24.884	25.5637	25.477	25.0299	25.9402	27.3669	0.219459	0.318045		21	21		Fga
23.7067	23.2317	23.1642	23.1267	23.4492	23.091	23.545	23.0951	23.0146	23.1523	22.9968	23.3944	0.220326	0.31774		2	2	Interferon alpha/beta receptor 2	Ifnar2
27.0249	26.5872	28.0727	27.2434	26.3769	26.2261	26.7863	24.8056	25.4526	28.0774	24.7147	26.015	0.242422	0.348989		14	14	Carbonic anhydrase 2	Ca2
20.5976	20.5833	21.2045	20.1547	20.6263	20.3796	20.1686	21.947	21.9874	21.2313	20.2943	NaN	0.248614	0.356492		6	2	Heat shock protein HSP 90-alpha	Hsp90aa1
23.0026	22.4876	22.3858	22.4033	22.8399	22.1003	22.4907	22.9887	22.6382	22.6467	22.6828	23.0511	0.252959	0.360956		3	0	H-2 class I histocompatibility antigen, D-B alpha chain;H-2 class I histocompatibility antigen, Q7 alpha chain	H2-D1;H2-Q7
31.5515	31.154	33.2717	32.1341	29.8191	30.253	30.5658	28.9632	29.9898	33.5617	29.2122	30.816	0.255945	0.363536		9	7	Hemoglobin subunit alpha	Hba
23.9198	23.7747	23.758	23.9536	23.9154	24.0873	23.7276	24.2899	24.0601	23.8651	24.5188	23.9952	0.265031	0.375341		10	10	Vitamin K-dependent protein C;Vitamin K-dependent protein C light chain;Vitamin K-dependent protein C heavy chain;Activation peptide	Proc
30.2623	30.2443	30.1444	30.2852	30.2208	30.288	30.2705	30.4187	30.2866	30.219	30.5554	30.3637	0.265857	0.374295		36	36	Inter-alpha-trypsin inhibitor heavy chain H1	Itih1
32.5143	32.1763	34.0609	33.1353	31.0432	31.4589	31.8695	30.1019	30.9514	34.335	30.2915	31.9115	0.276305	0.386848		11	5	Hemoglobin subunit beta-1	Hbb-b1
26.671	26.7054	27.0328	26.2154	26.4565	27.2869	27.027	26.0209	26.4524	26.2784	26.4329	26.7378	0.276888	0.385622		20	20	Leukemia inhibitory factor receptor	Lifr
22.2364	21.5974	25.4047	24.1158	20.548	21.1975	20.387	19.521	20.3007	26.1262	19.0256	23.0839	0.281521	0.390129		10	10	Flavin reductase (NADPH)	Blvrb
24.9604	24.7038	26.7294	25.6672	23.6286	24.0574	24.3517	23.1438	23.7	27.0604	22.8462	24.5241	0.291648	0.40066		10	10	Peroxiredoxin-2	Prdx2
24.0541	23.2524	25.3452	24.2066	22.0327	22.4595	22.9448	20.6586	22.0347	25.7001	21.7336	23.1892	0.318887	0.431497		11	11	Carbonic anhydrase 1	Ca1
25.5132	25.2672	25.3195	25.0916	25.3754	25.5601	24.9984	25.5532	25.3402	25.3685	25.7935	25.5687	0.329284	0.443875		14	3	Complement C1r-A subcomponent;Complement C1r-A subcomponent heavy chain;Complement C1r-A subcomponent light chain	C1ra
22.9418	21.9919	21.7241	21.9356	22.3527	22.0743	21.5262	21.7415	21.7822	22.4109	21.1756	21.4933	0.331751	0.445244		3	3	Cystatin-C	Cst3
22.7267	22.1173	22.1917	22.059	22.3977	22.4025	21.7757	21.9802	22.0584	21.739	21.8946	22.2412	0.338367	0.450928		2	2	Insulin-like growth factor I	Igf1
NaN	21.5169	21.5608	21.6316	21.4898	21.5772	21.5197	21.5303	21.3394	21.589	21.1914	21.541	0.362598	0.479795		3	3	Cadherin-5	Cdh5
35.1982	35.0302	34.9986	35.2265	35.1881	35.1202	35.026	35.2069	35.1559	35.1925	35.4522	35.2079	0.3677	0.484286		85	83	Alpha-2-macroglobulin;Alpha-2-macroglobulin 165 kDa subunit;Alpha-2-macroglobulin 35 kDa subunit	A2m
21.0156	20.9002	23.0579	22.3207	20.2675	19.4614	20.8217	19.5941	20.8902	23.8491	18.0436	20.1149	0.373318	0.488406		8	8	Glutathione peroxidase 1	Gpx1
22.7804	22.3981	23.8664	22.8105	21.8936	21.6531	21.9264	22.4392	22.7036	23.9874	20.8799	21.1538	0.39494	0.515293		5	5	Superoxide dismutase [Cu-Zn]	Sod1
24.2889	24.1706	24.5865	23.8688	23.477	23.0855	23.9725	24.9993	24.8999	24.5207	23.7494	23.2154	0.404288	0.524884		17	15	Heat shock cognate 71 kDa protein	Hspa8
21.75	22.2126	21.3291	21.5343	21.3817	20.5353	18.9326	19.9258	21.233	22.5327	19.7812	NaN	0.406196	0.5246		2	2	Uteroglobin	Scgb1a1
20.7793	21.2035	21.0793	NaN	20.2051	NaN	20.8572	22.3779	21.7545	21.6828	NaN	20.0852	0.440398	0.566269		4	4	Elongation factor 1-alpha 1	Eef1a1
23.2154	23.244	23.2126	21.9978	21.9507	21.8799	22.3409	23.7207	23.8571	NaN	21.4628	NaN	0.476517	0.611564		6	6	Pleckstrin	Plek
22.2911	21.8617	21.3559	22.3321	22.5254	22.2759	22.5915	22.4493	21.8808	21.4047	22.3818	22.4718	0.485832	0.62134		4	4	Serpin A11	Serpina11
21.6994	21.5353	22.8427	21.8912	20.9908	20.7572	21.5621	21.4427	21.3402	23.1968	20.0697	20.6146	0.48599	0.61849		6	6	Peroxiredoxin-6	Prdx6
24.9424	24.4306	24.1729	24.6902	24.6785	24.4444	24.3242	24.5535	24.4422	23.919	24.358	24.3951	0.498481	0.633854		11	11	Hepatocyte growth factor-like protein;Hepatocyte growth factor-like protein alpha chain;Hepatocyte growth factor-like protein beta chain	Mst1
19.3036	18.9043	20.6059	18.9037	20.1397	19.8895	19.9064	19.7444	19.5609	22.3199	NaN	20.0696	0.502715	0.636641		6	6	Peroxiredoxin-1	Prdx1
21.4383	21.5644	21.4554	22.0052	21.4257	21.9176	22.0165	21.6917	21.6385	21.3129	21.6623	21.5595	0.512324	0.646242		3	3	Secreted phosphoprotein 24	Spp2
20.2586	19.6686	23.5736	20.3805	18.8664	19.0007	19.2633	NaN	18.2994	23.8574	17.3056	19.5538	0.517782	0.650423		5	5	Bisphosphoglycerate mutase	Bpgm
27.4845	27.2942	27.5734	27.3143	27.8871	26.9343	27.9138	27.2079	26.5693	27.6103	26.6348	27.4787	0.523488	0.654833		5	5	Apolipoprotein C-I;Truncated apolipoprotein C-I	Apoc1
22.4238	20.6893	22.0239	20.8017	NaN	22.0682	22.2855	23.1088	21.2029	27.3721	NaN	NaN	0.562153	0.702076		7	7	Myoglobin	Mb
21.3785	21.0764	21.6729	20.7148	20.8142	NaN	21.0617	22.3027	22.2446	20.7462	NaN	NaN	0.571067	0.709706		3	3	Myosin regulatory light polypeptide 9;Myosin regulatory light chain 12B	Myl9;Myl12b
20.6497	NaN	21.043	21.3185	21.195	21.1951	21.3318	20.953	21.0579	21.642	20.1915	20.9545	0.609925	0.759566		2	2	Proteasome subunit alpha type-5	Psma5
24.5275	24.4588	24.2674	24.59	24.2732	24.4494	24.5695	24.4825	24.5374	24.4563	24.7633	24.5204	0.617967	0.765897		12	12	Hyaluronan-binding protein 2;Hyaluronan-binding protein 2 50 kDa heavy chain;Hyaluronan-binding protein 2 50 kDa heavy chain alternate form;Hyaluronan-binding protein 2 27 kDa light chain;Hyaluronan-binding protein 2 27 kDa light chain alternate form	Habp2
18.5913	NaN	18.7684	NaN	NaN	18.1953	18.5289	18.3568	16.811	24.6728	NaN	NaN	0.645158	0.797458		6	6	Fatty acid-binding protein, heart	Fabp3
26.4737	26.4113	26.3734	26.2439	26.6425	26.5401	26.1167	26.4883	26.251	26.2675	26.2811	26.309	0.656468	0.808577		18	15	Pigment epithelium-derived factor	Serpinf1
27.7294	27.0025	26.9083	27.5067	27.5124	27.0225	27.2051	27.561	27.328	27.5104	27.6175	27.2778	0.668003	0.819556		10	9	Serine protease inhibitor A3M	Serpina3m
29.7278	29.8199	29.7649	30.0453	29.9227	29.9503	29.7071	29.785	29.9429	29.8904	29.83	29.8747	0.671611	0.820406		20	20	Histidine-rich glycoprotein	Hrg
25.654	25.2048	26.0444	24.3845	24.5029	23.4847	25.0043	26.2319	26.1192	23.295	23.1116	19.6905	0.688856	0.838569		42	42	Filamin-A	Flna
22.183	21.7963	23.0651	21.7168	21.41	21.6976	21.4367	23.4478	23.4307	22.1126	20.8942	21.2445	0.695052	0.842776		5	5	Peptidyl-prolyl cis-trans isomerase A;Peptidyl-prolyl cis-trans isomerase A, N-terminally processed	Ppia
24.0913	23.8164	23.9584	22.7473	23.5806	21.913	23.4927	24.9375	24.5259	27.2267	22.3682	22.3412	0.699119	0.844545		19	19	Fructose-bisphosphate aldolase A	Aldoa
22.2551	22.6192	23.0037	21.4521	20.6076	21.6158	21.4371	23.8614	23.7154	20.2475	21.0336	NaN	0.705442	0.848561		7	7	Bridging integrator 2	Bin2
25.8511	25.6636	25.8114	25.3167	25.2326	24.7379	25.2683	26.2779	26.2162	24.6708	24.6988	24.1046	0.708541	0.848991		31	31	Vinculin	Vcl
19.9499	19.727	21.846	20.9322	NaN	19.2945	19.8812	18.5641	18.6591	23.8633	18.3034	20.0639	0.730695	0.869196		8	8	Catalase	Cat
25.6607	25.7363	25.7921	24.7871	24.9812	24.4153	25.0109	26.3679	26.3546	24.9066	23.7492	NaN	0.732171	0.867164		16	4	Tubulin alpha-4A chain	Tuba4a
19.0388	19.5146	21.0596	19.2734	NaN	18.3321	19.1177	20.2202	20.7662	20.9746	18.2288	17.5344	0.736651	0.868885		2	2	Rab GDP dissociation inhibitor beta	Gdi2
23.9734	23.8017	23.9692	22.8658	23.1581	22.2878	23.1149	24.3082	24.5306	22.0647	21.7639	NaN	0.739123	0.868018		15	15	Fermitin family homolog 3	Fermt3
23.3689	23.4184	23.1664	22.5674	22.51	22.0221	22.8824	24.3367	23.9795	21.7054	21.0389	19.5771	0.754196	0.880789		11	11	Adenylyl cyclase-associated protein 1	Cap1
22.3181	22.8281	23.8136	22.0155	21.7272	20.8189	21.5986	24.7662	24.214	25.4086	19.7367	20.0695	0.763433	0.887563		14	10	Alpha-enolase	Eno1
25.7954	25.5705	25.5604	24.838	24.7496	24.4523	25.2953	26.3905	26.1878	24.4083	24.1967	23.4885	0.767374	0.88847		2	2	Actin, alpha skeletal muscle;Actin, alpha cardiac muscle 1;Actin, gamma-enteric smooth muscle;Actin, aortic smooth muscle	Acta1;Actc1;Actg2;Acta2
24.3035	24.1329	24.1077	23.2272	23.579	22.9127	24.0264	24.9598	24.7718	23.2492	22.8231	NaN	0.771784	0.889195		8	7	Cofilin-1	Cfl1
27.0201	26.9282	26.9021	27.0613	26.9297	27.0695	26.8992	26.9665	26.7175	26.7918	27.1104	26.8903	0.774062	0.887983		24	14	Complement C1s-A subcomponent;Complement C1s-A subcomponent heavy chain;Complement C1s-A subcomponent light chain	C1sa
24.6912	24.3469	24.483	25.0745	24.7295	24.1199	24.5826	24.5324	24.5201	25.0801	24.1879	24.589	0.775639	0.8857		9	9	Thyroxine-binding globulin	Serpina7
23.4929	23.4311	23.1769	21.8055	22.8507	21.5117	22.8556	24.6492	23.9819	21.9725	21.098	NaN	0.78711	0.894137		6	6	Transgelin-2	Tagln2
29.2577	29.1389	29.3099	28.6465	28.6803	28.3253	28.9204	29.733	29.7271	28.1426	27.9883	27.309	0.790724	0.89406		19	1	Actin, cytoplasmic 2;Actin, cytoplasmic 2, N-terminally processed	Actg1
22.7514	23.3302	23.1812	21.8572	22.4093	21.461	22.3734	23.9767	23.8526	20.7792	NaN	NaN	0.791948	0.891542		11	11	Alpha-actinin-1;Alpha-actinin-4	Actn1;Actn4
24.2229	24.1206	24.4396	23.8838	23.5116	23.1868	23.6762	25.0122	24.7929	25.5511	22.9219	22.3203	0.79719	0.893536		12	11	L-lactate dehydrogenase A chain	Ldha
26.6615	26.5644	26.468	26.5714	26.6818	26.7452	26.5055	26.6818	26.336	26.6024	27.0105	26.7367	0.799851	0.892588		40	33	Coagulation factor V;Coagulation factor V heavy chain;Coagulation factor V light chain	F5
24.631	24.4102	25.2277	24.3309	23.626	23.6162	24.2324	25.196	25.1741	27.114	23.2486	22.5623	0.813547	0.903096		12	12	Glyceraldehyde-3-phosphate dehydrogenase	Gapdh
21.3101	20.9797	21.2232	20.856	20.1889	20.3583	20.9719	22.7219	22.2008	25.5009	20.8303	17.8706	0.83208	0.9182		9	9	Triosephosphate isomerase	Tpi1
22.5771	22.4436	22.4642	21.6903	21.3652	21.6015	21.6064	23.4099	23.3005	19.6237	20.7515	NaN	0.842085	0.916971		5	5	Ras suppressor protein 1	Rsu1
26.5441	26.5133	26.5717	25.6746	25.8554	25.2835	26.1338	27.897	27.8845	24.7988	24.7949	17.2206	0.844062	0.914885		61	61	Talin-1	Tln1
24.1951	25.2199	24.6498	24.5301	20.9958	25.0723	24.9791	24.2899	22.1634	24.3832	25.2914	24.2627	0.845625	0.912833		2	2	Alpha-N-acetylgalactosaminide alpha-2,6-sialyltransferase 1	St6galnac1
25.0529	25.2236	25.0211	25.1175	25.0639	25.0139	25.1519	25.267	25.2471	25.5378	24.091	24.003	0.851851	0.915512		13	1	Pyruvate kinase PKM	Pkm
24.6326	24.4696	24.822	23.9202	23.879	22.9455	24.3262	25.4717	25.0639	23.2574	21.5484	NaN	0.855319	0.91498		28	28	Myosin-9	Myh9
22.8773	23.2624	22.9422	22.2264	22.6273	21.4611	22.8234	24.2122	24.2927	20.5913	21.4593	18.6764	0.85535	0.911339		6	6	Ras-related protein Rap-1b;Ras-related protein Rap-1A	Rap1b;Rap1a
29.9242	29.7949	29.8398	30.0869	29.8288	29.8889	29.8237	29.733	29.6703	30.1509	30.0111	29.9582	0.856306	0.908418		20	20	Alpha-2-antiplasmin	Serpinf2
24.8594	25.0171	25.0579	24.0719	24.2521	23.6813	24.6535	25.6635	25.5884	23.5017	22.8705	NaN	0.873694	0.918582		14	12	Tubulin beta-1 chain	Tubb1
25.039	24.5727	24.9167	24.0372	24.1919	23.8097	24.5713	25.5533	25.4221	24.0732	23.5242	22.5842	0.879822	0.920333		9	8	14-3-3 protein zeta/delta	Ywhaz
23.5499	23.5066	23.5886	22.6836	23.0356	22.4376	23.4224	24.3962	23.9339	22.9725	22.1365	22.0342	0.892978	0.929059		3	0	Tubulin alpha-1B chain	Tuba1b
23.2633	23.3721	23.6008	22.6375	23.0338	22.2581	23.2487	24.1502	23.8178	21.3573	21.3694	NaN	0.898312	0.930457		8	8	Tropomyosin alpha-4 chain	Tpm4
23.7428	24.0264	24.0451	23.2108	22.9529	22.8338	23.7223	25.0685	24.7445	23.7488	22.0736	21.6752	0.912695	0.939027		9	2	Tubulin beta-4B chain;Tubulin beta-4A chain	Tubb4b;Tubb4a
21.5427	20.3865	21.4403	20.463	20.4532	21.1771	20.4915	21.1035	NaN	21.0259	NaN	19.826	0.924278	0.942163		2	2	Major urinary protein 2;Major urinary proteins 11 and 8;Major urinary protein 1;Major urinary protein 6;Major urinary protein 17	Mup2;Mup8;Mup1;Mup6;Mup17
22.0585	21.8644	22.7893	21.4636	21.6092	21.4629	21.6517	22.3441	22.5644	23.1891	20.8091	19.645	0.939192	0.951473		6	6	Nucleoside diphosphate kinase A;Nucleoside diphosphate kinase B	Nme1;Nme2
23.3972	23.627	23.6018	23.6384	23.6728	23.5275	23.775	23.1402	22.6527	24.2956	23.4963	24.0161	0.974127	0.976185		11	11	Extracellular matrix protein 1	Ecm1

## Sheet: Lung
LFQ intensity A1_LU	LFQ intensity A2_LU	LFQ intensity A3_LU	LFQ intensity A5_LU	LFQ intensity B1_LU	LFQ intensity B3_LU	LFQ intensity B4_LU	LFQ intensity C1_LU	LFQ intensity C2_LU	LFQ intensity C3_LU	LFQ intensity C4_LU	LFQ intensity C5_LU	ANOVA p value	ANOVA q-value	ANOVA Significant	Razor + unique peptides	Unique peptides	Protein names	Gene names
26.2241	26.4128	26.0565	26.1828	25.9448	26.2464	26.2635	29.412	29.2028	28.6798	29.1318	28.4437	2.09304e-07	0	+	17	17	Haptoglobin;Haptoglobin alpha chain;Haptoglobin beta chain	Hp
26.7173	26.6241	26.6651	26.5938	26.577	26.8185	26.4268	27.8284	27.8277	27.7066	27.6625	27.5606	4.47491e-07	0	+	37	37	Complement C4-B;Complement C4 beta chain;Complement C4 alpha chain;C4a anaphylatoxin;Complement C4 gamma chain	C4b
24.9949	24.9589	24.9538	24.9926	24.9749	24.8821	24.9753	25.3343	25.2735	25.3772	25.3234	25.2589	7.21962e-07	0	+	5	5	Lysosome-associated membrane glycoprotein 2	Lamp2
25.7925	25.7733	25.9026	25.7169	25.7031	25.653	25.5111	27.4836	27.1117	27.1212	27.3012	26.8098	8.70859e-07	0	+	22	20	Inter alpha-trypsin inhibitor, heavy chain 4	Itih4
23.025	22.7547	23.033	22.5444	23.1481	23.2009	22.9393	24.3314	24.262	24.0958	24.4516	24.324	1.17503e-06	0	+	5	5	Serine protease inhibitor A3G;Serine protease inhibitor A3F	Serpina3g;Serpina3f
27.5493	27.4809	27.4839	27.5431	27.5805	27.6132	27.5614	27.7791	27.7733	27.7451	27.8174	27.7486	1.71804e-06	0	+	30	30	Extended synaptotagmin-1	Esyt1
28.6714	28.514	28.6911	28.5685	28.5471	28.6925	28.4689	30.6659	30.3501	29.9218	30.338	29.9432	1.72459e-06	0	+	24	24	Hemopexin	Hpx
25.6532	25.673	25.753	25.5803	25.5161	25.6755	25.4796	26.4926	26.3425	26.3446	26.2486	26.2034	2.1521e-06	0	+	19	18	Complement factor B;Complement factor B Ba fragment;Complement factor B Bb fragment	Cfb
28.7973	28.8281	28.8963	28.861	28.885	28.8336	28.8292	28.5056	28.5696	28.62	28.5907	28.5893	4.14598e-06	0	+	47	43	Unconventional myosin-Ib	Myo1b
23.9188	23.9612	23.5335	23.4868	23.9386	24.0492	24.0153	25.0025	24.8621	24.7388	24.9971	24.8924	5.03752e-06	0	+	5	5	Protein S100-A4	S100a4
21.6557	21.7723	21.6432	21.5721	21.8011	21.6524	21.6518	22.3546	22.3237	22.2626	22.561	22.5636	5.35382e-06	0	+	3	3	Tyrosine-protein phosphatase non-receptor type 1	Ptpn1
25.472	25.4628	25.445	25.4944	25.5758	25.4485	25.4115	25.0859	25.0159	25.1141	24.9126	24.9578	5.85578e-06	0	+	10	10	Tropomodulin-1	Tmod1
27.1591	27.2045	27.1575	27.0662	27.1816	27.1358	27.178	26.7349	26.773	26.8108	26.5865	26.6954	6.09792e-06	0	+	25	25	Glutamyl aminopeptidase	Enpep
27.1437	27.2566	27.2742	27.2361	27.2628	27.3433	27.3763	27.6815	27.5682	27.58	27.6943	27.6705	6.53291e-06	0	+	14	14	40S ribosomal protein S2	Rps2
28.7431	28.5747	28.2864	28.7397	28.6125	28.358	28.3794	27.1005	26.9903	27.3659	26.5614	27.0281	6.68957e-06	0	+	6	6	Transthyretin	Ttr
30.3553	30.3937	30.409	30.4297	30.4015	30.2913	30.3528	29.7197	29.8871	30.004	29.7114	29.7844	7.4459e-06	0	+	81	77	Myosin-10	Myh10
25.9596	25.7732	25.734	25.8217	25.5226	25.6048	25.5602	26.53	26.1561	26.3814	26.3672	26.3147	8.3445e-06	0.000222222	+	5	5	H-2 class II histocompatibility antigen, A-D alpha chain;H-2 class II histocompatibility antigen, A-F alpha chain;H-2 class II histocompatibility antigen, A-S alpha chain;H-2 class II histocompatibility antigen, A-R alpha chain;H-2 class II histocompatibility antigen, I-E alpha chain	H2-Aa
24.7976	24.788	24.4227	24.5183	24.8263	24.7402	24.8346	24.0325	24.0822	23.9854	23.9891	23.9646	1.03653e-05	0.000210526	+	6	6	Glutamine synthetase	Glul
22.4104	22.783	22.2994	22.4331	22.4894	22.7086	22.6706	23.6194	23.4197	23.3727	23.3475	23.514	1.04593e-05	0.0002	+	3	3	Gamma-interferon-inducible lysosomal thiol reductase	Ifi30
24.6374	24.6562	24.6013	24.5409	24.7503	24.6194	24.6488	25.0073	25.0867	24.9142	25.0418	24.9738	1.07589e-05	0.000190476	+	8	8	Protein transport protein Sec61 subunit alpha isoform 1	Sec61a1
28.9408	28.9757	28.9955	28.9912	28.9928	28.9981	29.0123	28.8159	28.8512	28.8866	28.8245	28.8481	1.10013e-05	0.000363636	+	16	9	Guanine nucleotide-binding protein G(i) subunit alpha-2	Gnai2
24.1128	23.9379	23.8174	24.1648	24.1153	24.2982	24.1596	24.8992	24.6844	24.7028	24.8182	24.8548	1.14068e-05	0.000347826	+	16	16	Macrophage mannose receptor 1	Mrc1
27.9485	27.8615	27.9063	28.0283	27.8911	27.8149	27.7894	27.3601	27.4995	27.4966	27.5605	27.5168	1.18004e-05	0.000333333	+	43	43	Myosin light chain kinase, smooth muscle;Myosin light chain kinase, smooth muscle, deglutamylated form	Mylk
24.8788	24.8971	24.8666	24.9196	24.9747	24.9287	24.8847	24.3522	24.4702	24.4671	24.1823	24.1872	1.31422e-05	0.00032	+	7	7	Ras-related protein R-Ras2	Rras2
23.7418	23.5252	23.6557	23.3182	23.5104	23.287	23.3909	24.6652	24.577	24.1822	24.6678	24.5888	1.31715e-05	0.000307692	+	7	7	Tyrosine-protein phosphatase non-receptor type 6	Ptpn6
26.1466	26.0572	25.9771	26.0943	26.0921	26.2316	26.1784	26.5299	26.4337	26.4177	26.5466	26.519	1.35082e-05	0.000296296	+	8	8	40S ribosomal protein S19	Rps19
22.9918	23.0395	23.0178	23.1708	23.4902	23.3778	23.3069	23.8202	23.5805	23.6964	23.8528	23.9044	1.42482e-05	0.000571429	+	4	4	Cytoglobin	Cygb
25.8235	25.9309	25.8627	25.9449	25.9726	25.9336	25.8609	25.2816	25.3274	25.5358	25.1665	25.3451	1.44339e-05	0.000551724	+	14	14	Nidogen-2	Nid2
26.9094	26.962	26.8841	26.8975	26.884	26.9272	26.9523	26.6192	26.7216	26.73	26.6893	26.6455	1.53249e-05	0.000533333	+	34	34	Unconventional myosin-Id	Myo1d
26.6899	26.7009	26.7688	26.7414	26.7269	26.6851	26.7313	26.4965	26.4851	26.5545	26.4175	26.484	1.53351e-05	0.000516129	+	15	14	N(G),N(G)-dimethylarginine dimethylaminohydrolase 2	Ddah2
24.4217	24.8091	24.562	24.2243	24.5326	24.9629	24.6005	27.2443	26.6939	26.1728	26.81	26.1565	1.6034e-05	0.0005	+	5	3	Alpha-1-acid glycoprotein 1	Orm1
24.9952	25.0522	25.0559	25.0804	24.9595	24.9035	24.9223	24.7578	24.7041	24.8252	24.7046	24.6603	1.60396e-05	0.000484848	+	9	9	Endonuclease domain-containing 1 protein	Endod1
26.8941	26.9373	26.9733	26.9795	27.0501	26.9891	26.9959	27.3953	27.2845	27.2387	27.4619	27.3345	1.61875e-05	0.000470588	+	8	8	40S ribosomal protein S7	Rps7
21.4878	21.7545	21.2672	21.3805	21.0567	21.4081	21.2633	23.1825	22.7205	22.4068	23.2071	23.0825	1.69835e-05	0.000457143	+	3	3	Hematopoietic lineage cell-specific protein	Hcls1
31.5943	31.5723	31.6107	31.607	31.5678	31.4925	31.5238	31.3356	31.418	31.4258	31.3447	31.358	1.75376e-05	0.000444444	+	157	2	Spectrin alpha chain, non-erythrocytic 1	Sptan1
26.6956	26.8957	26.952	26.7537	26.8305	26.8747	26.702	26.2785	26.305	26.3843	26.223	26.3287	1.75531e-05	0.000432432	+	2	2	Protein MAL2	Mal2
30.843	30.954	30.9131	30.8676	31.0173	30.908	31.0064	30.5305	30.633	30.6541	30.476	30.5962	1.84888e-05	0.000526316	+	109	107	Myosin-14	Myh14
27.7198	27.953	27.7554	27.7327	27.8334	28.0092	27.9454	28.4316	28.4073	28.2205	28.4236	28.3883	1.95311e-05	0.000615385	+	4	4	Protein S100-A11	S100a11
31.2857	31.4007	31.4436	31.382	31.4364	31.3684	31.3964	31.0363	31.0957	31.1522	31.0387	31.1182	1.95432e-05	0.0006	+	29	24	Dihydropyrimidinase-related protein 2	Dpysl2
28.2764	28.3373	28.3485	28.388	28.3563	28.373	28.3657	28.1907	28.119	28.1182	28.1838	28.1552	2.0264e-05	0.000585366	+	35	22	Sodium/potassium-transporting ATPase subunit alpha-1	Atp1a1
26.053	26.135	26.0721	26.0093	26.2376	26.1826	26.1616	26.4262	26.3679	26.3126	26.4503	26.3649	2.15992e-05	0.000571429	+	5	5	60S ribosomal protein L14	Rpl14
21.4881	21.6699	21.2057	21.4153	NaN	21.1451	21.4746	23.3382	22.9223	22.6838	23.1007	22.661	2.46596e-05	0.000636364	+	3	3	Neutrophil elastase	Elane
27.1584	27.2975	27.2847	27.2363	27.3527	27.2128	27.4072	26.8099	26.9539	26.9235	26.8409	26.9249	2.52436e-05	0.000711111	+	31	31	Laminin subunit beta-1	Lamb1
31.602	31.7716	31.719	31.6684	31.7028	31.6988	31.6585	30.9602	31.2185	31.2545	30.8983	31.0004	2.57457e-05	0.000695652	+	14	14	Advanced glycosylation end product-specific receptor	Ager
27.1123	27.1924	27.1358	27.1609	27.2369	27.1537	27.2745	26.5808	26.8126	26.8763	26.6995	26.7253	2.77345e-05	0.000765957	+	34	34	Laminin subunit alpha-4	Lama4
31.3778	31.4038	31.4269	31.4274	31.3643	31.3156	31.3575	31.1905	31.1755	31.2644	31.1371	31.209	2.9267e-05	0.00075	+	135	129	Spectrin beta chain, non-erythrocytic 1	Sptbn1
26.1266	26.0115	26.1138	26.1137	26.1048	26.0933	26.0486	26.4164	26.3657	26.4529	26.6146	26.4643	3.00465e-05	0.000734694	+	7	7	40S ribosomal protein S14	Rps14
23.8893	23.9525	23.9348	23.938	23.8409	23.8073	23.8148	23.5496	23.4669	23.5731	23.5019	23.7035	3.03657e-05	0.00072	+	8	7	Epsin-2	Epn2
24.8099	24.6663	24.83	24.7073	25.0013	24.7629	24.7796	25.9454	25.9227	25.4659	25.8608	25.4815	3.04404e-05	0.000705882	+	9	6	Serine protease inhibitor A3N	Serpina3n
23.6048	22.1896	23.2597	23.0932	23.1457	23.9948	23.3861	25.8216	25.4749	25.4626	25.7441	25.17	3.11858e-05	0.000692308	+	12	12	Inter-alpha-trypsin inhibitor heavy chain H3	Itih3
23.9946	24.0678	24.0556	24.144	24.4053	24.2196	24.3335	23.6309	23.5956	23.8754	23.5189	23.5776	3.15141e-05	0.000679245	+	6	6	Dihydropyrimidinase-related protein 5	Dpysl5
25.9621	25.7708	25.9828	25.9445	26.0673	26.1329	26.1391	25.4309	25.4404	25.6854	25.371	25.5338	3.28401e-05	0.000740741	+	3	3	CD81 antigen	Cd81
25.798	25.8482	25.8395	25.7594	25.9331	26.0495	25.9812	26.4187	26.1603	26.2547	26.4496	26.3271	3.34196e-05	0.000727273	+	7	7	40S ribosomal protein S10	Rps10
29.0527	28.5355	28.7987	28.5841	28.6601	28.7949	28.7801	29.6585	29.7957	29.4642	29.9595	29.9068	3.3962e-05	0.000714286	+	72	72	Fibronectin;Anastellin	Fn1
24.992	25.016	25.1259	24.873	24.9005	24.9819	25.1133	25.8014	25.9223	25.7266	25.5639	25.5219	3.47343e-05	0.00077193	+	7	7	Vitronectin	Vtn
26.9536	26.8791	26.8387	26.898	26.7628	26.6847	26.6987	26.6943	26.637	26.6826	26.6134	26.66	3.63405e-05	0.000827586	+	16	16	Glyoxalase domain-containing protein 4	Glod4
25.6874	25.6872	25.7437	26.008	25.8647	25.8122	25.83	25.0589	25.1987	25.2456	24.8731	24.886	3.64448e-05	0.000813559	+	16	16	Phosphoglucomutase-like protein 5	Pgm5
25.0536	25.1826	25.1589	25.1852	25.5151	25.4646	25.2964	25.503	25.5974	25.5346	25.6109	25.6091	3.84109e-05	0.0008	+	4	4	Elongation of very long chain fatty acids protein 1	Elovl1
24.9711	25.0461	24.9641	25.0571	25.1522	25.2402	25.1054	25.6618	25.5007	25.3625	25.6823	25.6152	4.10916e-05	0.000852459	+	5	5	60S ribosomal protein L18a	Rpl18a
24.3985	24.5855	24.4662	24.5437	24.5328	24.474	24.4628	24.1356	24.0865	24.1458	23.9186	24.1286	4.29989e-05	0.00083871	+	6	6	Putative hydrolase RBBP9	Rbbp9
20.9548	21.2109	21.1526	20.9727	21.1519	21.3945	21.5135	21.7362	21.9593	22.1308	21.9618	21.8359	4.50176e-05	0.000825397	+	3	3	Poly [ADP-ribose] polymerase 9	Parp9
23.3235	22.7293	22.565	22.6166	22.3064	22.623	22.7573	24.0992	23.8626	23.7396	24.1203	24.0394	4.53253e-05	0.000875	+	5	5	Cytochrome b-245 heavy chain	Cybb
24.8575	25.0272	24.9826	25.0464	25.0621	25.0438	25.0398	25.3225	25.3807	25.259	25.4389	25.4531	4.79637e-05	0.000984615	+	12	12	Eukaryotic translation initiation factor 3 subunit E	Eif3e
28.7609	28.8839	28.8758	28.8725	28.8747	28.9616	29.0261	28.5117	28.6264	28.655	28.4993	28.5721	5.41209e-05	0.00109091	+	32	32	Fermitin family homolog 2	Fermt2
25.45	25.4086	25.3893	25.5569	25.6012	25.39	25.3953	25.8681	25.7871	25.8634	25.8495	25.9718	5.61067e-05	0.00113433	+	18	18	Signal transducer and activator of transcription 3	Stat3
23.9069	24.0848	24.0427	23.8847	23.9667	23.9004	24.0315	23.6034	23.6381	23.6729	23.6256	23.6701	5.72963e-05	0.00111765	+	5	5	Guanine nucleotide-binding protein subunit alpha-13	Gna13
29.8421	29.7712	29.7098	29.726	29.7951	29.836	29.8682	29.4899	29.5931	29.5959	29.4899	29.4796	5.92296e-05	0.00110145	+	35	18	Gelsolin	Gsn
27.6805	27.8445	27.7927	27.8551	27.8953	27.6962	27.7749	27.3845	27.4527	27.4995	27.3512	27.3743	5.95081e-05	0.00108571	+	35	35	LIM and calponin homology domains-containing protein 1	Limch1
27.4752	27.3968	27.4381	27.4023	27.5715	27.5497	27.7594	27.8365	27.7547	27.7955	27.9281	27.8424	5.96233e-05	0.00107042	+	11	11	Cathepsin D	Ctsd
23.5289	23.2995	23.4837	23.4535	23.632	23.7872	23.4016	24.6469	24.2848	24.2751	24.2256	24.1352	6.78388e-05	0.00111111	+	8	8	Complement factor I;Complement factor I heavy chain;Complement factor I light chain	Cfi
25.0564	25.1082	25.3207	25.1713	25.1692	25.0118	25.0258	24.5628	24.6754	24.6573	24.7534	24.7516	6.83553e-05	0.00109589	+	9	9	Myocardial zonula adherens protein	Myzap
26.2925	26.516	25.9075	26.0369	25.5886	26.0113	25.8854	27.3629	27.0499	26.822	27.0865	27.0585	7.19044e-05	0.00113514	+	8	8	Rho GDP-dissociation inhibitor 2	Arhgdib
24.6046	24.438	24.3429	24.5906	24.433	24.461	24.4251	24.134	24.094	24.0027	23.9191	24.0356	7.37145e-05	0.00112	+	10	10	Glutamate--cysteine ligase catalytic subunit	Gclc
25.0627	25.0406	24.8379	24.9774	25.1411	25.0476	25.1175	25.7668	25.4715	25.4525	25.7027	25.8275	7.47136e-05	0.00110526	+	6	6	Cathepsin S	Ctss
28.3446	28.3464	28.1367	28.4084	28.2117	28.3195	28.155	28.8608	28.8573	28.6437	28.6901	28.9	7.70317e-05	0.00109091	+	10	10	Galectin-1	Lgals1
25.0861	24.949	24.8277	24.8492	24.9046	24.9428	24.8217	25.7455	25.4171	25.417	25.8545	25.71	7.94335e-05	0.00107692	+	10	8	Protein FAM49B	Fam49b
25.7108	25.5098	25.3042	25.1864	25.1178	25.4896	25.0307	26.4527	26.2522	26.1194	26.6939	26.5074	8.11045e-05	0.00111392	+	11	11	Galectin-3-binding protein	Lgals3bp
28.6735	28.7785	28.7665	28.7518	28.7184	28.6741	28.6738	28.4965	28.4599	28.5268	28.5019	28.5928	8.13825e-05	0.0011	+	163	161	Microtubule-actin cross-linking factor 1	Macf1
26.1104	26.22	26.2172	26.1837	26.2096	26.2682	26.1576	26.5667	26.4601	26.4291	26.649	26.6078	8.17211e-05	0.00108642	+	4	4	60S ribosomal protein L22	Rpl22
29.3776	29.3411	29.311	29.3176	29.348	29.3733	29.2519	29.7006	29.5727	29.5487	29.7588	29.6821	8.28338e-05	0.00107317	+	23	23	Calreticulin	Calr
26.0581	26.1581	26.1535	26.1287	25.9988	26.0002	26.0985	25.327	25.4851	25.7642	25.4963	25.2743	8.43397e-05	0.00106024	+	17	15	Tensin-like C1 domain-containing phosphatase	Tenc1
24.2886	24.3985	24.3133	24.3028	24.2385	24.4843	24.2792	23.9666	23.9579	23.9811	23.8212	23.7838	8.65984e-05	0.00104762	+	6	6	Protein FAM49A	Fam49a
25.6375	25.5377	25.7113	25.8121	25.7952	25.6314	25.9011	26.2889	26.1941	26.084	26.1973	26.2535	8.89354e-05	0.00103529	+	14	14	Transforming growth factor-beta-induced protein ig-h3	Tgfbi
26.7376	26.5943	26.5863	26.3444	26.5045	26.6204	26.6761	27.3962	27.084	27.0908	27.3436	27.2171	9.10442e-05	0.00106977	+	10	10	Coactosin-like protein	Cotl1
27.4818	27.5652	27.4968	27.5769	27.5366	27.4136	27.3984	27.0844	27.1966	27.2651	27.1685	27.2569	9.17145e-05	0.00105747	+	40	36	Band 4.1-like protein 2	Epb41l2
25.2093	25.2803	25.1959	25.2226	25.3607	25.4695	25.4102	25.6392	25.7019	25.4768	25.742	25.7642	9.42688e-05	0.00104545	+	4	4	40S ribosomal protein S26	Rps26
29.0268	29.1576	28.9504	28.9683	28.9489	29.0373	29.0422	29.9018	29.6294	29.4558	30.0161	29.9327	9.67147e-05	0.00103371	+	37	31	Plastin-2	Lcp1
21.6172	21.4483	21.3207	21.1552	21.0735	21.3616	21.282	22.8996	22.4879	22.0887	22.3025	22.3351	9.67467e-05	0.00102222	+	2	2	Arachidonate 5-lipoxygenase-activating protein	Alox5ap
21.9838	22.107	21.9823	21.9493	22.3183	22.31	22.1982	21.7184	21.8844	21.9364	21.7931	21.8731	0.000102561	0.00101099	+	2	2	OX-2 membrane glycoprotein	Cd200
28.8975	28.8761	28.9204	29.0889	28.9274	28.9263	28.9532	28.6666	28.6753	28.6469	28.6624	28.7152	0.000103485	0.00104348	+	11	11	Cysteine and glycine-rich protein 1	Csrp1
23.1768	23.0039	22.9073	22.6905	22.483	21.9585	22.3152	23.7961	23.9922	23.8457	24.605	23.5687	0.000103956	0.00111828	+	11	11	E3 ubiquitin-protein ligase RNF213	Rnf213
27.5678	27.6787	27.7015	27.7534	27.6423	27.7429	27.68	27.3672	27.4364	27.4467	27.4014	27.4623	0.000107238	0.00114894	+	14	14	Acetyl-CoA acetyltransferase, mitochondrial	Acat1
27.407	27.502	27.4551	27.4488	27.4758	27.3525	27.4109	27.1008	27.2214	27.2049	27.0107	27.0753	0.000109446	0.00122105	+	39	39	Tight junction protein ZO-2	Tjp2
27.7791	27.9146	27.8506	28.0093	27.9333	27.8689	27.8711	27.4985	27.5617	27.653	27.5026	27.5914	0.000112837	0.00120833	+	34	29	Junction plakoglobin	Jup
25.0114	24.6141	24.6836	24.5951	24.6749	24.6447	24.5161	25.3586	25.1137	25.3212	25.4295	25.4226	0.00011326	0.00119588	+	7	7	H-2 class II histocompatibility antigen, A-Q beta chain;H-2 class II histocompatibility antigen, A-D beta chain;H-2 class II histocompatibility antigen, A-F beta chain;H-2 class II histocompatibility antigen, A-U beta chain;H-2 class II histocompatibility antigen, A-K beta chain;H-2 class II histocompatibility antigen, A-S beta chain;H-2 class II histocompatibility antigen, A beta chain	H2-Ab1
21.2514	21.0725	21.7407	21.6413	21.7421	21.682	21.1174	22.7458	22.8236	22.7559	23.6035	23.1182	0.000114422	0.00118367	+	2	2	PHD finger protein 11	Phf11
25.6483	25.7846	25.7381	25.7034	25.8104	25.8126	25.7465	25.4898	25.5994	25.5259	25.5271	25.576	0.000117375	0.00125253	+	12	12	Serine/threonine-protein phosphatase 2B catalytic subunit alpha isoform	Ppp3ca
27.3619	27.5128	27.4962	27.5487	27.6903	27.5556	27.5173	27.9076	27.8393	27.8103	27.8006	27.9565	0.000120186	0.00128	+	5	5	60S acidic ribosomal protein P2	Rplp2
23.9735	23.729	23.8003	23.602	23.952	23.856	23.7564	24.4206	24.243	24.3065	24.236	24.3892	0.000120551	0.00126733	+	4	4	60S ribosomal protein L32	Rpl32
24.7033	24.8438	24.6511	24.7148	24.6472	24.8261	24.7512	25.1383	24.9928	25.0518	25.0402	25.0568	0.000122217	0.0012549	+	13	13	Golgi apparatus protein 1	Glg1
26.1097	26.0117	26.0759	26.1414	26.0723	25.9616	25.9907	25.3606	25.6068	25.7422	25.3107	25.4593	0.000123643	0.00124272	+	15	15	Methyl-CpG-binding protein 2	Mecp2
31.5224	31.4419	31.4447	31.3886	31.4059	31.3454	31.4073	31.0663	31.1699	31.2284	30.9894	31.0574	0.000126252	0.00126923	+	71	71	Vinculin	Vcl
26.4197	26.4869	26.5831	26.4825	26.5304	26.5508	26.6258	26.2183	26.2401	26.3305	26.1053	26.198	0.000126577	0.00125714	+	15	8	Guanine nucleotide-binding protein subunit alpha-11	Gna11
27.0271	27.0504	26.9941	27.1037	26.9714	26.9233	27.0458	27.2003	27.2042	27.1824	27.2502	27.1799	0.000128182	0.00132075	+	13	13	Transaldolase	Taldo1
26.6894	26.7489	26.7609	26.7343	26.6836	26.6707	26.6963	27.1201	27.043	26.8856	27.1281	26.961	0.000129983	0.00130841	+	7	7	40S ribosomal protein S13	Rps13
24.7287	24.9629	24.8432	24.9578	24.7889	24.7642	24.7762	24.2617	24.4847	24.4651	24.3171	24.5072	0.000130092	0.0012963	+	12	12	KN motif and ankyrin repeat domain-containing protein 3	Kank3
27.4653	27.5385	27.4244	27.4409	27.4919	27.5384	27.4791	27.9636	27.7921	27.7542	28.0504	28.0537	0.000130907	0.0012844	+	18	18	Guanine nucleotide-binding protein subunit beta-2-like 1	Gnb2l1
25.0962	24.9908	25.1915	24.933	25.0241	25.1651	25.1197	25.4548	25.3951	25.3907	25.5429	25.4429	0.000133526	0.00127273	+	9	9	Vesicular integral-membrane protein VIP36	Lman2
24.7764	24.788	24.7879	24.679	24.7363	24.8307	24.8818	24.4928	24.5445	24.6127	24.472	24.4785	0.000135543	0.0012973	+	6	6	Programmed cell death protein 10	Pdcd10
28.8946	29.0926	28.7869	28.8999	29.1311	29.111	29.0957	29.6431	29.3855	29.3396	29.4762	29.6321	0.000144569	0.00132143	+	6	6	Epididymal secretory protein E1	Npc2
27.1798	27.1894	27.1866	27.0842	27.2071	27.2263	27.2616	27.5164	27.4671	27.4267	27.6468	27.6959	0.000145375	0.00130973	+	18	18	60S ribosomal protein L3	Rpl3
26.6019	26.7389	26.6617	26.696	26.7562	26.852	26.8164	27.0268	26.9079	26.9217	27.084	27.0071	0.000145503	0.00129825	+	11	11	60S ribosomal protein L6	Rpl6
25.6927	25.6346	25.751	25.6223	25.7891	25.7984	25.9102	26.259	26.0408	26.032	26.1299	26.3282	0.000145884	0.00128696	+	8	8	60S ribosomal protein L10a	Rpl10a
27.7699	27.7931	27.7549	27.8333	27.7262	27.5797	27.5113	27.0297	27.3129	27.3971	27.0152	27.1147	0.000146172	0.00127586	+	19	19	Zyxin	Zyx
26.9412	27.0839	27.0362	27.1308	27.055	26.9819	27.1117	26.3638	26.5602	26.6432	26.1188	26.3022	0.000148434	0.00133333	+	9	9	Carbonic anhydrase 4	Ca4
25.0507	25.2416	25.1836	25.1351	25.1133	25.0962	25.028	25.428	25.3584	25.3347	25.3573	25.3356	0.000148671	0.00132203	+	4	4	Transcription factor BTF3	Btf3
28.5382	28.672	28.6169	28.5899	28.7261	28.6239	28.7026	28.191	28.3732	28.3195	28.0365	28.2203	0.000149447	0.00131092	+	6	6	Retinoic acid-induced protein 3	Gprc5a
22.0264	22.073	21.6974	22.2096	21.4784	21.7593	21.5281	24.1954	23.5279	22.7551	23.8452	23.2283	0.000152347	0.00136667	+	5	5	Integrin alpha-M	Itgam
25.2801	25.4312	25.4912	25.5435	25.6281	25.582	25.519	24.6634	25.0186	25.1266	24.7553	24.8235	0.000153503	0.00135537	+	6	6	C-type lectin domain family 14 member A	Clec14a
25.5021	25.5582	25.3579	25.5579	25.4348	25.2951	25.3527	25.9593	25.8602	25.7937	26.2005	26.1051	0.000157093	0.00137705	+	17	17	Cytosol aminopeptidase	Lap3
26.7971	26.5315	26.8	26.7308	26.7471	26.8073	26.8428	26.274	26.2934	26.3693	26.4635	26.3969	0.00015753	0.00136585	+	11	11	Fibulin-5	Fbln5
24.0564	24.0566	23.9927	23.9007	23.8044	23.8555	23.9565	23.4935	23.6568	23.5082	23.4746	23.7122	0.00016486	0.00141935	+	5	5	Neuroplastin	Nptn
25.0583	25.1999	25.236	25.0228	25.0521	25.124	24.9751	24.5551	24.7031	24.6453	24.7914	24.7751	0.000169182	0.001408	+	9	9	Syntaxin-binding protein 1	Stxbp1
26.9862	27.0192	26.9643	27.0886	27.0154	26.9878	26.9048	26.5942	26.7562	26.7811	26.7609	26.6697	0.00016978	0.00139683	+	21	21	Integrin alpha-1	Itga1
24.9686	25.0931	25.0705	25.0031	24.7077	24.9371	24.9156	25.659	25.389	25.3825	25.8284	25.784	0.000178427	0.0016063	+	5	5	High mobility group protein B2	Hmgb2
29.0888	29.1811	29.1739	29.1919	29.2208	29.0325	29.1309	28.8475	28.9371	28.8969	28.8049	28.9139	0.000180992	0.001625	+	37	37	Myosin phosphatase Rho-interacting protein	Mprip
27.2301	27.5838	27.3215	27.3801	27.3482	27.4248	27.4171	28.1046	28.0643	27.8622	27.7378	28.0371	0.000185348	0.0016124	+	10	10	Sulfated glycoprotein 1	Psap
27.8634	27.867	27.8309	27.9538	27.9783	27.9636	27.9808	28.1432	28.1174	28.1284	28.3042	28.2827	0.000185747	0.0016	+	17	17	Polypyrimidine tract-binding protein 1	Ptbp1
29.4956	29.5304	29.6635	29.329	29.3585	29.7098	29.4218	30.4787	30.4417	30.2372	30.1507	29.9908	0.000187392	0.00164885	+	87	87	Complement C3;Complement C3 beta chain;Complement C3 alpha chain;C3a anaphylatoxin;Acylation stimulating protein;Complement C3b alpha chain;Complement C3c alpha chain fragment 1;Complement C3dg fragment;Complement C3g fragment;Complement C3d fragment;Complement C3f fragment;Complement C3c alpha chain fragment 2	C3
23.5877	23.9911	23.9049	23.8154	23.9845	24.0555	24.1687	24.2926	24.7499	24.6176	24.5722	24.7298	0.000190152	0.00172727	+	2	2	Rho-related GTP-binding protein RhoC	Rhoc
25.7949	26.0778	25.9308	26.0638	26.0436	26.1029	26.02	26.4594	26.3812	26.2866	26.454	26.5381	0.000191024	0.00171429	+	7	7	40S ribosomal protein S12	Rps12
27.4325	27.4229	27.208	27.1217	27.2925	27.3543	27.0978	28.2517	27.903	27.798	28.0246	27.8331	0.000197109	0.00170149	+	5	3	Lysozyme C-2	Lyz2
26.6238	26.7866	26.6536	26.7214	26.7704	26.8469	26.8049	26.0624	26.457	26.4014	26.2202	26.2333	0.000201743	0.00171852	+	14	14	Aldehyde dehydrogenase, cytosolic 1	Aldh1a7
28.0424	28.1206	28.0347	28.0445	28.0974	28.132	28.06	28.317	28.262	28.3048	28.4286	28.4849	0.000204989	0.00176471	+	13	13	40S ribosomal protein SA	Rpsa
24.7174	24.8427	24.6145	24.555	24.6388	24.6593	24.6077	25.3308	25.0703	25.002	25.3083	25.3657	0.000205923	0.00178102	+	9	9	Cathepsin Z	Ctsz
25.7614	25.7312	25.827	25.5417	25.7131	25.7789	25.4956	26.7234	26.3452	26.3095	26.36	26.1849	0.000208921	0.0017971	+	26	26	Complement factor H	Cfh
25.034	24.9814	25.0728	25.0905	25.195	25.3103	25.3294	25.662	25.4884	25.4746	25.9244	25.7313	0.000223151	0.00198561	+	4	4	Surfeit locus protein 4	Surf4
27.2852	27.3912	27.4363	27.4094	27.4964	27.4653	27.5618	26.8625	27.1021	27.1509	26.7642	26.8565	0.00022705	0.00202857	+	16	16	Plasmalemma vesicle-associated protein	Plvap
27.6087	27.698	27.7159	27.7638	27.7329	27.5043	27.6089	27.2068	27.2456	27.389	27.0493	27.0422	0.00023077	0.00202817	+	19	19	Na(+)/H(+) exchange regulatory cofactor NHE-RF2	Slc9a3r2
22.8446	22.6092	22.2647	22.4254	22.0822	22.5569	22.2527	23.814	23.3488	23.2265	24.081	23.9036	0.00023136	0.00201399	+	7	7	Receptor-type tyrosine-protein phosphatase C	Ptprc
26.8012	27.2076	27.1344	26.9475	27.043	27.0921	27.2942	26.4203	26.6691	26.3825	26.4442	26.5294	0.000232821	0.002	+	11	11	Corticosteroid 11-beta-dehydrogenase isozyme 1	Hsd11b1
29.6883	29.6121	29.5554	29.4899	29.592	29.6202	29.5845	29.9563	29.8904	29.7877	30.0401	30.0263	0.000233374	0.00198621	+	26	26	78 kDa glucose-regulated protein	Hspa5
25.1251	25.4508	25.2609	25.3416	24.9176	24.9938	24.8325	25.5735	25.5534	25.5645	25.3173	25.6472	0.000236192	0.0020274	+	4	4	SH3 domain-binding glutamic acid-rich-like protein 3	Sh3bgrl3
27.3476	27.57	27.5712	27.4901	27.5053	27.3673	27.3547	26.6133	26.8931	26.9976	26.3655	26.4541	0.000247007	0.00209524	+	27	27	Neprilysin	Mme
24.9243	24.9778	24.7309	24.8321	24.8303	24.7367	24.8602	25.5814	25.308	25.1525	25.3588	25.3161	0.000248897	0.00208108	+	8	8	Lymphocyte-specific protein 1	Lsp1
26.8826	26.813	26.7961	26.8969	26.861	26.9103	26.9045	27.1951	27.0669	27.0899	27.2963	27.3078	0.000262786	0.00220134	+	7	7	40S ribosomal protein S8	Rps8
19.564	20.5135	NaN	20.2182	19.8468	20.6307	20.342	21.8077	21.771	21.5826	22.4334	22.1201	0.000263596	0.00218667	+	3	3	UDP-glucose 6-dehydrogenase	Ugdh
26.0729	26.1974	26.0733	25.9908	26.113	26.2415	26.2427	26.5881	26.378	26.4243	26.6574	26.6116	0.000270202	0.00219868	+	9	9	40S ribosomal protein S16	Rps16
28.4156	28.5038	28.4996	28.5068	28.5142	28.4095	28.4147	28.0609	28.2217	28.2555	27.9844	28.1383	0.000270356	0.00218421	+	30	30	A-kinase anchor protein 2	Akap2
29.7241	29.6997	29.766	29.7043	29.7853	29.7061	29.8055	29.438	29.5942	29.5866	29.458	29.5079	0.000270997	0.00216993	+	46	45	Nidogen-1	Nid1
22.4908	22.3585	22.2157	22.1058	22.4555	22.3346	22.3626	23.0032	22.8761	22.7242	22.7949	22.7555	0.000273428	0.00218182	+	3	3	Lysosomal protective protein;Lysosomal protective protein 32 kDa chain;Lysosomal protective protein 20 kDa chain	Ctsa
25.6787	25.5948	25.2508	25.6702	25.6194	25.5794	25.6968	26.1985	26.1296	25.9704	26.2966	26.2552	0.000274157	0.00216774	+	7	7	60S ribosomal protein L10;60S ribosomal protein L10-like	Rpl10;Rpl10l
27.2785	27.4023	27.3388	27.5453	27.4384	27.3791	27.4465	26.9646	27.1691	27.0788	26.9196	26.986	0.00027726	0.00217949	+	21	21	Methylmalonate-semialdehyde dehydrogenase [acylating], mitochondrial	Aldh6a1
25.389	25.3179	25.3919	25.332	25.4316	25.3043	25.3765	25.1892	25.2148	25.1316	25.2112	25.2009	0.000280593	0.00216561	+	8	8	Transcriptional activator protein Pur-beta	Purb
27.6117	27.662	27.717	27.7631	27.7025	27.6417	27.6661	27.2958	27.4398	27.392	27.1284	27.1654	0.00028387	0.00216352	+	5	5	Aquaporin-1	Aqp1
27.9189	28.0841	28.0798	28.0984	28.1541	28.0283	28.072	27.7064	27.8318	27.8351	27.6519	27.7325	0.000286185	0.002175	+	16	14	cAMP-dependent protein kinase type II-alpha regulatory subunit	Prkar2a
23.4454	23.5253	23.5669	23.5098	23.6295	23.5914	23.8074	23.7414	23.8816	23.8452	23.8707	23.8513	0.00029881	0.00218634	+	6	6	Galactokinase	Galk1
24.1829	24.1761	24.2599	24.4373	24.2508	24.1021	24.0504	22.9729	23.6727	23.595	23.0098	23.1207	0.000308258	0.00224691	+	2	2	R3H and coiled-coil domain-containing protein 1	Cyp2w1;R3hcc1
24.5763	24.6597	24.6866	24.5228	24.722	24.6408	24.6042	24.8624	24.8622	24.7975	24.9232	24.9163	0.000309028	0.00225767	+	6	6	60S ribosomal protein L26	Rpl26
29.7111	29.8518	29.7971	29.8416	29.8878	29.8626	29.8879	29.2922	29.5214	29.5785	29.1811	29.3142	0.000313408	0.00226829	+	28	26	EH domain-containing protein 4	Ehd4
26.0287	26.0619	25.9224	26.0467	26.1726	26.0416	26.0717	26.4301	26.3752	26.2532	26.4824	26.277	0.000313418	0.00225455	+	9	9	40S ribosomal protein S5;40S ribosomal protein S5, N-terminally processed	Rps5
27.2344	26.9734	26.7631	26.3784	26.2317	26.6901	26.5912	27.7662	27.6747	27.4453	27.7301	27.6326	0.000317586	0.00231325	+	19	18	Coronin-1A	Coro1a
21.556	22.787	21.8626	22.5256	NaN	21.8501	21.9098	24.3327	24.0672	23.624	23.9883	23.5221	0.000320064	0.0022994	+	3	3	Peptidoglycan recognition protein 1	Pglyrp1
28.0141	28.2455	28.0917	28.2336	28.2078	28.3005	28.3486	27.8206	27.969	27.9357	27.8223	27.8933	0.000320519	0.00227219	+	18	18	Dipeptidase 1	Dpep1
25.5783	25.5222	25.4806	25.4764	25.5577	25.6563	25.5268	26.0603	25.8061	25.758	25.9053	25.9853	0.000323375	0.00232941	+	5	5	Actin-related protein 2/3 complex subunit 3	Arpc3
25.6556	25.7091	25.7744	25.6398	25.5407	25.5284	25.5784	25.3878	25.528	25.4423	25.3271	25.3819	0.000324538	0.00231579	+	6	6	Dual specificity protein phosphatase 3	Dusp3
26.4737	26.4164	26.3719	26.3913	26.4966	26.4102	26.4316	26.7247	26.6566	26.5611	26.8	26.7065	0.000334938	0.00237209	+	28	28	UDP-glucose:glycoprotein glucosyltransferase 1	Uggt1
25.0023	25.1734	24.9511	25.1537	25.3173	25.2641	25.2791	25.4788	25.3756	25.3822	25.373	25.3516	0.000342031	0.00245087	+	10	10	Neutral cholesterol ester hydrolase 1	Nceh1
29.4015	29.3473	29.2691	29.3782	29.2449	29.2871	29.4393	28.6891	28.9805	28.8606	28.5293	28.9418	0.000342404	0.00243678	+	4	4	Histone H1.4	Hist1h1e
26.516	26.5604	26.5016	26.4554	26.482	26.4276	26.4828	26.2209	26.3641	26.3507	26.2671	26.236	0.000344304	0.00246857	+	18	17	Alpha-adducin	Add1
24.4733	24.5661	24.5068	24.4944	24.3027	24.6936	24.4902	24.8469	24.9144	24.8429	24.9475	24.8937	0.000350881	0.00252273	+	7	7	Hypoxanthine-guanine phosphoribosyltransferase	Hprt1
25.0511	24.9327	24.9031	24.8534	24.8004	24.8983	24.6909	25.2171	25.1974	25.1653	25.0625	25.1896	0.000351658	0.00250847	+	3	2	Interferon-induced transmembrane protein 3	Ifitm3
26.3737	26.557	26.3952	26.5314	26.505	26.3498	26.4716	26.0866	26.2293	26.1741	26.0142	26.1085	0.000355353	0.00249438	+	15	15	Transforming growth factor beta-1-induced transcript 1 protein	Tgfb1i1
23.8139	23.6073	23.9396	23.7118	23.9414	23.7058	23.7232	24.1686	24.2585	24.4324	24.3045	24.1635	0.000361378	0.00250279	+	4	4	Cleavage and polyadenylation specificity factor subunit 5	Nudt21
22.1866	22.0963	22.007	22.0311	21.9441	21.9971	21.89	22.2733	22.2387	22.1522	22.2649	22.2844	0.000372732	0.00256354	+	4	4	Unconventional myosin-Ie	Myo1e
26.4401	26.3912	26.3578	26.2993	26.3119	26.3009	26.4034	26.7554	26.6335	26.6619	27.0101	26.8229	0.000373184	0.00254945	+	14	13	Actin-related protein 2/3 complex subunit 1B	Arpc1b
25.9292	25.863	25.9783	25.8893	26.0162	25.9575	25.9872	25.662	25.798	25.8023	25.683	25.7736	0.000381504	0.00255738	+	17	16	KN motif and ankyrin repeat domain-containing protein 2	Kank2
27.7201	27.8579	27.8999	27.6351	27.9692	28.0199	27.9557	28.6349	28.5078	28.2714	29.0508	28.8202	0.000384255	0.00252973	+	21	21	Serpin H1	Serpinh1
28.0825	28.3891	28.3006	28.2345	28.3543	28.1965	28.1129	27.6757	27.7774	27.9032	27.4739	27.66	0.000389753	0.00255914	+	25	25	A-kinase anchor protein 5	Akap5
27.3082	27.332	27.4297	27.3959	27.2975	27.4621	27.3718	27.6437	27.6041	27.5895	27.8105	27.7149	0.000392257	0.00256684	+	14	14	Glycogenin-1	Gyg1
21.8939	21.7163	21.5938	21.6001	21.8825	21.8155	21.6738	24.2859	23.5335	22.5312	24.5035	24.2486	0.00039802	0.00257447	+	5	5	2-5-oligoadenylate synthase 1A	Oas1a
23.2203	23.3217	23.328	22.7438	22.8574	23.5822	23.223	24.6484	24.6446	25.0153	25.0408	23.9009	0.000399915	0.00260317	+	4	4	Serum amyloid P-component	Apcs
26.7759	26.908	26.9626	26.8805	26.9505	26.9394	26.8889	26.7058	26.6594	26.7516	26.7083	26.696	0.000409724	0.00269474	+	15	13	Septin-8	2008-09-01
25.3415	25.4118	25.4059	25.5246	25.466	25.3129	25.4486	24.8603	25.2018	25.0569	25.04	25.0217	0.00041116	0.00270157	+	17	17	Switch-associated protein 70	Swap70
26.242	26.451	26.4764	26.354	26.5102	26.4106	26.3685	25.9401	26.0198	26.1948	25.891	25.9933	0.000412069	0.0026875	+	11	11	Endothelial cell-selective adhesion molecule	Esam
29.0162	29.1573	29.1045	29.0824	29.1647	29.0245	29.0806	28.6221	28.8105	28.8991	28.6071	28.6762	0.000415899	0.0026943	+	21	21	Basal cell adhesion molecule	Bcam
25.8389	25.8538	25.9797	25.8049	25.9738	26.048	26.2234	25.6252	25.7605	25.6403	25.7247	25.6984	0.000430945	0.00282474	+	5	5	Lymphatic vessel endothelial hyaluronic acid receptor 1	Lyve1
23.3097	23.4165	23.4079	23.3705	23.5126	23.4859	23.3957	23.7521	23.6137	23.7494	23.9754	23.7481	0.000433386	0.00287179	+	5	5	Protein PRRC1	Prrc1
21.6391	21.6739	21.5056	21.6937	21.6571	21.5703	21.5008	21.2187	21.4069	21.2135	21.3423	21.3095	0.00043406	0.00285714	+	3	3	Ankyrin-3	Ank3
27.1419	27.1606	27.0696	27.0984	27.2083	27.129	27.1276	27.5223	27.3549	27.3595	27.6596	27.5964	0.000438484	0.00290355	+	14	14	40S ribosomal protein S3a	Rps3a
28.5433	28.495	28.48	28.3937	28.4807	28.4486	28.4715	28.1682	28.2658	28.3479	28.158	28.1552	0.000443721	0.00292929	+	24	24	Integrin-linked protein kinase	Ilk
26.812	26.7641	26.7398	26.7558	26.7501	26.8201	26.7305	27.1355	27.0559	26.9578	27.3264	27.1385	0.000446199	0.00299497	+	14	14	Purine nucleoside phosphorylase	Pnp
28.7575	28.9198	28.8174	28.9336	28.8918	28.8912	28.7794	28.533	28.6402	28.6587	28.5031	28.5867	0.000457246	0.00306	+	23	23	Isocitrate dehydrogenase [NADP], mitochondrial	Idh2
26.0129	26.1017	26.2136	26.171	26.1899	26.1605	26.1657	25.9074	25.9453	25.9386	25.8697	25.9842	0.000459143	0.00306468	+	10	10	Syntaxin-7	Stx7
23.6037	23.665	23.6925	23.5404	23.5273	23.7405	23.3081	23.9569	23.992	24.233	24.3082	24.1999	0.00046059	0.00306931	+	6	6	Uridine phosphorylase 1	Upp1
24.3786	24.0561	24.2848	24.3972	24.3506	24.0245	24.0673	23.7133	23.781	23.813	23.5859	23.7345	0.000466007	0.00305419	+	8	8	Echinoderm microtubule-associated protein-like 1	Eml1
27.2222	27.2572	27.3053	27.2873	27.3146	27.3192	27.2932	27.5228	27.5048	27.3769	27.5557	27.4368	0.000467683	0.00305882	+	16	16	60S ribosomal protein L7	Rpl7
31.3705	31.5724	31.3546	31.5403	31.5975	31.5705	31.5681	30.9173	31.2172	31.1922	30.8209	30.9763	0.000475531	0.0030439	+	35	35	Selenium-binding protein 1;Selenium-binding protein 2	Selenbp1;Selenbp2
26.5695	26.5582	26.5873	26.6942	26.818	26.8083	26.7759	26.8113	26.9039	26.8178	27.023	26.9513	0.00047915	0.00304854	+	12	12	Prohibitin-2	Phb2
23.538	24.0068	23.7171	23.8727	23.9914	23.8383	23.8654	24.5292	24.2916	24.2536	24.4802	24.3131	0.000480722	0.00303382	+	11	11	Glycogen phosphorylase, liver form	Pygl
26.6967	27.0475	26.8688	26.8634	26.7307	26.8834	26.7596	26.2518	26.35	26.4799	25.9522	26.2084	0.000482618	0.00305769	+	8	8	Glutathione S-transferase A4	Gsta4
25.7166	25.6022	25.6142	25.5027	25.6142	25.8278	25.3664	26.5744	26.3683	26.3013	27.2317	26.9642	0.000483985	0.0030622	+	21	21	Signal transducer and activator of transcription 1	Stat1
29.5049	29.5426	29.4361	29.4936	29.5243	29.4719	29.4975	29.6712	29.7005	29.5705	29.6865	29.6836	0.000487277	0.00304762	+	35	35	Transketolase	Tkt
24.5722	24.1866	24.1311	23.8587	23.6944	24.2871	23.9233	25.3151	25.1338	24.77	24.9279	25.0584	0.000489137	0.00303318	+	9	9	Coagulation factor XIII A chain	F13a1
23.5002	23.5171	23.3149	23.4183	23.48	23.4078	23.6446	23.6813	23.9355	23.8935	24.0209	23.9131	0.000497979	0.00303774	+	6	6	Eukaryotic peptide chain release factor GTP-binding subunit ERF3A;Eukaryotic peptide chain release factor GTP-binding subunit ERF3B	Gspt1;Gspt2
24.0556	24.0085	24.3432	24.2382	23.9114	24.1794	23.7167	23.5663	23.4895	23.5409	23.5331	23.6364	0.000505874	0.00302347	+	5	5	6-phosphofructokinase, muscle type	Pfkm
29.3311	29.4478	29.384	29.4032	29.3327	29.2823	29.302	28.9787	29.1157	29.1727	28.8449	28.9057	0.000511053	0.00302804	+	13	13	Four and a half LIM domains protein 1	Fhl1
25.7275	25.6722	25.6362	25.904	25.8158	25.8003	25.6819	26.1261	25.9958	26.0194	26.1433	26.1834	0.000513379	0.00305116	+	6	6	60S ribosomal protein L30	Rpl30
27.0714	27.1994	27.2026	27.1689	27.181	27.0856	27.1593	26.7204	26.8872	26.9473	26.6007	26.709	0.000516466	0.00303704	+	17	17	CD166 antigen	Alcam
29.5806	29.6687	29.7826	29.7355	29.7422	29.7214	29.843	29.291	29.4493	29.4961	29.1943	29.3776	0.000522311	0.00305991	+	33	21	EH domain-containing protein 1	Ehd1
26.5862	26.5652	26.5082	26.4197	26.4686	26.4453	26.4376	26.2713	26.3514	26.3059	26.1904	26.2871	0.000522698	0.00304587	+	15	15	Protein kinase C and casein kinase substrate in neurons protein 2	Pacsin2
24.8141	24.7362	24.9512	24.5797	24.7056	24.8721	24.8948	25.1391	25.1321	25.2801	25.316	25.212	0.000522715	0.00303196	+	3	3	60S ribosomal protein L35	Rpl35
25.1607	25.1867	25.2302	25.3023	25.246	25.2283	25.284	24.9288	25.1061	25.0515	25.0031	25.0279	0.000525918	0.00301818	+	14	14	Neuropilin-1	Nrp1
24.4296	24.747	24.8549	24.6436	24.83	24.6521	24.713	24.3811	24.1244	24.0562	23.976	23.8937	0.000550089	0.00320362	+	8	8	Sorbin and SH3 domain-containing protein 1	Sorbs1
25.9268	26.9577	25.8809	26.4003	25.0592	26.0307	26.1512	27.8059	27.5042	27.2774	27.6765	27.4908	0.00055777	0.00320721	+	35	35	Lactotransferrin	Ltf
24.4093	24.3749	24.3113	24.3873	24.4257	24.4002	24.2919	24.5358	24.7422	24.6585	24.778	24.5868	0.000561819	0.00319283	+	9	9	Glutaredoxin-3	Glrx3
24.7436	24.7187	24.7287	24.8156	24.87	24.9917	25.0091	25.4398	25.1036	25.1342	25.39	25.5683	0.000564377	0.00319643	+	4	4	40S ribosomal protein S23	Rps23
24.9373	24.8489	24.7625	24.7252	24.6618	24.5589	24.6691	24.5688	24.4444	24.4771	24.365	24.2903	0.000581126	0.00321778	+	5	5	Phospholipid hydroperoxide glutathione peroxidase, mitochondrial;Phospholipid hydroperoxide glutathione peroxidase, nuclear	Gpx4
26.3613	26.2061	26.1323	26.1929	26.1328	26.1881	26.1305	26.013	25.9878	25.9472	25.8696	25.9103	0.000585018	0.00320354	+	8	8	Retinol-binding protein 1	Rbp1
21.9129	22.0645	22.1349	21.8872	22.7903	22.4724	22.9991	21.5357	21.9504	22.1416	21.7469	21.8598	0.000590631	0.00320705	+	4	4	SUN domain-containing protein 1	Sun1
27.2847	27.2349	27.2572	27.1767	27.3085	27.3333	27.3697	27.5612	27.4979	27.4706	27.7495	27.7262	0.00059676	0.00319298	+	18	18	60S ribosomal protein L4	Rpl4
26.201	26.2867	26.301	26.2734	26.3747	26.2732	26.434	26.7456	26.6158	26.5377	26.967	26.8094	0.000605615	0.00317904	+	26	23	Coatomer subunit gamma-1	Copg1
26.103	26.0698	26.1129	26.0176	26.1163	26.1024	26.179	26.3511	26.3463	26.298	26.5612	26.5638	0.000607708	0.0032	+	24	24	Coatomer subunit beta	Copb2
24.3012	24.4343	24.5118	24.5969	24.7171	24.378	24.329	25.1152	24.9566	24.8057	25.0295	25.0765	0.000613391	0.00327273	+	5	5	60S ribosomal protein L35a	Rpl35a
22.524	21.6982	22.264	22.562	22.8111	22.5303	21.593	24.2306	24.1571	23.7293	23.9627	23.3491	0.000620539	0.0032931	+	6	6	Protein AMBP;Alpha-1-microglobulin;Inter-alpha-trypsin inhibitor light chain;Trypstatin	Ambp
23.0874	22.9822	23.2846	22.9844	23.3825	23.4762	23.4227	23.4554	23.4299	23.3948	23.5476	23.5981	0.000626843	0.00329614	+	5	5	U2 small nuclear ribonucleoprotein A	Snrpa1
31.663	31.867	31.7519	31.8109	31.8695	31.8386	31.9489	31.3813	31.5585	31.4188	31.0711	31.3612	0.000627219	0.00328205	+	33	21	Retinal dehydrogenase 1	Aldh1a1
26.855	26.8472	26.7742	26.8264	26.8244	26.6984	26.8191	26.5609	26.5563	26.6655	26.4022	26.4635	0.00063641	0.00335319	+	7	6	Membrane-associated progesterone receptor component 1	Pgrmc1
26.5058	26.5297	26.5079	26.4422	26.5504	26.4946	26.4222	26.1907	26.1243	26.2713	26.3148	26.3312	0.000637242	0.00333898	+	15	15	Cytoplasmic dynein 1 intermediate chain 2	Dync1i2
28.7157	28.9207	28.9614	28.9299	29.0543	29.0317	29.1329	28.4435	28.6399	28.6719	28.2122	28.3957	0.000639545	0.00335865	+	26	26	Dimethylaniline monooxygenase [N-oxide-forming] 1	Fmo1
20.5775	20.8523	21.202	21.2741	21.2788	21.3992	20.9726	22.318	21.9706	21.9136	22.1895	21.6945	0.000648082	0.00334454	+	3	3	Interferon-induced, double-stranded RNA-activated protein kinase	Eif2ak2
27.8089	27.9176	27.8724	27.8102	27.8795	27.983	27.9708	28.298	28.2336	28.1208	28.5193	28.5403	0.000656041	0.00338075	+	20	11	Eukaryotic initiation factor 4A-I	Eif4a1
22.7905	22.6896	22.8352	23.9143	22.5759	22.6079	22.8744	21.4909	21.0135	21.5613	21.896	21.553	0.000656674	0.00336667	+	4	4	Nodal modulator 1	Nomo1
26.8503	26.8328	26.7393	26.8583	26.9009	26.8115	26.7781	27.1939	27.068	27.0093	27.3301	27.1813	0.000662957	0.00336929	+	35	35	Ribosome-binding protein 1	Rrbp1
29.0302	29.1187	29.1928	29.2024	29.3748	29.3681	29.4313	29.4267	29.4989	29.4672	29.2807	29.4379	0.00066626	0.00338843	+	13	13	Pulmonary surfactant-associated protein B	Sftpb
25.3563	25.5704	25.5593	25.5608	25.4539	25.7261	25.7085	25.9827	25.8269	25.9631	25.8671	25.9788	0.000667399	0.00339095	+	5	5	Putative RNA-binding protein 3	Rbm3
30.8437	30.9833	30.9458	30.9378	30.9975	30.9096	30.9717	30.4431	30.6419	30.6616	30.2002	30.3742	0.000670311	0.00337705	+	20	20	Polymerase I and transcript release factor	Ptrf
24.8036	24.8808	24.9212	24.7629	24.9595	24.9074	25.0655	25.3134	25.2799	25.0804	25.4599	25.2132	0.000678749	0.00337959	+	6	6	60S ribosomal protein L28	Rpl28
29.8224	29.8239	29.7262	29.7241	29.7908	29.7303	29.7331	30.0491	30.0192	29.885	30.1706	30.0856	0.000681573	0.00339837	+	33	33	Protein disulfide-isomerase A3	Pdia3
24.3565	24.0559	24.4329	24.2765	24.1767	24.1796	24.3538	23.8335	23.8854	23.9554	23.7221	23.7982	0.000715045	0.00354656	+	2	2	Ras-related protein Ral-A	Rala
24.9635	24.5561	24.9255	24.5159	24.677	24.826	24.7661	25.3197	25.3825	25.269	25.3381	25.139	0.000715074	0.00353226	+	6	6	Plasma protease C1 inhibitor	Serping1
27.089	27.0913	27.1413	27.0959	27.1525	26.9724	27.0504	26.6551	26.8448	26.8514	26.4988	26.5898	0.000722821	0.00358233	+	19	19	Dipeptidyl peptidase 4;Dipeptidyl peptidase 4 membrane form;Dipeptidyl peptidase 4 soluble form	Dpp4
24.6764	24.7376	24.7592	24.7813	24.8776	24.7894	24.806	24.3258	24.5761	24.5739	24.271	24.4211	0.000726822	0.0036	+	8	8	Lipoamide acyltransferase component of branched-chain alpha-keto acid dehydrogenase complex, mitochondrial	Dbt
26.7407	26.6602	26.654	26.6352	26.6431	26.5966	26.6299	26.8618	26.8533	26.7898	26.8012	26.7312	0.00073075	0.00358566	+	17	17	V-type proton ATPase subunit B, brain isoform	Atp6v1b2
23.7495	23.9002	23.9094	24.1125	24.0173	23.9885	23.9408	24.5795	24.3982	24.3026	24.8966	24.6676	0.000730925	0.00357143	+	9	9	Immunity-related GTPase family M protein 1	Irgm1
25.8871	25.9838	26.0474	26.1208	26.1344	26.0721	26.0636	25.7684	25.844	25.8599	25.6811	25.7542	0.000737569	0.00358893	+	9	9	Alpha/beta hydrolase domain-containing protein 14B	Abhd14b
25.6955	25.5848	25.4801	25.5197	25.392	25.4789	25.4157	25.2977	25.2671	25.3144	25.3414	25.3621	0.000745176	0.0035748	+	12	12	Echinoderm microtubule-associated protein-like 2	Eml2
25.3427	25.535	25.5023	25.7411	25.5811	25.7728	25.6358	25.1407	25.1894	25.1063	25.1715	25.3206	0.000746613	0.00357647	+	5	5	Aquaporin-5	Aqp5
23.0972	23.2577	22.9581	22.8511	24.778	23.6405	23.1466	25.0639	24.6338	24.4905	25.3869	25.367	0.000748312	0.00357812	+	10	10	Proliferating cell nuclear antigen	Pcna
26.0216	26.1404	25.9233	26.0923	26.0966	26.2171	26.2064	26.4131	26.4247	26.2934	26.27	26.4267	0.000748838	0.0035642	+	9	9	Non-specific lipid-transfer protein	Scp2
22.3076	23.5485	22.3328	22.4534	21.6531	22.4061	22.1017	24.0899	23.7387	23.4244	24.1318	23.7868	0.000757496	0.0035814	+	2	2	Ras-related C3 botulinum toxin substrate 2	Rac2
27.5403	27.5484	27.5423	27.5579	27.6614	27.6194	27.6678	27.8733	27.7576	27.6969	27.8222	27.6855	0.000761648	0.00356757	+	17	17	Dolichyl-diphosphooligosaccharide--protein glycosyltransferase subunit 2	Rpn2
29.5086	29.5362	29.5295	29.3784	29.3599	29.5984	29.4296	29.8779	29.7178	29.7147	29.9524	29.8671	0.000776716	0.00361686	+	9	4	Profilin-1	Pfn1
24.9615	25.0454	24.8228	24.8433	24.8194	24.9584	24.8394	24.6425	24.6539	24.6651	24.6396	24.6768	0.000777841	0.00360305	+	7	7	Protein-L-isoaspartate(D-aspartate) O-methyltransferase	Pcmt1
25.1116	26.3188	25.4691	25.5989	24.5377	25.5602	25.6437	27.411	26.9914	26.5643	27.1061	27.0797	0.000783522	0.00363498	+	25	25	Myeloperoxidase;Myeloperoxidase light chain;Myeloperoxidase heavy chain	Mpo
27.3199	27.2059	27.3748	27.3309	27.2094	27.2623	27.0766	27.905	27.6175	27.64	28.2343	27.9585	0.000791756	0.00365152	+	18	12	H-2 class I histocompatibility antigen, K-D alpha chain	H2-K1
25.3035	25.226	25.3317	25.324	25.4534	25.2956	25.3434	25.7152	25.5613	25.4796	25.7286	25.5899	0.000791949	0.00363774	+	9	9	Lysosome membrane protein 2	Scarb2
26.0176	26.0568	25.9635	25.9672	26.0904	25.9619	26.0012	25.8109	25.8715	25.8701	25.7668	25.7362	0.000792003	0.00362406	+	21	21	Extended synaptotagmin-2	Esyt2
26.6373	26.5858	26.5435	26.7184	26.5902	26.6536	26.5989	26.2504	26.3767	26.4532	26.1494	26.1992	0.000795312	0.00361049	+	11	11	Sepiapterin reductase	Spr
28.7788	28.9124	28.9071	28.9422	28.7561	28.8533	28.7917	28.3335	28.5806	28.6178	28.213	28.396	0.000796399	0.00359701	+	15	10	Glutathione S-transferase Mu 2	Gstm2
22.9306	22.9811	22.8651	22.7948	23.1906	22.8268	22.8404	22.5199	22.6182	22.5242	22.4482	22.4056	0.000797247	0.00358364	+	4	4	Hydroxyacylglutathione hydrolase, mitochondrial	Hagh
26.5322	26.5757	26.5059	26.488	26.5035	26.4881	26.5541	26.4292	26.3011	26.3317	26.2026	26.2862	0.000808409	0.0036	+	15	14	Tropomodulin-3	Tmod3
22.2969	21.9858	22.0305	21.4317	22.3578	22.2391	21.8597	24.1334	24.0761	23.8257	23.9623	22.5902	0.000812615	0.00360148	+	4	4	Protein Z-dependent protease inhibitor	Serpina10
24.6077	24.4301	24.5222	24.3324	24.3903	24.5755	24.413	25.1591	24.919	24.7939	25.3731	25.324	0.000817227	0.00360294	+	7	7	Endoplasmic reticulum resident protein 29	Erp29
22.4342	22.3116	22.3524	22.5062	22.4475	22.4114	22.3564	23.1461	22.9413	22.6276	23.3105	23.0961	0.000823015	0.00359124	+	3	3	Guanylate-binding protein 4	Gbp4
25.143	24.9014	25.0109	24.9644	25.0809	25.1673	25.1428	25.4309	25.3008	25.2923	25.4894	25.6177	0.000831851	0.00359273	+	8	8	Splicing factor U2AF 65 kDa subunit	U2af2
28.8646	29.0154	28.9116	28.9908	29.0843	28.9994	29.1809	28.4184	28.7342	28.7028	28.2556	28.4309	0.000832137	0.00357971	+	41	41	Angiotensin-converting enzyme;Angiotensin-converting enzyme, soluble form	Ace
22.2991	21.9889	22.3292	22.5871	22.518	22.4441	22.7342	23.0909	23.1333	22.891	22.8912	22.9243	0.000834349	0.00356679	+	3	3	N-acylethanolamine-hydrolyzing acid amidase;N-acylethanolamine-hydrolyzing acid amidase subunit alpha;N-acylethanolamine-hydrolyzing acid amidase subunit beta	Naaa
20.9724	22.7504	21.0636	22.0369	21.0223	22.1398	21.4183	24.377	24.5048	24.1403	22.9319	24.7656	0.0008377	0.00355396	+	2	2	Thymosin beta-10	Tmsb10
21.4798	22.0292	21.8015	21.8219	22.2062	22.4616	21.9938	22.9516	22.6741	22.6493	23.6315	23.1576	0.000854667	0.00358423	+	4	4	Nuclear autoantigenic sperm protein	Nasp
24.8354	24.8077	25.0463	25.0593	24.9949	25.024	25.02	24.6264	24.7749	24.6717	24.6619	24.6653	0.000858024	0.00358571	+	4	4	CDGSH iron-sulfur domain-containing protein 1	Cisd1
24.5326	24.8115	24.6914	24.4659	24.7333	24.6487	24.8064	24.298	24.3187	24.3458	24.2418	24.397	0.000858203	0.00357295	+	9	9	Ras-related protein Rab-12	Rab12
29.8377	29.8246	29.7864	29.7456	29.8367	29.7829	29.7489	30.1891	30.0373	29.972	30.349	30.224	0.000881216	0.00364664	+	44	44	Endoplasmin	Hsp90b1
25.8602	26.9969	25.7618	26.4026	24.9425	25.9047	25.9723	27.7512	27.4344	27.1719	27.5003	27.2885	0.000896938	0.00369014	+	9	9		Ngp
25.7046	25.759	25.6074	25.7964	25.7855	25.807	25.7911	25.428	25.4982	25.5855	25.2661	25.4497	0.000919393	0.00377544	+	15	15	Propionyl-CoA carboxylase alpha chain, mitochondrial	Pcca
24.5624	24.5537	24.6449	24.6145	24.5363	24.5141	24.5573	24.4293	24.3986	24.4231	24.316	24.2285	0.000922907	0.00384615	+	8	7	Calcium-binding protein 39	Cab39
25.3989	25.4059	25.4363	25.4799	25.4852	25.4651	25.5363	25.8318	25.603	25.655	25.9182	25.8022	0.000930698	0.00384669	+	4	4	60S ribosomal protein L27	Rpl27
25.9323	26.1738	25.5967	25.8427	26.0514	26.1234	26.365	26.7717	26.5171	26.4014	26.8401	26.7849	0.000931918	0.00383333	+	7	7	Pro-cathepsin H;Cathepsin H mini chain;Cathepsin H;Cathepsin H heavy chain;Cathepsin H light chain	Ctsh
22.4911	22.4231	22.7147	22.6088	22.9552	22.8925	22.2913	23.5602	23.2623	23.2925	24.0046	23.8139	0.000934703	0.00382007	+	5	5	Interferon-inducible GTPase 1	Iigp1
23.3408	23.4405	23.1951	23.0282	23.2985	23.115	23.1224	22.7155	22.8041	22.8985	22.6052	22.7946	0.000941068	0.00382069	+	2	2	Protein eva-1 homolog B	Eva1b
26.7537	26.7507	26.6499	26.7397	26.8188	26.7548	26.7309	26.9209	26.8551	26.8978	26.9187	26.8381	0.000943196	0.00382131	+	12	12	Proteasome subunit alpha type-2	Psma2
23.5498	23.6581	23.3616	23.2041	23.4953	23.7142	23.3312	24.2802	23.9213	23.9967	24.1287	23.9896	0.000945812	0.00380822	+	4	4	Transmembrane 9 superfamily member 2	Tm9sf2
28.6652	28.7886	28.8302	28.7384	28.85	28.877	28.8507	29.0149	29.0091	28.9417	29.1079	28.9251	0.000957267	0.00383673	+	9	5	ADP-ribosylation factor 4	Arf4
27.7218	27.1126	26.9423	27.2711	26.9454	26.9601	26.9926	26.2067	26.5873	26.4801	26.0581	25.8986	0.000958055	0.00382373	+	55	55	Spectrin alpha chain, erythrocytic 1	Spta1
28.5543	28.434	28.3328	28.455	28.4361	28.4088	28.4027	28.0644	28.2294	28.2592	28.0576	28.0111	0.000969045	0.00383784	+	20	20	Catalase	Cat
23.7777	23.6869	23.8064	23.6459	23.6069	23.5958	23.4676	23.2996	23.1547	23.5174	23.3471	23.3479	0.000974509	0.00383838	+	6	6	Inosine-5-monophosphate dehydrogenase 1	Impdh1
25.6026	25.5087	25.621	25.5786	25.6434	25.589	25.7105	25.4393	25.3815	25.4585	25.2922	25.458	0.00098463	0.00383893	+	4	2	Dynein light chain 2, cytoplasmic	Dynll2
26.7542	26.6897	26.7571	26.7738	26.8104	26.6775	26.6721	26.166	26.284	26.5761	26.4071	26.3861	0.000988475	0.00382609	+	17	10		Atp2b1
27.2694	27.1778	27.2911	27.1894	27.1276	27.4758	27.016	28.1468	27.9322	27.6048	27.7231	27.7676	0.000991939	0.00384	+	18	18	Kininogen-1;Kininogen-1 heavy chain;Bradykinin;Kininogen-1 light chain	Kng1
24.1239	23.6992	23.8274	23.9898	23.8008	23.7019	23.4521	24.4039	24.3353	24.2832	24.9137	24.6034	0.000994144	0.00384053	+	7	7	Tapasin	Tapbp
30.0788	29.9337	29.9603	29.8637	29.9023	29.8458	29.8149	30.2773	30.1287	30.1234	30.4365	30.2873	0.000994433	0.00382781	+	16	14	Cofilin-1	Cfl1
26.9505	26.8109	26.9507	26.9328	26.8229	26.8388	26.7011	27.3801	27.2285	27.1693	27.7644	27.5213	0.00101766	0.00389439	+	13	9	H-2 class I histocompatibility antigen, D-B alpha chain;H-2 class I histocompatibility antigen, L-D alpha chain	H2-D1;H2-L
26.2734	26.2838	26.1931	26.1747	26.4137	26.3426	26.2799	26.7162	26.4373	26.5341	26.7897	26.7777	0.00102343	0.00390789	+	4	4	60S ribosomal protein L23	Rpl23
26.6902	26.7484	26.7222	26.7288	26.8264	26.7771	26.7981	27.0015	26.8962	26.9148	27.1732	27.0204	0.00102448	0.00389508	+	26	6	ATP-dependent RNA helicase DDX3X;Putative ATP-dependent RNA helicase Pl10	Ddx3x;D1Pas1
24.6398	24.8729	24.3857	24.4258	24.0001	24.5065	24.7437	25.5325	25.2462	25.082	25.6061	25.4309	0.00103322	0.00392157	+	16	16	Integrin beta-2	Itgb2
27.4708	27.4849	27.3665	27.417	27.4573	27.4569	27.3774	27.6782	27.6984	27.6404	27.8819	27.9635	0.00103744	0.00394788	+	12	12	Chloride intracellular channel protein 1	Clic1
25.2154	25.1507	25.1572	25.1913	25.0659	25.1182	25.0579	25.4919	25.4614	25.4926	25.2826	25.2571	0.00105993	0.00397411	+	11	11	Apolipoprotein E	Apoe
23.983	23.8711	23.8361	23.8826	23.965	23.748	23.9363	24.2096	24.1717	24.1166	24.4416	24.2729	0.00107417	0.004	+	4	4	60S ribosomal protein L36a	Rpl36a
29.5822	29.6346	29.7831	29.762	29.8147	29.7187	29.8193	29.0008	29.351	29.4233	28.7902	28.9992	0.00109252	0.00406431	+	15	15	Platelet glycoprotein 4	Cd36
24.7136	24.7454	24.678	24.6222	24.6897	24.8879	24.8718	25.0747	25.0404	24.9462	25.2642	25.3125	0.00109861	0.00407692	+	9	9	Eukaryotic translation initiation factor 3 subunit D	Eif3d
30.9979	31.0105	30.9967	31.0849	30.9456	30.9414	30.9822	30.385	30.5695	30.7244	30.0406	30.1993	0.00109892	0.0040639	+	18	12	Glutathione S-transferase Mu 1	Gstm1
27.76	27.6603	27.6611	27.5947	27.6674	27.7526	27.6116	28.126	27.9871	27.811	28.1902	28.1241	0.00110471	0.00406369	+	15	15	Protein disulfide-isomerase A6	Pdia6
29.458	29.3829	29.2743	29.3143	29.1945	29.3134	29.2936	29.6262	29.5785	29.4506	29.6607	29.7454	0.00111763	0.00416456	+	21	16	Alpha-enolase	Eno1
24.8521	24.6967	24.5537	24.3326	24.596	24.6007	24.4543	25.4808	25.2655	25.0348	25.8966	25.8331	0.00112389	0.00416404	+	4	4	Histone H1.1	Hist1h1a
24.3452	24.4799	24.2583	24.3257	24.281	24.1418	24.3419	24.6158	24.6314	24.4644	24.6902	24.6021	0.00114066	0.00425157	+	2	2	40S ribosomal protein S28	Rps28
23.7283	23.6713	23.5232	23.7593	23.8047	23.6541	23.8388	23.9795	23.9586	24.0487	24.2626	24.0985	0.00114258	0.00423824	+	7	7	Apoptosis inhibitor 5	Api5
30.36	30.4258	30.2089	30.3104	30.336	30.3362	30.2017	30.5797	30.6013	30.4557	30.6555	30.6751	0.00114332	0.004225	+	17	17	Glyceraldehyde-3-phosphate dehydrogenase	Gapdh
27.6351	27.5614	27.7123	27.7105	27.5687	27.5565	27.6532	26.9677	27.2557	27.364	26.7412	26.9172	0.00115631	0.0042243	+	21	21	Integrin alpha-8;Integrin alpha-8 heavy chain;Integrin alpha-8 light chain	Itga8
22.3384	22.3059	22.5819	21.7341	21.9355	22.995	22.0332	23.7882	23.5974	23.7179	25.1119	24.9317	0.00116673	0.00426087	+	10	10	Interferon-induced protein with tetratricopeptide repeats 3	Ifit3
26.3447	26.4834	26.4358	26.5008	26.6824	26.495	26.4809	26.7938	26.6558	26.6776	26.8137	26.7945	0.0011777	0.00428483	+	6	6	60S ribosomal protein L12	Rpl12
27.2538	27.3289	27.2067	27.2336	27.2794	27.2967	27.3103	27.454	27.3996	27.3714	27.5431	27.4813	0.00118092	0.0042716	+	26	26	von Willebrand factor A domain-containing protein 5A	Vwa5a
24.3745	24.597	24.6138	24.4438	24.6034	24.9216	24.7596	24.0771	24.1024	24.3983	23.861	24.1612	0.00120362	0.00428308	+	3	3	Claudin-5	Cldn5
22.7816	22.9819	22.8205	23.0079	22.8824	22.912	22.5673	24.1231	23.2567	23.8064	23.5377	23.5192	0.00120738	0.00429448	+	5	5	Apoptosis-associated speck-like protein containing a CARD	Pycard
21.9601	21.9568	22.1433	22.0446	22.3471	22.0058	21.926	21.6226	21.6937	21.6757	21.5831	21.7181	0.00122194	0.00431804	+	2	2	High mobility group nucleosome-binding domain-containing protein 5	Hmgn5
27.174	27.106	26.995	27.0332	27.1682	27.0651	27.1715	27.5119	27.3214	27.2595	27.4425	27.3525	0.00122484	0.00434146	+	29	29	Hypoxia up-regulated protein 1	Hyou1
25.7727	25.8429	25.7395	25.7359	25.8604	25.7926	25.7826	26.0404	26.1015	25.9916	26.3817	26.1775	0.00122742	0.00434043	+	22	22	Importin-5	Ipo5
25.8043	25.9866	25.9561	25.9574	25.9943	26.0887	26.0494	25.7195	25.8718	25.7411	25.6238	25.6519	0.00123139	0.00432727	+	11	11	ATP-dependent (S)-NAD(P)H-hydrate dehydratase	Carkd
27.5515	27.4597	27.5478	27.5351	27.284	27.5155	27.326	26.7393	26.9175	27.138	26.2816	26.6815	0.00124442	0.00439879	+	9	9	Carboxylesterase 1C	Ces1c
27.6826	27.8949	27.8014	28.0071	27.9512	27.6353	27.6869	27.2671	27.3864	27.5213	27.1451	27.3654	0.00124447	0.00438554	+	44	44	A-kinase anchor protein 12	Akap12
24.7053	24.8417	24.715	24.9594	24.7557	25.0591	25.0361	23.9909	24.6347	24.3124	24.1617	24.1246	0.00126564	0.00445646	+	7	7	Dimethylaniline monooxygenase [N-oxide-forming] 3	Fmo3
30.7811	30.8258	30.7317	30.8598	30.885	30.8239	30.8467	30.4766	30.6686	30.6413	30.3608	30.4561	0.00127271	0.00444311	+	26	25	Aldehyde dehydrogenase, mitochondrial	Aldh2
28.0595	28.0259	27.9463	27.9096	27.8949	27.8463	27.8743	28.2146	28.1494	28.0834	28.4125	28.2796	0.00128801	0.00450149	+	19	19	Actin-related protein 3	Actr3
26.2135	26.2603	26.2785	26.3222	26.3536	26.3743	26.2509	26.5278	26.4199	26.4489	26.6241	26.607	0.00129661	0.00452381	+	9	9	60S ribosomal protein L5	Rpl5
NaN	21.5845	21.3682	21.2575	21.4619	21.4787	NaN	21.8198	22.0021	21.8983	22.0557	21.8031	0.00129695	0.00451039	+	5	3	Interferon-activable protein 204	Ifi204
25.3155	25.2438	25.2332	25.3561	25.3846	25.32	25.2644	25.8051	25.6419	25.552	26.0455	25.6602	0.00129817	0.00450888	+	8	8	Leucine-rich repeat-containing protein 59	Lrrc59
25.6508	25.5691	25.5874	25.5208	25.5651	25.5328	25.5522	25.7773	25.7368	25.8249	26.0601	25.9264	0.00131441	0.00453097	+	13	13	26S protease regulatory subunit 6A	Psmc3
25.23	25.2522	25.0795	25.1898	25.2192	25.2324	25.3929	25.6039	25.4451	25.4562	25.5213	25.3985	0.00132042	0.00454118	+	11	11	Prenylcysteine oxidase	Pcyox1
26.5174	26.4178	26.2217	26.2626	26.4526	26.2131	25.9699	25.7636	25.6331	25.8991	25.4093	25.275	0.00132076	0.00452786	+	4	4	Leukocyte surface antigen CD47	Cd47
23.8069	24.1121	23.7499	23.9351	23.953	23.9523	23.9941	24.7674	24.5349	24.1921	24.9074	24.9823	0.00133282	0.00453801	+	8	8	Reticulocalbin-3	Rcn3
27.8255	28.7707	27.7167	28.4082	27.0042	27.9172	28.116	29.5797	29.6065	29.0055	29.2926	29.1249	0.00134265	0.0045481	+	3	3	Protein S100-A8	S100a8
24.3819	24.1482	24.2078	24.1112	24.305	24.2052	24.2579	23.4772	23.9478	23.9303	23.5922	23.7077	0.0013486	0.00454651	+	5	5	Core histone macro-H2A.2	H2afy2
21.4193	21.4654	21.5822	21.3198	21.607	21.6348	21.9246	21.8312	21.7957	21.8709	21.9304	21.8112	0.00135996	0.00457971	+	2	2	Exocyst complex component 8	Exoc8
25.0702	24.841	25.0733	24.8394	25.0552	25.1901	25.3599	25.4527	25.3004	25.3991	25.3872	25.3201	0.00136603	0.00457803	+	9	9	6-phosphofructokinase type C	Pfkp
23.4725	23.3101	23.3013	23.4261	23.4111	23.4321	23.4589	23.5103	23.746	23.7291	23.7763	23.8752	0.0013712	0.00462248	+	2	2	60S ribosomal protein L36	Rpl36
23.9671	24.0272	23.8373	23.7427	24.1174	24.206	24.1233	24.2804	24.2293	24.1175	24.2362	24.3596	0.00138747	0.00464368	+	4	4	Translocon-associated protein subunit delta	Ssr4
32.619	32.0031	31.8492	31.9983	31.8692	31.8469	31.9705	31.226	31.4649	31.461	31.2498	30.9948	0.00139219	0.00463037	+	32	32	Ankyrin-1	Ank1
25.6913	25.736	25.7525	25.6521	25.9031	25.6869	25.7896	25.8868	26.0418	25.9232	26.0846	26.0131	0.00139609	0.00464	+	10	10	40S ribosomal protein S11	Rps11
25.0437	24.7646	25.1538	24.9652	24.9162	25.0305	25.0677	25.3	25.379	25.2734	25.5043	25.3907	0.00139844	0.00463818	+	3	3	Small nuclear ribonucleoprotein E	Snrpe
24.972	25.1204	24.8804	25.0982	24.9658	25.0785	25.1517	25.2708	25.4524	25.2565	25.3693	25.4694	0.0014049	0.00463636	+	12	12	Multifunctional protein ADE2;Phosphoribosylaminoimidazole-succinocarboxamide synthase;Phosphoribosylaminoimidazole carboxylase	Paics
26.6836	26.4768	26.5378	26.7988	26.6217	26.5648	26.6266	26.2522	26.3506	26.3942	26.2	26.2965	0.00142547	0.00465722	+	6	6	Carbonyl reductase [NADPH] 3	Cbr3
26.4192	26.6186	26.5139	26.5787	26.5848	26.631	26.6249	26.3714	26.3936	26.3608	26.1606	26.2873	0.00143228	0.00464407	+	12	12	Thiosulfate sulfurtransferase	Tst
23.7595	23.6096	23.7475	23.672	23.5504	23.7761	23.625	23.1114	23.3288	23.2434	22.6496	23.0756	0.00143525	0.00466479	+	6	6	Afamin	Afm
24.7404	24.6608	24.6915	24.7545	24.685	24.4801	24.7517	24.3292	24.5077	24.4207	24.3689	24.4522	0.00144529	0.00469663	+	8	8	Delta-1-pyrroline-5-carboxylate dehydrogenase, mitochondrial	Aldh4a1
24.8906	24.9738	24.8645	24.9714	25.0627	25.0645	24.9911	25.1969	25.1112	25.1737	25.2959	25.4142	0.00145915	0.00470588	+	4	4	60S ribosomal protein L27a	Rpl27a
27.8245	27.8517	27.8812	27.8564	27.8719	27.8051	27.7987	28.0351	28.0207	27.9383	28.1872	28.1456	0.00146174	0.00469274	+	14	11	Phosphoglycerate mutase 1	Pgam1
24.1826	24.506	24.5451	24.2433	24.3729	24.2643	24.1799	24.0487	23.8393	23.8908	23.6796	23.9069	0.0014722	0.00467967	+	6	6	Calcineurin subunit B type 1	Ppp3r1
28.5004	28.5702	28.5951	28.5938	28.6709	28.4558	28.5229	28.3074	28.3741	28.4096	28.2327	28.2592	0.00147828	0.00468889	+	58	58	Tight junction protein ZO-1	Tjp1
26.9038	26.871	26.9264	26.7806	26.8677	26.8724	26.891	27.0268	27.012	27.0513	27.2111	27.1433	0.00148117	0.0046759	+	17	16	Splicing factor, proline- and glutamine-rich	Sfpq
25.1565	25.2238	25.3525	25.2356	25.2446	25.5449	25.5056	25.8372	25.5318	25.6301	25.921	25.907	0.00151678	0.00479558	+	4	4	40S ribosomal protein S24	Rps24
23.8491	23.9778	23.9325	24.1538	23.9569	23.9885	23.9499	24.4471	24.2745	24.151	24.5116	24.4678	0.00152367	0.00480441	+	4	4	Coatomer subunit zeta-1	Copz1
26.1842	26.266	26.2616	26.1296	26.2259	26.3405	26.3287	26.4944	26.4976	26.425	26.7492	26.6849	0.00153765	0.00486813	+	25	25	Eukaryotic translation initiation factor 3 subunit A	Eif3a
23.9616	25.2264	24.2293	24.6114	23.2961	24.2025	24.3111	26.054	25.4675	25.3253	25.6584	25.5617	0.00153883	0.00485479	+	4	4	Cathelin-related antimicrobial peptide	Camp
23.9771	24.0201	23.8508	23.7809	23.9958	24.1039	23.901	24.2699	24.2791	24.1929	24.5766	24.3978	0.00154067	0.00485246	+	7	7	Inositol-3-phosphate synthase 1	Isyna1
31.705	31.9829	31.8966	31.9164	31.9785	31.9185	31.9942	31.4987	31.6775	31.7374	31.453	31.5145	0.00154136	0.00483924	+	18	18	Peroxiredoxin-6	Prdx6
23.1923	23.6703	23.4625	23.6285	23.2816	23.5011	23.4317	22.982	23.0669	23.0676	22.9725	23.0042	0.00154452	0.00482609	+	3	3	Sodium- and chloride-dependent neutral and basic amino acid transporter B(0+)	Slc6a14
26.0642	26.0983	25.8154	25.9228	25.9224	25.8882	25.9212	26.3132	26.2032	26.1536	26.3598	26.1949	0.00154642	0.00481301	+	4	4	60S ribosomal protein L31	Rpl31
27.8457	27.8499	27.8404	27.7915	27.8842	27.7954	27.6632	27.4775	27.5065	27.6216	27.6309	27.6433	0.00154715	0.0048	+	20	18	Septin-7	2007-09-01
29.6072	29.7077	29.8407	29.7642	29.7941	29.6894	29.6619	29.3751	29.4721	29.5111	29.1599	29.2864	0.00155741	0.00480863	+	17	17	Chloride intracellular channel protein 5	Clic5
25.6385	25.6063	25.4633	25.6092	25.6099	25.8092	25.6865	25.9166	25.8531	25.9275	26.1719	26.1986	0.00156154	0.0047957	+	10	10	60S ribosomal protein L15	Rpl15
24.5359	24.721	24.9331	24.6521	24.6035	25.1637	24.9982	25.7004	25.137	25.5275	25.9547	25.7631	0.00156747	0.00479357	+	3	3	Beta-2-microglobulin	B2m
27.3862	27.2271	27.1935	26.9946	27.099	27.0035	27.0752	26.7433	26.9104	26.8838	26.7303	26.7852	0.00157007	0.00479144	+	15	13	LIM and senescent cell antigen-like-containing domain protein 1	Lims1
27.3507	27.5382	27.5828	27.5231	27.4878	27.3989	27.4228	26.9913	27.2692	27.2123	26.8751	27.0807	0.00157821	0.00481067	+	16	15	LIM zinc-binding domain-containing Nebulette	Nebl
24.3401	24.3342	24.3621	24.2951	24.4645	24.3659	24.4692	24.644	24.529	24.6066	24.9011	24.7008	0.00158049	0.00479787	+	11	11	Endoplasmic reticulum aminopeptidase 1	Erap1
27.1052	27.3494	27.2289	27.2258	27.3583	27.3494	27.3791	26.8224	27.0167	27.1108	26.6697	26.7789	0.00158186	0.00478515	+	14	8	Cytochrome P450 2B10	Cyp2b10
28.29	28.2739	28.2598	28.4385	28.2367	28.3223	28.1522	28.1041	28.019	28.0907	28.1185	28.0523	0.00158341	0.00477249	+	16	15	Creatine kinase B-type	Ckb
22.6217	22.9104	22.9823	22.7898	22.493	22.6543	22.6956	22.3954	22.3939	22.5075	22.3739	22.4745	0.00164977	0.00500787	+	6	6	Rho guanine nucleotide exchange factor 12	Arhgef12
28.0123	28.0261	27.8951	27.9085	27.9152	28.0273	27.9002	28.2061	28.1806	28.118	28.4142	28.3174	0.00165609	0.00500524	+	9	9	Eukaryotic translation initiation factor 5A-1	Eif5a
25.5219	25.5397	25.4833	25.4872	25.539	25.6087	25.533	25.8054	25.8008	25.5931	25.8708	25.9227	0.00170752	0.00511458	+	3	3	40S ribosomal protein S20	Rps20
23.0571	23.3821	23.3761	23.3307	23.3882	23.2495	23.061	22.4394	22.6988	23.0229	22.6768	22.6527	0.00171475	0.00513247	+	9	9	Talin-2	Tln2
29.6797	29.672	29.6187	29.6271	29.6768	29.7449	29.7328	30.0117	29.9509	29.8429	30.252	30.2524	0.00174741	0.00524352	+	48	47	Elongation factor 2	Eef2
25.4207	25.5802	25.5119	25.4524	25.4224	25.3265	25.3446	25.0856	25.2381	25.2911	25.1321	25.3028	0.00176367	0.00527132	+	15	15	FH1/FH2 domain-containing protein 1	Fhod1
24.1463	24.2232	24.3297	24.3529	24.2209	24.4546	24.464	24.6744	24.5953	24.4756	24.6775	24.6621	0.00179236	0.00537113	+	7	7	26S proteasome non-ATPase regulatory subunit 14	Psmd14
27.3806	27.4364	27.437	27.5073	27.4284	27.4613	27.4505	26.9016	27.1113	27.2874	26.7497	27.0166	0.00180007	0.00539846	+	20	20	Epoxide hydrolase 1	Ephx1
26.2215	26.5567	26.5102	26.6819	26.5507	26.7173	26.5121	26.1042	26.2553	26.1293	25.9956	26.105	0.00181505	0.00544615	+	23	21	Long-chain-fatty-acid--CoA ligase 1	Acsl1
25.8022	25.8528	25.8538	25.775	25.9329	25.8773	25.9551	25.8014	25.6523	25.7064	25.5667	25.5832	0.00181604	0.00544246	+	4	4	Ras-related protein Rap-1A	Rap1a
26.8263	26.9602	27.0105	26.9867	26.9771	26.932	26.8471	26.611	26.7684	26.7889	26.607	26.6464	0.0018178	0.00542857	+	13	12	Carbonyl reductase [NADPH] 1	Cbr1
27.8045	27.8698	27.793	27.8877	28.0491	27.5979	27.5067	27.3594	27.2923	27.4265	27.3644	27.3426	0.00183457	0.0055369	+	14	14	Myristoylated alanine-rich C-kinase substrate	Marcks
25.2852	25.2946	25.3316	25.2726	25.3735	25.1296	25.1998	24.9835	25.0116	24.9853	25.0959	25.131	0.00184361	0.00556345	+	21	20	Huntingtin-interacting protein 1	Hip1
24.3611	24.4083	24.3206	24.4063	24.4458	24.3855	24.5059	24.1633	24.101	24.1694	23.7564	24.0175	0.00184771	0.00554937	+	2	2	Transmembrane protein 109	Tmem109
24.694	23.9289	23.8252	24.0004	23.6044	23.7259	23.8332	22.8157	23.4114	23.3388	22.8771	22.8032	0.00184983	0.00553535	+	7	7	Erythrocyte membrane protein band 4.2	Epb42
27.1856	27.2537	27.1765	27.2178	27.2255	27.2778	27.2846	27.5318	27.4839	27.3146	27.6802	27.6176	0.00185814	0.00557179	+	16	16	40S ribosomal protein S4, X isoform	Rps4x
28.6285	28.6369	28.6316	28.7547	28.6724	28.644	28.6272	28.3829	28.5409	28.4935	28.281	28.3246	0.00186272	0.00557789	+	14	14	Glutathione S-transferase P 1;Glutathione S-transferase P 2	Gstp1;Gstp2
22.008	22.3248	21.4606	21.9693	21.8065	21.5956	21.8954	21.2449	20.963	21.2442	20.8431	21.2269	0.00186754	0.00556391	+	4	4	PTB domain-containing engulfment adapter protein 1	Gulp1
24.4893	24.188	24.12	24.3042	24.3384	24.1161	24.0705	24.7419	24.613	24.5505	25.0355	24.9172	0.00187994	0.00558	+	7	7	Galectin-9	Lgals9
23.9044	23.9983	24.118	24.0059	24.0331	24.2898	24.0647	24.732	24.6402	24.68	25.6513	25.0997	0.00190021	0.00564589	+	9	9	Fascin	Fscn1
29.342	29.7865	29.5578	29.6627	29.831	29.6709	29.7819	29.1864	29.3377	29.3524	29.0902	29.3294	0.00190132	0.00563772	+	52	52	Periaxin	Prx
24.207	24.0627	24.32	23.9465	23.9879	23.9157	23.8214	23.4768	23.7026	23.6196	23.4933	23.8504	0.00190676	0.00564356	+	12	12	Serine/threonine-protein kinase MRCK gamma	Cdc42bpg
23.215	23.3696	23.3472	23.4038	23.5279	23.412	23.4769	23.6052	23.527	23.6688	23.7511	23.5492	0.00191314	0.00564938	+	3	3	Aminoacyl tRNA synthase complex-interacting multifunctional protein 2	Aimp2
30.4449	30.4748	30.4721	30.536	30.5405	30.5436	30.5587	30.1019	30.3377	30.2797	29.8892	29.9716	0.00193732	0.00570443	+	11	3	Caveolin-1	Cav1
25.3102	25.4824	25.4365	25.4285	25.4644	25.4638	25.5242	25.1611	25.1276	25.247	24.8003	25.0438	0.00195947	0.00576904	+	4	4	Synaptophysin-like protein 1	Sypl1
24.3681	24.6535	24.7612	24.8461	24.8058	24.6517	24.787	25.1462	25.2224	24.9763	25.3931	25.4497	0.00196731	0.00577451	+	6	6	60S ribosomal protein L34	Rpl34
23.8417	23.8332	23.7941	23.976	23.533	23.8306	23.7054	23.3636	23.4794	23.6318	23.2283	23.3237	0.00199693	0.00584841	+	4	4	Ketosamine-3-kinase	Fn3krp
24.0675	24.251	24.2464	24.3376	24.1163	23.9969	23.9366	24.8293	24.6756	24.3096	25.0157	25.0777	0.00201548	0.00592195	+	6	4	Stathmin	Stmn1
27.8786	27.7169	27.687	27.661	27.5032	27.8025	27.5473	28.3056	28.1637	27.9488	28.0897	27.9548	0.00202154	0.00593674	+	35	35	Ceruloplasmin	Cp
26.0972	26.106	26.0649	26.1013	26.1056	26.1211	26.111	26.2613	26.2348	26.1876	26.4212	26.3321	0.00204516	0.00602913	+	17	17	Tryptophan--tRNA ligase, cytoplasmic;T1-TrpRS;T2-TrpRS	Wars
27.243	27.2883	27.1768	27.3037	27.2259	27.2311	27.2841	26.799	27.0828	27.0376	26.6717	26.8643	0.00204933	0.0060339	+	5	5	Cytochrome b5	Cyb5a
23.5018	23.3291	23.2092	23.0993	23.3764	23.37	23.2052	23.5681	23.7352	23.6524	23.816	23.6323	0.00207285	0.00605797	+	6	6	Mitogen-activated protein kinase 14	Mapk14
23.0814	23.1917	23.2708	23.3881	23.3602	23.2758	22.9869	22.5637	22.7913	22.8689	22.2352	22.5977	0.0020732	0.00604337	+	4	4	Phospholipid transfer protein	Pltp
25.2012	25.1733	25.1907	25.2321	25.1124	25.1357	25.1098	25.0722	24.9463	25.0933	24.8879	24.9308	0.0020808	0.00603846	+	7	3	Ras-related protein Rap-2a	Rap2a
20.3849	20.2143	20.1111	19.8171	20.3573	20.8023	19.9887	21.2216	21.0683	20.7331	20.9773	21.3252	0.00208397	0.00602398	+	2	2	Beta-glucuronidase	Gusb
28.3492	28.2217	28.2592	28.3473	28.3704	28.327	28.3057	28.1532	28.1403	28.1932	28.2168	28.1904	0.00209642	0.00604785	+	35	33	Lamin-B1	Lmnb1
23.1779	23.4274	23.1715	23.2721	23.4598	23.4835	23.2375	23.8054	23.8563	23.8165	23.5879	23.5266	0.00212127	0.00612381	+	3	3	Protein transport protein Sec61 subunit beta	Sec61b
26.6309	26.8064	26.8219	26.7335	26.7352	26.7802	26.7562	26.3681	26.5137	26.605	26.3766	26.5648	0.00212601	0.00610926	+	14	14	Choline transporter-like protein 2	Slc44a2
28.1332	28.365	28.2454	28.4035	28.4002	28.4121	28.3941	27.9148	28.1875	28.1036	27.9057	27.8792	0.00213468	0.00609479	+	29	29	NADPH--cytochrome P450 reductase	Por
27.9884	27.8833	27.8501	27.8731	27.9582	27.9258	27.9917	27.7958	27.7918	27.8554	27.779	27.767	0.00215397	0.00610875	+	63	61	Myoferlin	Myof
25.483	25.8291	25.4752	25.4862	25.2986	25.5128	25.4648	25.9571	25.916	25.9918	25.733	25.8457	0.00217068	0.00614151	+	4	4	Costars family protein ABRACL	Abracl
28.733	28.0804	27.8243	28.1551	27.9043	27.8454	27.8621	27.035	27.4165	27.5243	26.9268	26.6429	0.00217154	0.00612706	+	12	12	Carbonic anhydrase 1	Ca1
24.3331	24.5324	24.3531	24.6835	24.519	24.296	24.4369	23.7866	23.9737	24.1735	23.7195	24.0859	0.00218145	0.00613146	+	6	6	Guanine nucleotide-binding protein G(o) subunit alpha	Gnao1
25.8788	25.8942	25.7776	25.787	25.8994	25.6138	25.8039	25.5454	25.6152	25.6047	25.4478	25.4918	0.00219736	0.00614953	+	18	18	Cingulin	Cgn
26.2343	26.1115	26.0867	26.1173	26.2067	26.2155	26.2031	26.5266	26.5401	26.3264	26.7466	26.8742	0.00220224	0.00614452	+	9	9	60S ribosomal protein L8	Rpl8
26.142	26.1091	25.9492	26.0068	26.0241	26.1078	26.0784	26.2252	26.3176	26.2321	26.4755	26.3883	0.0022229	0.00618605	+	12	11	Copine-3	Cpne3
26.2868	26.1587	26.3343	26.2059	26.2758	26.2428	26.1918	26.5782	26.4717	26.4149	26.8043	26.7031	0.00224135	0.00620882	+	15	15	Heterogeneous nuclear ribonucleoprotein Q	Syncrip
27.0823	26.9862	26.921	27.0478	27.0381	26.9749	26.9505	27.4232	27.4053	27.3719	27.9483	27.9692	0.00226672	0.00625	+	9	9	Nucleophosmin	Npm1
26.0135	26.0295	26.0655	26.1243	26.2323	26.0219	26.258	25.8971	25.8045	25.8364	25.5289	25.7956	0.00229131	0.00626328	+	11	11	Dystroglycan;Alpha-dystroglycan;Beta-dystroglycan	Dag1
27.8784	27.8049	27.7632	27.7464	27.8706	27.805	27.8028	27.9642	27.9204	27.9175	28.0441	28.0435	0.00229786	0.00626728	+	27	27	Dolichyl-diphosphooligosaccharide--protein glycosyltransferase subunit 1	Rpn1
25.8659	25.8494	25.7933	25.784	25.9372	25.8757	25.9297	26.0358	26.2031	26.1322	26.5178	26.2246	0.00230808	0.00628046	+	9	9	Proteasome subunit beta type-1	Psmb1
23.692	23.9478	23.8139	23.7612	23.9404	23.9284	23.8721	23.6605	23.6727	23.4821	23.5706	23.3843	0.00232454	0.00633945	+	9	9	Carnitine O-acetyltransferase	Crat
26.0977	26.036	25.9228	25.9692	25.9185	25.7015	25.9326	25.5932	25.6301	25.728	25.7575	25.4452	0.00233768	0.00637071	+	3	3	Guanine nucleotide-binding protein G(I)/G(S)/G(O) subunit gamma-12	Gng12
26.607	26.7816	26.7381	26.8804	26.7813	26.8112	26.6964	26.4379	26.5914	26.5419	26.3372	26.3758	0.00233776	0.00635616	+	8	8	Superoxide dismutase [Mn], mitochondrial	Sod2
24.8415	24.8404	24.7974	24.6754	24.8162	24.9322	24.939	25.1542	24.9969	24.9552	25.1957	25.1118	0.00235222	0.00639636	+	14	14	Lysine--tRNA ligase	Kars
23.1005	23.6711	23.3846	23.4656	23.6765	23.2585	23.5769	24.1042	23.947	23.8363	24.0039	24.038	0.00235995	0.00639091	+	8	8	Methionine aminopeptidase 2	Metap2
27.4092	27.3747	27.3796	27.3741	27.5436	27.3668	27.4075	27.1441	27.2817	27.2974	27.2234	27.2301	0.00236338	0.00637642	+	14	3	Adenosine kinase	Adk
26.3614	26.6584	26.7027	26.5366	26.6777	26.7046	26.6436	26.9609	26.8067	26.8449	26.9142	26.9398	0.0023672	0.00639819	+	9	9	60S ribosomal protein L9	Rpl9
24.373	24.5207	24.5625	24.4904	24.6186	24.4142	24.3748	24.1699	24.2692	24.2152	24.26	24.2633	0.00237357	0.00640181	+	17	17	Ankycorbin	Rai14
24.9001	24.9091	24.8358	24.9876	25.0471	25.0261	25.0443	25.1581	25.0365	25.1359	25.2289	25.0563	0.00238002	0.00638739	+	10	10	26S proteasome non-ATPase regulatory subunit 12	Psmd12
27.4101	28.4214	27.3817	27.6662	27.2523	27.7343	27.9627	28.9866	28.8051	28.4356	28.7835	28.6701	0.00238461	0.00638202	+	17	17	Chitinase-3-like protein 3	Chi3l3
24.5324	24.6873	24.7521	24.6031	24.575	24.7456	24.4839	24.8435	24.8872	24.8918	25.0856	25.0606	0.00238637	0.00637668	+	10	10	Eukaryotic translation initiation factor 3 subunit C	Eif3c
25.7188	25.9099	25.8067	25.8987	25.8507	25.7386	25.6811	25.3877	25.6118	25.6079	25.5713	25.5296	0.00239407	0.00637136	+	17	17	Ras-interacting protein 1	Rasip1
25.1349	25.1848	25.352	25.1625	25.0402	25.1392	25.1986	24.9738	24.9552	24.8974	24.7259	24.9411	0.00239513	0.00635714	+	5	5	Ras-related protein Rab-5B	Rab5b
26.0781	26.3051	26.1359	26.1199	26.1813	26.2002	26.1989	26.5256	26.6324	26.2593	26.5901	26.6587	0.00240476	0.0063608	+	12	12	40S ribosomal protein S9	Rps9
29.4407	29.3531	29.2829	29.2669	29.4022	29.2996	29.292	29.5926	29.5569	29.4382	29.6869	29.5784	0.00244197	0.00648	+	31	31	Protein disulfide-isomerase	P4hb
23.6842	23.8032	23.7022	23.6467	23.6387	24.0534	23.8887	24.2448	24.0557	23.9839	24.1943	24.1841	0.00244382	0.0064745	+	3	3	60S ribosomal protein L37a	Rpl37a
23.1427	23.1076	22.971	22.9215	23.1974	23.482	23.0876	24.0701	23.6423	23.389	24.2379	24.1016	0.00244446	0.00646018	+	2	2	Legumain	Lgmn
22.5052	22.6357	22.7903	22.8642	22.4221	22.7961	22.6112	22.2876	22.3471	22.2251	21.9818	22.1499	0.00244553	0.00644592	+	2	2	NADH dehydrogenase [ubiquinone] 1 beta subcomplex subunit 4	Ndufb4
25.6066	25.5287	25.4865	25.5202	25.4374	25.5242	25.6084	25.2809	25.4305	25.3429	25.3566	25.3403	0.00244601	0.00643172	+	13	13	4-trimethylaminobutyraldehyde dehydrogenase	Aldh9a1
27.3889	27.4597	27.4049	27.4503	27.4098	27.4271	27.4418	27.7533	27.5919	27.5223	27.7987	27.8354	0.00244852	0.00642637	+	18	18	40S ribosomal protein S3	Rps3
22.9467	22.7212	22.8932	22.9539	22.8762	23.0345	22.9845	23.2238	23.1849	23.2845	23.0991	23.0917	0.00245964	0.00642982	+	2	2	Transmembrane protein 256	Tmem256
25.6143	25.8906	25.916	25.9997	25.7535	26.0049	25.7294	25.5686	25.4142	25.5001	25.3912	25.2797	0.00248447	0.00648578	+	10	10	Medium-chain specific acyl-CoA dehydrogenase, mitochondrial	Acadm
26.9303	27.9454	26.8957	27.3734	26.008	27.097	27.5247	28.8839	28.7731	28.0916	28.7413	28.4092	0.0025182	0.00656769	+	8	8	Protein S100-A9	S100a9
22.4711	22.5034	22.5221	22.5844	22.2158	22.4676	22.1289	22.6684	22.6354	22.5318	22.5945	22.7042	0.00255222	0.00669281	+	2	2	Apoptosis regulator BAX	Bax
24.2628	24.432	24.4015	24.5025	24.3832	24.3623	24.0423	23.7827	23.743	24.1888	23.8479	23.8803	0.00256737	0.00673043	+	4	4	Hyaluronidase-2	Hyal2
25.1113	24.9682	24.7892	25.1519	25.1746	25.061	25.2427	24.4526	24.5937	24.9062	24.3672	24.2871	0.00258025	0.00674187	+	4	4	Adiponectin	Adipoq
30.1309	30.2167	30.1974	30.1832	30.3218	30.2249	30.316	29.9563	30.1268	30.1151	29.9038	29.8917	0.0025888	0.00674459	+	54	2	Unconventional myosin-Ic	Myo1c
24.2642	24.1488	24.024	23.9703	24.1492	23.8996	23.9897	23.8023	23.6963	23.7213	23.3545	23.4967	0.0025934	0.00675594	+	2	2	CD82 antigen	Cd82
27.4233	27.3656	27.3545	27.3777	27.4008	27.4162	27.4753	27.6172	27.5345	27.4499	27.6491	27.6375	0.00259451	0.00674138	+	25	25	T-complex protein 1 subunit epsilon	Cct5
23.0986	23.0008	22.9227	22.8911	23.1327	23.145	23.0171	23.5516	23.2363	23.2636	23.6017	23.3229	0.00260473	0.00675269	+	3	3	DnaJ homolog subfamily B member 11	Dnajb11
31.345	31.4209	31.3091	31.4075	31.3872	31.3678	31.4378	31.1149	31.2656	31.2902	31.104	31.1135	0.00260732	0.0067382	+	24	24	Annexin A5	Anxa5
34.6859	34.7096	34.7125	34.7619	34.7774	34.8802	34.705	34.1578	34.2954	34.4996	33.7542	34.2791	0.00260784	0.00672377	+	50	46	Serum albumin	Alb
22.2042	22.1923	22.0111	22.08	22.1856	21.9413	21.9211	22.4178	22.424	22.2343	22.4599	22.6027	0.00263832	0.00679487	+	4	4	Spermidine synthase	Srm
23.9523	23.9246	24.0325	24.0089	24.0669	24.0356	24.0541	24.3317	24.1379	24.219	24.5372	24.4605	0.00264694	0.00679744	+	8	8	Caprin-1	Caprin1
29.4696	29.7259	29.5565	29.7661	29.6207	29.7794	29.7381	28.8653	29.382	29.3511	28.8002	29.0144	0.00264703	0.00678298	+	25	25	Cytochrome P450 2F2	Cyp2f2
26.4389	26.5417	26.648	26.6391	26.6565	26.549	26.7296	26.1309	26.3265	26.3962	25.936	25.9562	0.00265246	0.00678556	+	13	13	Ectonucleoside triphosphate diphosphohydrolase 1	Entpd1
26.1069	26.3264	26.1191	26.3748	26.2042	26.3713	26.3237	25.9417	26.0472	26.0134	25.8294	25.961	0.00266028	0.00680508	+	16	16	Acetyl-coenzyme A synthetase 2-like, mitochondrial	Acss1
27.3759	27.2786	27.1872	27.2877	27.2834	27.1361	27.2877	27.1129	27.0542	27.0808	26.9553	26.9084	0.00266518	0.00679915	+	5	5	Cytochrome b5 type B	Cyb5b
29.922	30.1273	30.0748	30.1166	30.1744	30.0025	30.039	29.5538	29.8387	29.8129	29.3595	29.5943	0.00267202	0.00679325	+	25	25	Serum deprivation-response protein	Sdpr
28.4633	28.46	28.4554	28.581	28.4254	28.4421	28.3652	28.2328	28.368	28.3501	28.1988	28.2162	0.00268327	0.00679579	+	10	10	Phosphatidylethanolamine-binding protein 1;Hippocampal cholinergic neurostimulating peptide	Pebp1
23.8352	25.0858	24.0132	24.0614	23.1483	24.2099	24.3517	25.8197	25.4704	25.2535	25.5877	25.2056	0.0027172	0.00681513	+	5	5	Neutrophil gelatinase-associated lipocalin	Lcn2
25.9379	26.1295	26.2422	26.157	26.1914	26.2039	26.1489	25.9651	25.9149	25.9302	25.8512	25.9256	0.00273404	0.00685115	+	10	10	2,4-dienoyl-CoA reductase, mitochondrial	Decr1
23.7737	23.654	23.2784	23.4836	23.595	23.5689	23.4925	23.9548	23.9905	24.056	24.4074	24.571	0.0027451	0.00687866	+	5	5	Macrophage-capping protein	Capg
27.0746	27.0381	27.102	27.0585	27.1002	27.0823	27.0817	27.2956	27.2004	27.2282	27.5065	27.3336	0.00277054	0.00693946	+	9	8	Heterogeneous nuclear ribonucleoprotein D0	Hnrnpd
22.81	23.5866	23.1343	23.0581	22.6312	23.1819	23.1217	24.2704	24.0586	23.7071	24.8992	23.9311	0.0027821	0.006925	+	7	7	Chitinase-3-like protein 1	Chi3l1
25.3081	25.2362	25.2665	25.3048	25.0874	25.0375	25.0081	25.2635	25.1239	25.2206	25.3207	25.1274	0.00278642	0.0069106	+	11	11	Vasodilator-stimulated phosphoprotein	Vasp
24.654	24.6256	24.7729	24.658	24.698	24.5314	24.7469	24.3952	24.3465	24.5311	24.21	24.4079	0.00279089	0.00689627	+	7	7	Putative hydroxypyruvate isomerase	Hyi
25.9923	26.0972	25.944	25.951	26.1244	26.0831	26.2327	26.3724	26.2583	26.2014	26.5839	26.4166	0.00279321	0.00688199	+	12	12	Thioredoxin domain-containing protein 5	Txndc5
29.0196	29.037	28.9987	29.0429	29.0738	29.0068	29.0215	28.7129	28.9283	28.9298	28.7375	28.8058	0.0027959	0.00687603	+	26	26	Integrin beta-1	Itgb1
26.5401	26.5628	26.5647	26.6716	26.6291	26.4831	26.4942	26.7938	26.7675	26.6678	26.9315	26.8953	0.00280348	0.00686186	+	24	17	Probable ATP-dependent RNA helicase DDX5	Ddx5
31.2704	31.3387	31.2595	31.259	31.384	31.4412	31.3685	31.5732	31.5192	31.4969	31.8202	31.8388	0.00281757	0.00688066	+	23	14	Elongation factor 1-alpha 1	Eef1a1
25.4926	25.5735	25.4382	25.4142	25.4786	25.5689	25.5068	25.8328	25.6164	25.6802	25.9465	25.8736	0.00283298	0.00688296	+	6	6	60S ribosomal protein L11	Rpl11
26.6759	26.051	25.7462	26.1709	25.7822	25.8879	25.7945	25.1768	25.5229	25.5324	25.1673	25.1317	0.00283417	0.00687705	+	11	11	Bisphosphoglycerate mutase	Bpgm
25.6158	25.4228	25.5895	25.7372	25.4932	25.5653	25.6334	25.321	25.3995	25.3285	25.2515	25.1804	0.00283602	0.00686299	+	7	7	Succinyl-CoA ligase [ADP/GDP-forming] subunit alpha, mitochondrial	Suclg1
24.1699	24.2679	24.1905	24.1674	24.2393	24.0038	24.1283	23.981	23.835	24.0102	23.7746	23.6963	0.00283755	0.00684898	+	3	3	Tetraspanin-9	Tspan9
25.0752	24.9494	25.0155	24.8754	25.0539	24.9069	25.0725	24.6535	24.8947	24.7326	24.6751	24.6429	0.00284013	0.00683503	+	5	5	CD151 antigen	Cd151
25.9036	25.3815	25.6448	25.6117	25.3274	25.7291	25.4269	25.0599	25.1287	25.2148	25.0696	25.1191	0.00285079	0.00685366	+	2	2	Myosin regulatory light polypeptide 9	Myl9
23.8263	23.7495	23.8076	23.8728	23.925	23.927	23.7513	24.191	24.0459	24.0407	23.9585	24.0655	0.00285913	0.00684787	+	3	3	PRA1 family protein 3	Arl6ip5
29.3329	29.1616	29.0858	29.0877	29.0654	29.1485	29.1587	29.4509	29.3642	29.2951	29.3982	29.3807	0.0028689	0.00687449	+	20	19	L-lactate dehydrogenase A chain	Ldha
27.5571	26.9018	26.6951	26.9221	26.541	26.7919	26.8212	25.9985	26.3411	26.4244	26.017	25.9045	0.00287057	0.00686061	+	47	47	Spectrin beta chain, erythrocytic	Sptb
23.6173	23.795	23.8677	23.688	23.4751	23.7433	24.0024	24.2975	24.048	24.1446	24.5151	24.3796	0.00288431	0.00695968	+	7	7	Ubiquitin-conjugating enzyme E2 K	Ube2k
27.6486	27.8371	27.8195	27.7931	27.8632	27.7537	27.8348	27.4974	27.5936	27.66	27.5061	27.64	0.00289993	0.00699396	+	32	2	Catenin delta-1	Ctnnd1
25.6742	25.8362	25.7449	25.7693	25.7117	25.7856	25.6761	25.9774	25.8969	25.8374	26.0529	26.0138	0.00290859	0.00699598	+	13	13	26S protease regulatory subunit 6B	Psmc4
21.657	22.3368	22.4316	22.4569	21.7795	22.1699	21.7491	21.0985	21.2142	21.6577	21.2652	21.3247	0.00291919	0.00700601	+	2	2	Ubiquinone biosynthesis protein COQ9, mitochondrial	Coq9
25.1472	25.2834	25.0243	25.1497	25.0669	25.2545	25.2024	24.891	24.9836	24.9585	24.7923	24.8791	0.00294097	0.00704	+	5	5	Calcium-regulated heat stable protein 1	Carhsp1
24.1273	24.1034	24.1392	24.0486	24.2991	23.9982	24.0133	24.4528	24.3795	24.2614	24.4011	24.3913	0.00297116	0.00704382	+	8	8	Eukaryotic peptide chain release factor subunit 1	Etf1
26.8559	26.8724	26.8947	26.8495	26.7619	26.8124	26.7883	26.7361	26.7701	26.7664	26.6591	26.7895	0.0029778	0.00704573	+	11	11	Sorcin	Sri
22.8189	23.0927	22.8908	22.9389	22.7705	22.5721	22.7714	22.6627	22.4366	22.6795	22.5835	22.5657	0.00298085	0.00705556	+	3	3	UPF0587 protein C1orf123 homolog
29.0001	29.1322	29.1505	29.1948	29.184	29.066	29.0384	28.8366	28.9154	28.9989	28.8426	28.8894	0.00298632	0.00707327	+	43	35	Catenin alpha-1	Ctnna1
29.2186	28.4781	28.3108	28.5179	28.243	28.3848	28.4174	27.6057	27.9393	27.984	27.5508	27.3171	0.00299003	0.00705929	+	26	26	Band 3 anion transport protein	Slc4a1
26.366	26.4438	26.3721	26.3323	26.3398	26.4275	26.4441	26.7557	26.5343	26.5391	26.7932	26.5996	0.00303556	0.00713215	+	13	13	Dolichyl-diphosphooligosaccharide--protein glycosyltransferase 48 kDa subunit	Ddost
23.1671	23.1366	23.2919	23.2904	23.3656	23.0427	23.2454	23.442	23.6536	23.5868	23.5932	23.4251	0.00303847	0.00711811	+	7	7	Ran GTPase-activating protein 1	Rangap1
27.4398	27.3966	27.515	27.4561	27.4423	27.4426	27.4037	27.1928	27.2616	27.3962	27.2859	27.2502	0.00303911	0.00710413	+	18	18	Rab GDP dissociation inhibitor alpha	Gdi1
26.2574	26.1558	26.156	26.2567	26.1887	25.9978	26.0704	25.8349	25.8911	25.9096	26.0161	26.0493	0.00308093	0.00716863	+	11	10	Hepatoma-derived growth factor	Hdgf
24.3827	24.5891	24.487	24.6161	24.5893	24.5745	24.5337	24.6991	24.7193	24.7955	24.9609	24.8534	0.00309378	0.00719374	+	12	12	Eukaryotic translation initiation factor 3 subunit I	Eif3i
28.6486	28.5904	28.5433	28.5047	28.5894	28.4862	28.5671	28.3489	28.4418	28.3773	28.4274	28.4572	0.00309626	0.00717969	+	12	12	14-3-3 protein theta	Ywhaq
27.0171	27.0526	27.0298	26.9004	26.8715	26.9956	27.0252	26.7064	26.6629	26.8602	26.7767	26.8275	0.00314231	0.00723587	+	12	12	Septin-11	2011-09-01
21.6266	21.9909	21.7437	21.4919	21.976	21.9397	22.0285	22.3532	22.179	22.0744	22.3911	22.107	0.00317018	0.00727626	+	3	3	Paraspeckle component 1	Pspc1
26.4908	26.4539	26.5421	26.5596	26.4752	26.3609	26.5225	26.2598	26.3702	26.3239	26.1179	26.1482	0.00317655	0.00727767	+	23	23	Lamin-B2	Lmnb2
24.7937	25.2031	25.0397	25.1961	25.1956	25.0619	24.9752	24.4213	24.7629	24.7731	24.3418	24.4807	0.00320658	0.00739535	+	3	3	Receptor activity-modifying protein 2	Ramp2
25.1688	25.4651	25.3439	25.3512	25.4385	25.2735	25.2239	24.8866	25.1447	24.9673	24.9704	25.079	0.00321063	0.00738878	+	11	11	Cytoplasmic dynein 1 light intermediate chain 2	Dync1li2
20.6681	21.0677	21.0755	20.6224	19.9776	21.0895	21.1565	23.7469	21.9597	21.8403	24.1081	23.8677	0.003218	0.00739768	+	4	4	Glycine amidinotransferase, mitochondrial	Gatm
25.3567	25.3775	25.3567	25.1519	25.3441	25.3947	25.4744	25.6436	25.6089	25.4463	25.7317	25.6805	0.00326836	0.00751631	+	5	5	60S ribosomal protein L21	Rpl21
23.4535	23.2681	23.114	23.1809	23.4449	23.2807	23.343	23.7106	23.5265	23.539	23.5651	23.5821	0.00327346	0.00750958	+	4	4	Heme oxygenase 2	Hmox2
24.7401	24.1562	23.8265	23.8913	23.5971	23.866	23.7295	23.081	23.3533	23.4715	22.7715	22.6707	0.00327689	0.00749522	+	5	5	Alpha-synuclein	Snca
25.9613	26.2272	26.1252	26.2366	26.2224	26.2654	26.106	25.8684	25.9795	25.9643	25.7893	25.8216	0.00333761	0.00758779	+	9	9	Enoyl-CoA delta isomerase 1, mitochondrial	Eci1
26.8853	26.9318	26.9537	26.9548	26.8066	26.9062	26.9586	26.7838	26.7899	26.7557	26.8099	26.8249	0.00334738	0.00758095	+	15	15	Alcohol dehydrogenase [NADP(+)]	Akr1a1
26.4844	26.4904	26.4106	26.349	26.2752	26.3861	26.3152	26.7119	26.5533	26.4664	26.6982	26.5901	0.00341989	0.00774905	+	9	9	Actin-related protein 2/3 complex subunit 4	Arpc4
24.5062	24.5216	24.5267	24.3802	24.4994	24.3742	24.5927	24.888	24.739	24.5902	24.8334	24.7718	0.00344	0.00778748	+	14	14	Eukaryotic translation initiation factor 3 subunit L	Eif3l
28.0221	27.8687	27.9778	27.8765	27.9189	27.8661	27.8832	27.5762	27.6702	27.7708	27.3161	27.4045	0.00344406	0.00777273	+	13	13	Ras suppressor protein 1	Rsu1
22.7056	22.7396	22.7968	22.8854	22.3361	22.6152	22.5175	22.5604	22.1147	22.4458	22.2598	22.1924	0.00351468	0.00793962	+	4	4	Glycerol-3-phosphate dehydrogenase [NAD(+)], cytoplasmic	Gpd1
22.8324	23.0251	22.9393	23.2478	22.7564	22.8929	22.7978	22.3772	22.6	22.7679	22.3494	22.3025	0.00352404	0.0079548	+	5	5	Protein numb homolog	Numb
24.0675	24.301	24.3507	24.0603	24.2739	24.2368	24.1883	24.0239	23.781	23.9648	23.9035	23.7886	0.00354679	0.00797744	+	9	9	Lactadherin	Mfge8
24.1129	23.9931	23.9411	23.906	24.0353	23.7596	23.7901	23.7498	23.7185	23.7013	23.6147	23.5899	0.00355465	0.008	+	7	7	Phosphomannomutase 2	Pmm2
27.1558	27.1268	27.0578	27.1479	27.0701	27.0872	27.1533	27.0535	26.9847	26.9215	26.8879	26.9788	0.00355851	0.00799251	+	16	16	Annexin A11	Anxa11
25.6336	25.6232	25.5148	25.4888	25.6392	25.695	25.6105	25.8103	25.8169	25.6788	25.9687	25.9283	0.00356894	0.00801495	+	5	5	60S ribosomal protein L13a	Rpl13a
21.0334	21.3165	21.4058	21.1393	21.0741	21.3604	21.2431	21.6235	21.74	21.8818	21.6971	21.4305	0.00357434	0.00801493	+	2	2	Ubiquitin-conjugating enzyme E2 H	Ube2h
23.5375	23.4244	23.2126	23.3653	23.3496	23.29	23.416	23.8206	23.7033	23.6484	24.137	24.2387	0.00363288	0.00811918	+	7	7	Inosine-5-monophosphate dehydrogenase 2	Impdh2
26.5943	26.6291	26.5109	26.4315	26.5293	26.6375	26.5273	26.8776	26.7563	26.6667	26.9944	26.9492	0.00375391	0.00837918	+	28	28	Staphylococcal nuclease domain-containing protein 1	Snd1
21.4244	21.7182	21.4255	21.5232	21.1441	21.1647	21.6413	20.8375	21.0428	20.9287	21.0225	21.1211	0.00376415	0.00837848	+	2	2	cGMP-dependent protein kinase 1	Prkg1
25.8861	26.0599	25.8417	25.9566	25.8986	25.8791	25.9369	25.7754	25.7363	25.7781	25.6313	25.747	0.00381173	0.0084963	+	13	11	Fatty aldehyde dehydrogenase	Aldh3a2
30.0719	29.5799	29.4983	29.7522	29.4809	29.5231	29.5077	29.1359	29.2613	29.3815	29.1126	29.013	0.00383745	0.00853235	+	13	13	Peroxiredoxin-2	Prdx2
23.7887	24.0051	23.9592	24.0498	23.9893	24.0274	23.9604	23.5437	23.8579	23.6046	23.3074	23.4589	0.00385682	0.00856089	+	5	5	Plexin domain-containing protein 2	Plxdc2
28.5618	28.5952	28.5489	28.5244	28.5884	28.5808	28.5323	28.3315	28.5206	28.4392	28.3614	28.419	0.00387664	0.00858932	+	19	19	Chloride intracellular channel protein 4	Clic4
24.7575	24.3576	24.2389	24.338	24.0937	24.3189	23.8662	23.7423	23.9406	23.9093	23.8811	23.8658	0.00392087	0.00861029	+	6	6	55 kDa erythrocyte membrane protein	Mpp1
24.048	23.7974	23.5663	23.6543	23.9202	23.9677	23.9246	23.3359	23.5385	23.3815	23.0575	23.5309	0.00393058	0.00861651	+	6	6	Proteasome subunit beta type-5	Psmb5
25.0231	25.247	25.3383	25.0599	25.3176	25.1753	25.0044	24.6908	24.7447	24.8492	24.5943	24.9496	0.0039326	0.00860073	+	13	13	Microtubule-associated protein tau	Mapt
27.5064	27.5153	27.4641	27.4722	27.4716	27.5557	27.556	27.6389	27.6271	27.559	27.7276	27.7376	0.00394161	0.00862157	+	19	19	T-complex protein 1 subunit zeta	Cct6a
25.9873	25.9772	25.877	25.8188	25.9058	26.0788	25.9875	26.1147	26.1557	26.1076	26.3472	26.298	0.00394284	0.00860584	+	12	12	Non-POU domain-containing octamer-binding protein	Nono
25.8551	25.8676	25.9589	25.7867	25.9217	25.7915	25.9881	26.3633	26.1558	26.0684	26.6498	26.4551	0.00394616	0.00859745	+	22	22	Cytoskeleton-associated protein 4	Ckap4
28.1487	28.346	28.2884	28.4433	28.3479	28.345	28.2822	28.0647	28.101	28.1653	27.9181	27.951	0.00395615	0.00861091	+	17	17	Electron transfer flavoprotein subunit alpha, mitochondrial	Etfa
21.4086	21.6711	21.4738	21.5533	21.5884	21.3162	21.1179	22.2288	21.8159	21.8737	21.8273	21.7968	0.00396243	0.00861706	+	2	2	Transmembrane protein 176B	Tmem176b
23.7396	23.772	24.0054	23.8887	24.2714	24.0451	24.2557	24.2568	24.4104	24.2809	24.1083	24.0883	0.00396304	0.00860145	+	4	4	Isochorismatase domain-containing protein 2A, mitochondrial	Isoc2a
26.4211	26.5101	26.472	26.3512	26.4245	26.4619	26.4415	26.2846	26.1957	26.3339	26.2073	26.3428	0.00397549	0.00860759	+	9	9	Dihydropteridine reductase	Qdpr
25.0331	25.046	24.9578	25.0464	24.9153	24.9216	24.9287	25.0772	25.0749	25.1607	25.3193	25.2843	0.00399435	0.00866426	+	5	5	Serine/arginine-rich splicing factor 2	Srsf2
25.1288	25.1379	25.186	25.118	25.1903	25.1881	24.9995	25.4943	25.4246	25.4004	25.9766	25.7028	0.00399517	0.00865586	+	18	18	Probable ATP-dependent RNA helicase DDX58	Ddx58
31.8281	31.9178	31.8975	31.9092	31.993	31.9336	31.8782	32.3118	32.2018	32.1594	32.7025	32.7436	0.00400338	0.00867626	+	41	35	Vimentin	Vim
22.3078	22.6488	22.5299	22.0369	22.3857	23.0433	22.6575	22.9043	23.5534	23.2274	23.1519	23.201	0.00403136	0.00871095	+	2	2	V-type proton ATPase 16 kDa proteolipid subunit	Atp6v0c
26.3864	26.3036	26.4557	26.4349	26.462	26.2967	26.2816	26.6826	26.6509	26.5986	27.038	27.0376	0.00405884	0.00876703	+	7	7	Protein SET	Set
30.8197	30.1676	30.1453	30.3564	30.0946	30.1431	30.2341	29.5873	29.8839	29.8645	29.4682	29.2926	0.00408018	0.00883005	+	15	15	Carbonic anhydrase 2	Ca2
21.8177	21.7724	21.8165	21.7483	21.6847	21.6943	21.5717	21.6558	21.2648	21.2866	21.3183	20.9951	0.00408805	0.00882857	+	2	2	Leucine-rich repeat-containing protein 57	Lrrc57
25.821	25.8563	25.7066	25.8045	25.9187	25.806	25.7835	26.0976	25.9936	25.9606	26.2972	26.2702	0.00413409	0.00891266	+	5	4	Serine/arginine-rich splicing factor 3	Srsf3
27.4124	27.4734	27.4175	27.2607	27.3076	27.4388	27.3685	27.7083	27.4894	27.5591	27.6869	27.6353	0.00414637	0.00892527	+	11	11	Peptidyl-prolyl cis-trans isomerase B	Ppib
22.1408	22.3428	22.3816	22.5727	22.2946	22.6445	22.6822	22.8821	23.3727	22.7699	22.9459	23.3803	0.00414756	0.00891652	+	3	3	FACT complex subunit SSRP1	Ssrp1
26.4838	26.538	26.427	26.4069	26.4897	26.3715	26.3782	26.6816	26.5666	26.6339	26.8837	26.8738	0.0041601	0.00892908	+	6	6	Nucleosome assembly protein 1-like 1	Nap1l1
25.4536	25.5274	25.5697	25.414	25.4426	25.6414	25.5418	25.2956	25.2709	25.387	25.3069	25.3714	0.00422704	0.00903887	+	11	11	Tensin-3	Tns3
24.7559	24.8491	24.9835	24.9141	25.0758	24.7115	24.8583	24.5766	24.2998	24.6308	24.579	24.3288	0.00423775	0.00905115	+	10	10	Protein disulfide-isomerase TMX3	Tmx3
26.8644	27.0265	26.9437	26.9847	27.1684	26.9628	27.1278	26.5647	26.7385	26.8677	26.3245	26.5838	0.00423906	0.00903521	+	7	7	Caveolin-2	Cav2
24.834	24.9665	24.8783	24.8976	25.1797	25.1176	24.9928	24.9703	24.9819	24.9206	24.9308	24.9781	0.00424749	0.00904042	+	11	11	Short/branched chain specific acyl-CoA dehydrogenase, mitochondrial	Acadsb
25.0179	25.004	24.9183	25.0382	24.9809	24.9943	24.9733	24.7119	24.918	24.8873	24.7773	24.7519	0.00429216	0.0090807	+	9	9	Valacyclovir hydrolase	Bphl
26.2149	26.3354	26.0844	26.2771	26.0385	26.2442	26.1982	26.6064	26.4569	26.3114	26.5766	26.5412	0.00429404	0.0090648	+	21	21	Glucose-6-phosphate 1-dehydrogenase X	G6pdx
28.493	27.9615	27.8473	28.0573	27.8427	27.8903	27.8646	27.3411	27.6548	27.6263	27.1781	27.0783	0.00430162	0.00905594	+	10	10	Flavin reductase (NADPH)	Blvrb
25.4934	25.6234	25.5828	25.7769	25.5814	25.6465	25.3817	25.1991	25.2166	25.4224	24.9387	25.1706	0.00437356	0.00916579	+	16	16	Glycogen phosphorylase, muscle form	Pygm
25.2183	25.221	25.2357	25.1282	25.4074	25.4244	25.4112	25.5093	25.3905	25.5006	25.7943	25.4545	0.00438875	0.00918467	+	10	8	Protein transport protein Sec23A	Sec23a
26.0621	25.944	26.0823	26.2036	26.0661	25.9766	25.9752	25.9044	25.8413	25.8561	25.6798	25.7994	0.00441439	0.00926609	+	11	5	Acyl-coenzyme A thioesterase 2, mitochondrial	Acot2
21.9384	21.9895	22.1965	22.3064	22.1698	21.9045	21.8035	21.7483	21.6012	21.7645	21.4258	21.5691	0.00446074	0.00936806	+	3	3	2-oxoisovalerate dehydrogenase subunit alpha, mitochondrial	Bckdha
27.1666	27.1812	27.225	27.2445	27.2163	27.1555	27.1298	27.3939	27.326	27.3023	27.5843	27.391	0.00451126	0.0095182	+	13	11	Heterogeneous nuclear ribonucleoprotein F;Heterogeneous nuclear ribonucleoprotein F, N-terminally processed	Hnrnpf
26.0627	26.0742	26.0775	26.2877	26.1754	26.1582	26.1579	25.6802	25.9548	25.9873	25.8713	25.8697	0.00452553	0.00955709	+	14	14	Acyl-CoA synthetase family member 2, mitochondrial	Acsf2
25.9589	26.27	26.2122	26.096	26.2742	26.4661	26.3351	26.7631	26.4096	26.4638	26.8636	26.9306	0.00454722	0.00956822	+	6	6	40S ribosomal protein S6	Rps6
25.9322	26.1952	25.9302	26.0166	26.0902	26.065	26.0794	26.2813	26.3139	26.2479	26.375	26.6193	0.00460152	0.00967586	+	7	7	40S ribosomal protein S17	Rps17
25.5179	25.8606	25.7353	25.703	25.7681	25.9082	25.7562	26.0334	26.0094	25.9611	26.1913	26.3332	0.00463498	0.00971429	+	6	6	Prostaglandin E synthase 3	Ptges3
23.9062	23.8911	24.1847	24.1581	23.9665	23.9264	23.6145	23.5161	23.5296	23.7964	23.4924	23.5008	0.00467659	0.00976632	+	5	5	Guanylate kinase	Guk1
27.2913	27.3839	27.5281	27.365	27.4313	27.29	27.4631	27.022	27.1745	27.2687	26.9563	26.9209	0.00469973	0.00981132	+	12	10	Ras-related protein R-Ras	Rras
24.047	24.3736	24.4041	24.5506	24.3392	23.9518	24.4526	23.7681	23.93	23.8965	23.5703	23.7328	0.0047151	0.00981507	+	7	7	Protein lin-7 homolog C	Lin7c
25.6064	25.6349	25.7557	25.5832	25.792	25.649	25.679	25.3299	25.4603	25.5218	25.1513	25.4281	0.00475245	0.00988718	+	6	6	Claudin-18	Cldn18
22.3842	22.8027	22.6131	22.6597	22.443	22.4954	22.6559	23.2545	22.9808	22.983	22.7639	23.2253	0.00475365	0.00987031	+	2	2	Lysosome-associated membrane glycoprotein 3	Lamp3
23.7523	23.6652	23.5388	24.0372	23.8191	23.5795	23.7295	23.2302	23.4358	23.4041	23.3716	23.1952	0.00476082	0.00985349	+	5	5	Centromere protein V	Cenpv
26.1312	26.1824	26.2008	26.2628	26.316	26.3397	26.1742	25.7499	25.9286	26.1627	25.6879	25.8728	0.00476113	0.00983673	+	14	14	Isovaleryl-CoA dehydrogenase, mitochondrial	Ivd
24.0316	23.9487	23.92	24.0651	23.8951	23.7582	23.7129	24.1215	24.0381	23.9619	24.0062	24.1757	0.00478614	0.00987436	+	4	4	Protein canopy homolog 2	Cnpy2
25.7337	25.7892	25.5456	25.6348	25.7458	25.7681	25.8052	25.9743	25.8524	25.9198	26.1644	26.1788	0.00480915	0.0099322	+	14	14	Eukaryotic translation initiation factor 2 subunit 3, X-linked;Eukaryotic translation initiation factor 2 subunit 3, Y-linked	Eif2s3x;Eif2s3y
24.9348	25.0425	25.1537	25.2837	25.1752	25.2359	25.3828	24.7945	25.0587	24.8609	24.8208	24.7478	0.00481785	0.00994924	+	13	13		Aox3
22.1334	21.8197	21.629	21.6288	21.8328	21.2376	21.3113	21.1922	20.5875	20.9335	NaN	20.9632	0.00484483	0.00997973	+	2	2	Synaptotagmin-like protein 4	Sytl4
26.5698	26.4841	26.5098	26.336	26.4617	26.5943	26.452	26.925	26.6702	26.673	27.0411	26.8073	0.00485905	0.0100169	+	9	9	Elongation factor 1-beta	Eef1b
24.5241	24.6189	24.639	24.7816	24.7392	24.58	24.5273	24.2117	24.3924	24.4475	24.0947	23.9824	0.00493164	0.0101616	+	9	9	Succinyl-CoA ligase [GDP-forming] subunit beta, mitochondrial	Suclg2
25.4339	25.5701	25.5155	25.6207	25.5827	25.3736	25.6169	25.8205	25.7975	25.8283	25.7728	25.6443	0.00501816	0.0103356	+	15	15	GDH/6PGL endoplasmic bifunctional protein;Glucose 1-dehydrogenase;6-phosphogluconolactonase	H6pd
24.8794	25.0995	24.8717	25.1871	25.0865	25.0332	25.0092	25.2878	25.2659	25.2578	25.2425	25.3867	0.005051	0.0103853	+	10	10	BTB/POZ domain-containing protein KCTD12	Kctd12
26.273	26.4034	26.4099	26.3152	26.5292	26.218	26.4004	25.9057	26.0753	26.2601	25.8728	25.9293	0.00505529	0.0103679	+	12	12	Vinexin	Sorbs3
23.176	23.3953	23.4392	23.3985	23.4773	23.0874	23.0825	22.5236	22.9995	23.0332	22.5055	22.4929	0.00506428	0.0103773	+	3	3	Lipid phosphate phosphohydrolase 3	Ppap2b
24.2871	24.2061	24.368	24.3431	24.16	24.2022	24.3288	24.5182	24.8729	24.5377	25.2279	24.8434	0.00507977	0.0103933	+	12	12	Glycine--tRNA ligase	Gars
25.3867	25.3588	25.4078	25.5747	25.3442	25.3156	25.3409	25.7929	25.501	25.5346	25.7174	25.7958	0.00511088	0.0104493	+	5	5	Acidic leucine-rich nuclear phosphoprotein 32 family member B	Anp32b
26.0082	26.1651	26.224	26.3193	26.1947	26.0574	25.8831	25.668	25.5904	25.9203	25.2086	25.1848	0.00511192	0.0104319	+	6	6	Protein phosphatase 1 regulatory subunit 14A	Ppp1r14a
27.1564	27.3141	27.3549	27.4181	27.339	27.3112	27.3699	26.9748	27.1528	27.2129	26.98	27.0299	0.00520462	0.0106733	+	26	24	Heat shock 70 kDa protein 12B	Hspa12b
23.031	23.0615	23.0056	23.3793	23.3181	22.9914	22.9283	22.7418	22.6988	22.7557	22.7017	22.7572	0.00521373	0.0106623	+	5	5	Solute carrier family 12 member 2	Slc12a2
23.1465	23.1383	23.0292	23.0071	22.7346	22.6034	22.5884	22.6063	22.5263	22.9693	22.8925	22.5808	0.00523987	0.0107372	+	3	3	Glyoxylate reductase/hydroxypyruvate reductase	Grhpr
26.2971	26.3254	26.2404	26.2383	26.3673	26.4086	26.243	26.0742	26.1406	26.1736	26.1588	26.2243	0.00524251	0.0107195	+	15	15	Alpha-aminoadipic semialdehyde dehydrogenase	Aldh7a1
24.3093	24.3028	24.2932	24.0449	24.5574	24.2689	24.2895	24.6524	24.6233	24.4842	24.6126	24.5296	0.00525078	0.0107216	+	7	7	Nucleobindin-2;Nesfatin-1	Nucb2
27.1045	26.5905	26.5799	26.7804	26.3771	26.4193	26.3163	26.8899	26.9118	26.8219	27.3019	27.0474	0.00527496	0.01075	+	7	7	Ubiquitin-like protein ISG15	Isg15
26.561	26.7789	26.66	26.6579	26.6424	26.6096	26.5339	26.4063	26.4633	26.477	26.3554	26.5392	0.00529653	0.0107541	+	5	5	Astrocytic phosphoprotein PEA-15	Pea15
22.4433	22.612	22.752	22.4839	22.6396	22.7659	22.7806	22.9075	22.7357	22.9331	22.9939	22.9241	0.00529888	0.010743	+	2	2	Calcium/calmodulin-dependent protein kinase type 1	Camk1
23.4282	23.193	23.4793	23.1708	23.4556	23.4912	23.3692	23.0686	23.043	23.2289	23.1171	23.0168	0.00530303	0.0107386	+	6	6	Mitogen-activated protein kinase kinase kinase MLT	Mltk
27.4855	27.3164	27.2354	27.2993	27.4466	27.3425	27.2906	27.6997	27.6161	27.439	27.8408	27.7482	0.00532058	0.0107537	+	31	31	Protein disulfide-isomerase A4	Pdia4
25.4104	25.5512	25.3628	25.4847	25.4529	25.4875	25.4585	25.7239	25.569	25.5568	25.6783	25.739	0.00534766	0.0107883	+	6	6	Osteoclast-stimulating factor 1	Ostf1
21.0265	21.2816	20.8865	20.9256	21.1915	20.7403	21.198	21.5559	21.8086	21.2945	22.0306	21.6599	0.00540879	0.0108896	+	3	3	N-acetylneuraminate lyase	Npl
24.5901	24.6624	24.7641	24.7625	24.6754	24.6206	24.8321	24.9649	24.9003	24.9594	24.8913	25.1913	0.00542041	0.0108914	+	7	7	Lupus La protein homolog	Ssb
25.1122	25.2365	25.1679	25.3952	25.4294	25.2899	25.1754	25.5502	25.5499	25.3994	25.6538	25.5505	0.00543035	0.0109191	+	9	9	Charged multivesicular body protein 4b	Chmp4b
24.4143	24.5634	24.7152	24.6698	24.3752	24.5943	24.4328	24.7013	25.1511	25.0782	24.8056	24.9167	0.00547623	0.0110048	+	9	9	Histidine-rich glycoprotein	Hrg
24.5942	24.6455	24.6797	24.6782	24.8549	24.6898	24.5855	24.358	24.4664	24.5954	24.3527	24.3625	0.00560472	0.0112258	+	6	6	Phosphatidate cytidylyltransferase 2	Cds2
27.3465	27.4748	27.3523	27.4133	27.4421	27.4989	27.4371	27.6191	27.5128	27.5281	27.5382	27.686	0.00566241	0.0113172	+	22	22	Ribonuclease inhibitor	Rnh1
22.9351	22.8714	22.7916	23.0311	22.9845	23.1403	22.7551	22.316	22.7647	22.5484	22.2963	22.5558	0.00568014	0.0113441	+	4	4	Protein phosphatase 1 regulatory subunit 12B	Ppp1r12b
26.9847	27.1579	27.1573	27.3556	27.2249	27.2387	27.1403	26.9204	26.9748	26.9911	26.8287	26.7798	0.0057617	0.0115313	+	14	14	Electron transfer flavoprotein subunit beta	Etfb
26.1597	26.0555	26.1227	25.9777	26.2865	25.9271	26.0094	26.3519	26.2964	26.3206	26.5224	26.3878	0.00579049	0.0115897	+	13	13	Interferon-induced guanylate-binding protein 2	Gbp2
27.3688	27.2961	27.3258	27.3349	27.4144	27.3906	27.4405	27.5874	27.5357	27.4604	27.8347	27.7745	0.00579539	0.0115712	+	29	29	T-complex protein 1 subunit gamma	Cct3
23.6422	24.3001	24.2431	24.7328	24.535	24.6869	24.5624	25.05	24.9742	25.0854	25.2488	24.8637	0.00580743	0.0115847	+	7	7	UBX domain-containing protein 1	Ubxn1
25.1231	25.3104	25.2526	25.1957	25.2445	25.2242	25.2084	25.6583	25.4994	25.2614	25.5797	25.5264	0.00581668	0.0115981	+	5	5	40S ribosomal protein S25	Rps25
24.3882	24.4843	24.5721	24.3281	24.5689	24.6693	24.6404	24.6489	24.833	24.6397	24.7047	24.9086	0.00585414	0.0116115	+	11	11	EGF-containing fibulin-like extracellular matrix protein 1	Efemp1
28.3459	28.3551	28.3726	28.3495	28.3901	28.3755	28.4205	28.2793	28.2979	28.3218	28.3479	28.3484	0.00590232	0.0117075	+	36	23	AP-2 complex subunit beta	Ap2b1
23.2218	23.4849	23.2217	23.1322	22.8009	23.2002	22.9694	22.6935	22.9492	22.8965	22.5299	22.7572	0.0059625	0.0118159	+	2	2	TSC22 domain family protein 1;TSC22 domain family protein 3;TSC22 domain family protein 4	Tsc22d1;Tsc22d3;Tsc22d4
26.5582	26.906	26.7985	26.8353	26.8436	27.0632	26.8741	26.6235	26.5577	26.6564	26.5589	26.5394	0.00598507	0.0118352	+	11	11	ATP synthase subunit gamma, mitochondrial	Atp5c1
26.0013	25.5115	25.3636	25.5516	25.477	25.3929	25.4021	25.0641	25.1791	25.1691	24.6557	24.797	0.00598744	0.0118165	+	14	14	Protein 4.1	Epb41
25.4791	25.3471	25.3812	25.5193	25.5513	25.5238	25.5267	25.3305	25.3972	25.4097	25.3384	25.3083	0.00600903	0.011842	+	7	7	Very-long-chain (3R)-3-hydroxyacyl-[acyl-carrier protein] dehydratase 3	ptplad1
24.5774	24.7388	24.7121	24.9093	24.8107	24.8305	24.8055	24.9537	25.0296	25.0414	25.3649	25.3277	0.00601118	0.0118297	+	16	14	Eukaryotic translation initiation factor 4 gamma 1	Eif4g1
25.013	25.0098	25.1162	25.1641	25.1251	25.0217	25.2854	25.339	25.3	25.315	25.6397	25.4954	0.00605279	0.0118866	+	19	19	Pre-mRNA-processing-splicing factor 8	Prpf8
24.9459	25.1981	25.2316	25.187	25.3369	25.3441	25.3433	25.3455	25.4425	25.3794	25.3672	25.5711	0.00605971	0.0118805	+	11	11	Band 4.1-like protein 5	Epb41l5
27.5003	27.5228	27.4443	27.3568	27.4151	27.4965	27.5366	27.8458	27.6872	27.6136	28.1393	27.9552	0.0060864	0.0118995	+	24	24	Elongation factor 1-gamma	Eef1g
25.181	25.084	25.0634	24.5946	24.712	24.4432	24.4373	24.4708	24.4708	24.6135	24.2179	24.2352	0.00611576	0.011931	+	7	7	Ribonuclease UK114	Hrsp12
25.5133	25.6885	25.6203	25.6102	25.8273	25.8427	26.0592	26.1556	26.0812	26.1809	25.7615	26.4275	0.00613036	0.0119374	+	5	5	Barrier-to-autointegration factor;Barrier-to-autointegration factor, N-terminally processed	Banf1
27.306	27.3703	27.4189	27.3361	27.4192	27.4759	27.542	27.5174	27.5052	27.4608	27.6375	27.6276	0.00620743	0.0120688	+	17	7	Serine/threonine-protein phosphatase PP1-beta catalytic subunit	Ppp1cb
21.7926	21.6551	21.9951	21.7784	21.7874	21.8092	21.7667	22.2591	22.4002	22.1443	22.0239	21.9704	0.00620936	0.0120499	+	2	2	Bcl-2 homologous antagonist/killer	Bak1
27.4994	27.4853	27.467	27.4644	27.449	27.4004	27.453	27.6147	27.5345	27.5309	27.6115	27.7414	0.00624416	0.0120872	+	20	20	Nucleolin	Ncl
26.6324	26.6531	26.5777	26.5973	26.7077	26.6109	26.6227	26.33	26.5471	26.5104	26.233	26.3456	0.00625521	0.0120995	+	17	17	Amine oxidase [flavin-containing] B	Maob
26.6228	26.6033	26.5577	26.6799	26.7873	26.6384	26.5632	26.9114	26.7502	26.8073	27.0718	27.0241	0.00626508	0.0120932	+	14	14	60S ribosomal protein L7a	Rpl7a
24.2226	24.1504	23.9792	23.8136	23.6862	24.2529	23.8147	25.2261	24.5785	24.5159	26.0444	25.7499	0.00628956	0.0121116	+	12	12	Interferon-induced protein with tetratricopeptide repeats 1	Ifit1
23.7587	23.4447	23.5183	23.6843	23.5787	23.8418	24.2513	24.2938	24.2762	24.1541	24.6784	NaN	0.00634937	0.0121981	+	3	3	NLR family member X1	Nlrx1
25.3854	25.3709	25.2042	25.2737	25.2499	25.4994	25.1266	25.1014	25.0296	25.0421	24.9647	25.0106	0.00635442	0.0121855	+	7	7	Pyridoxal kinase	Pdxk
24.1956	24.6579	24.5183	24.5626	24.422	24.6862	24.3063	23.8541	23.9107	24.2802	23.4288	23.604	0.0063685	0.0121914	+	3	3	Nuclear pore complex protein Nup107	Nup107
24.2989	24.258	24.2926	24.2394	24.5254	24.427	24.506	24.7348	24.3898	24.5346	24.8614	24.8204	0.00639145	0.0122034	+	9	9	Splicing factor 3B subunit 3	Sf3b3
21.3912	21.4181	21.3755	21.2732	21.0454	21.3193	21.492	21.0476	20.673	20.7056	21.1178	20.9293	0.00640219	0.0122031	+	4	4	TRIO and F-actin-binding protein	Triobp
26.4818	26.4309	26.4654	26.4336	26.5137	26.4587	26.4523	26.5808	26.5335	26.5426	26.6604	26.7206	0.00642081	0.0122273	+	13	13	Prohibitin	Phb
28.074	28.0919	28.0744	28.0872	28.1087	28.0436	28.0791	27.9567	28.0061	28.0015	27.9544	27.8226	0.00645676	0.0122945	+	20	20	Serpin B6	Serpinb6
30.8957	31.064	30.9644	31.0194	31.1174	31.0788	31.2309	30.7447	30.9506	30.9161	30.578	30.7611	0.00646122	0.0122879	+	36	33	EH domain-containing protein 2	Ehd2
27.8697	28.0297	27.8798	27.6865	27.8989	27.9045	27.7905	28.2864	28.0718	28.0839	28.0747	28.1463	0.00648185	0.0123242	+	21	21	Vitamin D-binding protein	Gc
21.2604	21.531	21.7198	21.4945	21.5693	21.6623	21.5293	21.805	22.0026	21.781	21.8403	21.8353	0.00652104	0.0123293	+	2	2	Retinoid-inducible serine carboxypeptidase	Scpep1
21.6614	21.6987	21.9634	21.9899	22.1317	22.114	21.9113	22.1647	22.4204	22.2358	22.3911	22.0873	0.00655373	0.0123714	+	3	3	Vacuolar protein-sorting-associated protein 25	Vps25
24.6069	24.3215	23.9063	24.1164	23.9111	23.8861	23.7578	23.5341	23.7195	23.8931	23.506	23.5588	0.00660686	0.0124924	+	6	6	Glutamate--cysteine ligase regulatory subunit	Gclm
25.8079	25.8699	25.7531	25.8825	25.907	25.8183	25.9572	25.4674	25.7268	25.7587	25.4849	25.4288	0.00674735	0.012692	+	14	14	Propionyl-CoA carboxylase beta chain, mitochondrial	Pccb
22.3388	22.6707	22.5105	22.7509	22.8735	22.3725	22.5304	21.8807	22.2359	22.2218	21.8793	22.1612	0.00674807	0.0126727	+	3	3	Ephrin-B1	Efnb1
23.6808	24.0926	24.0998	23.9716	23.9967	24.114	24.1204	23.3423	23.8384	23.5431	23.5527	23.6898	0.00678152	0.0127201	+	5	5	L-xylulose reductase	Dcxr
26.2322	26.1865	26.0466	26.0771	26.2468	26.0608	26.2199	25.949	25.9771	25.9757	25.6921	25.7707	0.00679091	0.0127251	+	33	33	Periplakin	Ppl
26.0994	25.9881	26.1348	26.1071	26.2345	26.2181	26.074	25.8804	25.9048	26.0462	25.7135	25.6793	0.00685773	0.0128507	+	5	5	Reticulon-3	Rtn3
23.2671	23.1848	23.0283	23.0376	23.374	22.9961	23.0746	23.8788	23.4656	23.7593	23.3047	23.8766	0.00685925	0.0128313	+	3	3	V-type proton ATPase subunit d 1	Atp6v0d1
26.0391	26.1976	26.1435	26.1149	26.174	26.1769	26.1783	26.4172	26.2017	26.2894	26.5157	26.4549	0.00694153	0.0130286	+	10	10	Proteasome subunit alpha type-4	Psma4
23.6199	23.5422	23.2859	23.5362	23.6699	24.072	23.5291	24.6118	23.9995	24.1613	25.4048	25.0479	0.0069488	0.0130511	+	10	10	Antigen peptide transporter 1	Tap1
25.327	25.4327	25.4663	25.4939	25.4437	25.385	25.4904	25.1584	25.1015	25.3053	25.2483	25.336	0.00698119	0.0131094	+	14	12	Protein phosphatase 1 regulatory subunit 12A	Ppp1r12a
28.4334	28.3853	28.3872	28.429	28.4246	28.4081	28.3914	28.5596	28.5407	28.4861	28.7644	28.593	0.00699631	0.0131317	+	28	28	Heterogeneous nuclear ribonucleoprotein U	Hnrnpu
25.6145	25.6106	25.5917	25.6673	25.6991	25.5814	25.7176	25.2687	25.5145	25.5222	25.1329	25.2085	0.00707282	0.0132496	+	7	7	Guanine nucleotide-binding protein G(q) subunit alpha	Gnaq
27.3578	27.565	27.572	27.6127	27.5916	27.3632	27.3572	27.2255	27.2543	27.3529	27.0829	27.1438	0.00709201	0.0132955	+	9	9	Guanine nucleotide-binding protein G(I)/G(S)/G(T) subunit beta-1	Gnb1
22.7615	22.8068	22.7991	23.2071	23.0682	22.7689	22.8127	22.4635	22.5244	22.5797	22.5516	22.2659	0.00710248	0.0133095	+	3	3	LIM and senescent cell antigen-like-containing domain protein 2	Lims2
24.1128	24.2806	24.0399	24.2585	24.1409	24.2002	24.0203	23.6325	23.6136	24.1341	23.5695	23.6264	0.0071356	0.0133373	+	3	3	Epithelial cell adhesion molecule	Epcam
26.4781	26.5139	26.4995	26.5743	26.6323	26.4968	26.4506	26.6967	26.8473	26.6323	26.6429	26.818	0.00722972	0.0135371	+	9	9	40S ribosomal protein S18	Rps18
27.234	27.3593	27.3176	27.3619	27.3184	27.2501	27.3663	27.0494	27.1398	27.1629	27.1359	27.2603	0.00723727	0.0135407	+	23	23	Catenin beta-1	Ctnnb1
24.9815	24.9542	24.9297	24.7686	24.8522	24.9543	24.6388	25.1545	25.0736	25.1702	25.3158	25.0413	0.00727945	0.0136036	+	9	9	Twinfilin-2	Twf2
26.6925	26.6836	26.6614	26.7033	26.7461	26.8136	26.7438	26.8983	26.909	26.8635	27.1778	27.2652	0.00739876	0.0137666	+	21	21	Polyadenylate-binding protein 1	Pabpc1
22.8981	23.0354	23.1716	23.1993	23.4356	22.6192	22.4351	22.4082	21.9496	22.5082	22.1255	22.2626	0.00752682	0.0139882	+	2	2	Endothelial cell-specific chemotaxis regulator	Ecscr
25.5905	25.309	25.4579	25.359	25.3375	25.4529	25.5315	25.6262	25.5747	25.7651	25.7677	25.6945	0.00754911	0.0140147	+	4	4	Small nuclear ribonucleoprotein Sm D3	Snrpd3
25.0054	24.9819	24.9145	24.9774	24.8776	24.87	24.7356	25.1417	24.9685	25.0106	25.2784	25.1578	0.00761423	0.0141176	+	3	3	60S ribosomal protein L19	Rpl19
25.0252	24.9826	24.886	25.0504	24.9416	24.8157	24.8712	25.1729	25.2015	25.0188	25.041	25.0732	0.00765052	0.0141674	+	13	13	Nucleobindin-1	Nucb1
22.6092	22.5938	22.8348	22.7766	22.9613	22.8157	22.6725	22.9048	23.2125	23.1173	23.0313	22.9768	0.00772078	0.0142874	+	4	4	ADP-ribosylation factor-binding protein GGA1	Gga1
26.8684	26.9197	27.0259	27.0049	26.9811	27.0863	27.0789	27.2119	27.1133	27.1438	27.4504	27.2516	0.00772378	0.0142723	+	13	13	Proteasome activator complex subunit 2	Psme2
23.673	24.112	23.8765	24.0216	24.1501	24.1151	24.1654	24.2141	24.4136	24.1903	24.2674	24.2696	0.00781672	0.0143883	+	5	5	Insulin-like growth factor-binding protein 7	Igfbp7
23.1066	23.2311	23.1602	23.1884	23.4613	23.1256	23.1837	23.6664	23.4664	23.4211	23.906	23.5046	0.00783384	0.0143907	+	4	4	Polyadenylate-binding protein 2	Pabpn1
27.5955	27.6567	27.6221	27.6055	27.6913	27.6523	27.59	27.7273	27.7423	27.6955	27.8833	27.8469	0.00790457	0.0144745	+	18	13	Poly(rC)-binding protein 1	Pcbp1
23.0773	22.8884	22.715	22.8723	22.8032	22.7894	22.7171	22.5974	22.6684	22.6909	22.5578	22.5951	0.00790926	0.0144593	+	2	2	PDZ domain-containing protein GIPC1	Gipc1
26.2349	26.6034	26.5319	26.6055	26.6302	26.4358	26.3269	26.007	26.2275	26.1857	25.6357	25.8423	0.00799199	0.0146473	+	7	7	Calcitonin gene-related peptide type 1 receptor	Calcrl
26.7582	26.5199	26.5484	26.6742	26.6444	26.5299	26.5497	26.3143	26.3885	26.4998	26.3922	26.2008	0.00813245	0.0148423	+	7	7	Transcriptional activator protein Pur-alpha	Pura
24.8015	24.6898	24.473	24.6026	24.5436	24.6808	24.5774	24.298	24.5005	24.3486	24.2263	24.4061	0.00824823	0.0149957	+	6	6	Proteasome subunit beta type-6	Psmb6
24.6768	24.903	24.9173	24.7613	25.012	25.1086	25.1556	25.2195	25.0708	25.2825	25.1385	24.9268	0.00825	0.0149741	+	6	6	Isoleucine--tRNA ligase, mitochondrial	Iars2
27.6155	27.2694	27.0869	27.2158	27.167	27.2076	27.168	26.9743	26.8984	27.0274	26.7764	26.7436	0.00826648	0.0149713	+	12	12	Glutathione peroxidase 1	Gpx1
27.2786	27.382	27.5088	27.5871	27.4186	27.511	27.389	27.2501	27.2147	27.2576	27.0269	26.9901	0.00829873	0.0150416	+	16	16	Cytochrome b-c1 complex subunit 2, mitochondrial	Uqcrc2
26.5598	26.5499	26.5272	26.4362	26.3973	26.4537	26.3836	26.8503	26.5011	26.6283	26.8529	26.7923	0.00836707	0.0151289	+	12	12	Actin-related protein 2	Actr2
25.5642	25.5187	25.3721	25.4329	25.5011	25.5827	25.609	25.8626	25.7207	25.5854	26.0124	26.0432	0.00840879	0.0151989	+	4	4	60S ribosomal protein L24	Rpl24
23.061	22.4425	23.0626	23.4266	22.6978	22.0998	21.7916	23.0409	23.4765	23.0809	23.4939	23.1329	0.00844747	0.0152457	+	5	5	Coronin-7	Coro7
25.4449	25.3352	25.3278	25.1896	25.3108	25.1858	25.0958	25.4428	25.5061	25.3941	25.696	25.5542	0.0084921	0.0153096	+	9	8	Transmembrane emp24 domain-containing protein 9	Tmed9
20.2072	20.5393	20.87	20.3307	20.5685	20.74	20.3567	20.7743	21.159	21.0579	21.41	21.1031	0.00849859	0.0152877	+	2	2	Epidermal growth factor receptor	Egfr
23.5629	23.6478	23.4024	23.0512	23.3998	23.5011	23.2167	24.6481	24.1521	23.9919	23.8917	23.7411	0.00859348	0.0154538	+	6	6	Inter-alpha-trypsin inhibitor heavy chain H1	Itih1
27.2749	27.4184	27.3657	27.3293	27.4323	27.3062	27.3031	27.1991	27.2683	27.2009	27.0833	27.054	0.00865247	0.0155114	+	22	20	Radixin	Rdx
24.6506	23.9512	24.8669	24.8184	25.02	24.804	24.8865	25.3713	25.2315	25.1741	25.499	25.2194	0.00869287	0.0155574	+	5	5	Cathepsin B;Cathepsin B light chain;Cathepsin B heavy chain	Ctsb
27.076	26.9687	26.9779	26.9929	26.9923	27.0427	27.0889	27.1137	27.1159	27.1135	27.279	27.2294	0.00873866	0.0156317	+	25	25	T-complex protein 1 subunit alpha	Tcp1
22.3754	22.3203	21.9884	22.8249	22.6048	22.5664	22.2712	23.0475	22.9961	22.72	23.0936	23.2595	0.00874275	0.0156153	+	5	5	Nucleolar protein 58	Nop58
22.2343	22.4558	22.5172	22.174	22.6295	23.0337	22.3925	23.1855	22.9382	23.2532	24.0955	23.0448	0.0087512	0.0156158	+	6	4	CTP synthase 1	Ctps1
24.2679	23.937	23.9416	23.9994	24.0695	23.961	24.1575	23.5762	23.8044	23.8387	23.3469	23.2633	0.00880146	0.0156784	+	8	8	Beta-1-syntrophin	Sntb1
25.6983	25.8975	25.7511	25.99	26.2466	26.5619	26.4485	26.124	26.1065	25.9387	26.1882	26.5815	0.00888972	0.0158986	+	17	12	Heat shock 70 kDa protein 1A;Heat shock 70 kDa protein 1B	Hspa1a;Hspa1b
25.7626	25.7954	25.6402	25.6273	25.829	25.6956	25.6695	26.1428	25.8342	25.8564	26.1575	26.205	0.00895909	0.0159326	+	6	6	40S ribosomal protein S15a	Rps15a
22.9375	23.1905	23.4448	23.0372	23.61	23.456	23.2189	23.7108	23.5857	23.4405	23.7868	23.8058	0.00904046	0.0160224	+	6	6	Isoleucine--tRNA ligase, cytoplasmic	Iars
22.7727	22.9485	22.7496	22.6945	22.8447	23.2286	22.987	23.0944	23.5093	23.0526	23.6017	23.3688	0.00922229	0.0162857	+	5	5	Prolyl 4-hydroxylase subunit alpha-1	P4ha1
26.3756	26.7124	26.4824	26.6398	26.7442	26.7609	26.9156	25.7715	26.4953	26.4233	25.8713	26.1129	0.00924753	0.0162737	+	8	8	Serum paraoxonase/arylesterase 1	Pon1
25.9494	27.2193	25.9762	25.839	25.7308	26.8346	26.6815	27.9998	28.6262	27.8141	26.7557	28.6122	0.00928235	0.0163013	+	3	2	Thymosin beta-4;Hematopoietic system regulatory peptide	Tmsb4x
21.809	22.1923	21.3812	21.7806	21.5046	21.759	22.0503	22.919	22.4811	21.9802	23.0479	22.9573	0.00928795	0.0162841	+	2	2	Cytochrome b-245 light chain	Cyba
24.2615	24.4105	24.1939	24.0007	24.1507	24.0826	24.1205	24.4814	24.5474	24.3102	24.4189	24.6787	0.0092884	0.0162615	+	5	5	Mesencephalic astrocyte-derived neurotrophic factor	Manf
23.8207	23.9058	24.1053	24.2092	24.4526	24.5139	24.4111	24.3836	24.1779	24.577	24.7408	24.8016	0.00929443	0.01625	+	9	9	Importin-7	Ipo7
23.8613	23.9215	23.8333	23.9509	23.7772	23.8125	23.7927	23.5422	23.8073	23.7141	23.4868	23.6694	0.00930853	0.0162663	+	8	8	Aldehyde dehydrogenase family 3 member B1	Aldh3b1
24.7923	24.8366	24.8024	24.7624	25.2166	24.8399	24.8779	24.316	24.8031	24.5748	24.1847	24.2422	0.00944991	0.0164266	+	15	15	Synemin	Synm
27.7389	27.9067	27.8919	27.8417	27.9824	28.1019	28.1991	27.5174	27.8377	27.8904	27.4495	27.6344	0.00954405	0.0165131	+	19	19	Cytochrome P450 4B1	Cyp4b1
22.3867	22.6655	22.5291	22.6981	22.7098	22.5783	22.4366	22.4034	22.2657	22.2627	21.9202	22.0326	0.00954702	0.0164904	+	5	5	Alanine aminotransferase 1	Gpt
25.1688	25.0503	24.9008	25.0463	25.1893	24.9034	25.1573	24.7137	24.9083	24.8721	24.6886	24.6321	0.00955527	0.0164952	+	11	11	Prostaglandin F2 receptor negative regulator	Ptgfrn
26.9785	27.0128	27.0934	27.0046	27.069	26.9657	26.8534	27.2656	27.1164	27.0702	27.2881	27.2751	0.00961849	0.0165934	+	14	14	Calumenin	Calu
24.5126	24.6734	24.3608	24.6185	24.8485	24.6917	24.7347	23.9667	24.3135	24.3727	24.1896	24.5375	0.00964557	0.01658	+	6	6	Maleylacetoacetate isomerase	Gstz1
26.4857	26.6652	26.6122	26.8676	26.6834	26.8307	26.6678	26.4641	26.4733	26.4738	26.3238	26.4378	0.00968485	0.016623	+	13	13	Dihydrolipoyllysine-residue acetyltransferase component of pyruvate dehydrogenase complex, mitochondrial	Dlat
27.0477	27.1039	27.078	27.0342	27.0878	27.0938	26.9708	26.9485	26.8987	26.9819	26.9731	26.98	0.00971252	0.0166603	+	12	12	Cell surface glycoprotein MUC18	Mcam
22.864	23.3392	23.186	23.1428	23.0163	23.1463	23.2653	22.6377	22.6734	22.9027	22.343	22.8403	0.00972158	0.0166485	+	2	2	O-acetyl-ADP-ribose deacetylase MACROD1	Macrod1
28.8053	28.8433	28.7208	28.6305	28.8499	28.7434	28.8094	28.3061	28.4799	28.5951	27.8439	27.9071	0.00990142	0.0170776	+	11	11	Tubulin polymerization-promoting protein family member 3	Tppp3
28.3633	28.1924	28.1996	28.2434	28.1045	28.2085	28.0537	27.8975	28.0219	27.9463	27.4001	27.6376	0.00992538	0.0171033	+	23	23	Antithrombin-III	Serpinc1
24.9626	24.8119	24.8797	24.8444	24.9491	24.9181	24.7245	24.5368	24.6422	24.7275	24.2074	24.2627	0.00993806	0.0171018	+	7	7	EH domain-containing protein 3	Ehd3
23.4651	23.4	23.3615	23.3834	23.5568	23.2131	23.2591	23.2438	23.1978	23.0754	23.0057	23.0158	0.0100182	0.0171962	+	4	4	Cell cycle control protein 50A	Tmem30a
23.8311	24.1859	23.764	NaN	23.2438	23.2624	23.4756	23.7436	23.6406	23.518	23.3376	23.3423	0.010033	0.0172216	+	9	9	Leucine-rich repeat-containing protein 16A	Lrrc16a
22.3204	22.2427	22.5123	NaN	NaN	22.3644	22.3606	23.0761	23.7198	22.8048	22.9864	23.0066	0.010135	0.0173657	+	2	2	Matrix Gla protein	Mgp
23.2376	22.9173	22.6523	22.7765	22.7187	22.5536	22.4183	23.114	22.9649	22.9784	23.1236	23.2215	0.0101555	0.0174124	+	8	8	AP-3 complex subunit beta-1	Ap3b1
27.7924	27.6536	27.6891	27.5866	27.6919	27.7527	27.4924	27.4531	27.259	27.489	26.9152	27.0469	0.01016	0.017389	+	6	5	Alpha-1-antitrypsin 1-2	Serpina1b
24.3729	23.874	24.2059	24.1632	24.026	24.3738	23.5998	23.5933	23.7392	23.5624	23.1597	23.1731	0.0103874	0.0178333	+	4	4	Complement factor D	Cfd
35.4375	34.9172	34.8445	35.0297	34.8278	34.9035	34.9949	34.357	34.7117	34.7324	34.1428	34.1002	0.0104367	0.0178792	+	12	10	Hemoglobin subunit alpha	Hba
24.4313	24.2133	24.4458	24.2549	24.2272	23.9722	24.2202	23.8712	24.1145	24.0451	23.6415	23.9393	0.0104887	0.0179786	+	7	7	Unconventional myosin-VI	Myo6
25.7777	25.7457	25.8364	25.8035	25.9004	25.6505	25.65	25.5347	25.5945	25.5993	25.6632	25.5038	0.0105033	0.0179705	+	7	7	Ras-related protein Rab-10	Rab10
32.2003	31.9018	31.906	31.7323	31.7714	31.7532	31.7564	31.6022	31.6602	31.6773	31.6218	31.5704	0.0105509	0.0180107	+	127	115	Talin-1	Tln1
24.5401	24.4982	24.7252	24.6031	24.629	24.5427	24.6701	25.0486	24.7891	24.666	25.0492	25.0715	0.0106151	0.0181362	+	5	5	KH domain-containing, RNA-binding, signal transduction-associated protein 1	Khdrbs1
26.3848	26.5372	26.4946	26.4764	26.5459	26.4633	26.5311	26.374	26.3473	26.4373	26.2608	26.2312	0.0106265	0.0181387	+	13	5	cAMP-dependent protein kinase catalytic subunit alpha	Prkaca
26.7862	26.6757	26.522	26.3888	26.2896	26.403	26.3957	27.1559	26.8514	26.6495	26.7823	26.743	0.0106476	0.0181465	+	16	16	Leukocyte elastase inhibitor A	Serpinb1a
23.218	23.7696	23.4559	23.9429	23.2634	23.9527	23.4538	23.1487	23.058	22.9103	22.447	22.6948	0.0107119	0.0182287	+	5	5	Aldehyde dehydrogenase, dimeric NADP-preferring	Aldh3a1
29.7814	29.6609	29.7565	29.5845	29.4919	29.9141	29.4532	30.3585	30.141	30.236	30.0569	29.7782	0.0107395	0.0182576	+	57	57	Alpha-2-macroglobulin;Alpha-2-macroglobulin 165 kDa subunit;Alpha-2-macroglobulin 35 kDa subunit	A2m
27.3755	27.5385	27.5349	27.4857	27.6142	27.6492	27.7213	27.2815	27.5078	27.5085	27.2433	27.2451	0.0107536	0.0182653	+	22	22	Integrin alpha-3;Integrin alpha-3 heavy chain;Integrin alpha-3 light chain	Itga3
23.1405	23.0112	22.8883	22.9182	22.9422	23.2366	23.0793	23.5074	23.5933	23.3469	24.4071	24.4152	0.0108074	0.018347	+	6	5	Tubulin beta-6 chain	Tubb6
24.1857	24.0417	24.4875	24.2526	24.4528	24.4101	24.2635	23.6793	23.8323	24.2606	23.5859	23.4801	0.0109087	0.0185046	+	6	6	Occludin	Ocln
25.7506	25.6772	25.5642	25.6159	25.6802	25.5633	25.5376	25.8028	25.8785	25.7243	26.1346	26.0205	0.0109142	0.0184855	+	13	13	Proliferation-associated protein 2G4	Pa2g4
24.8272	25.32	25.063	25.5373	25.4426	25.3509	25.1612	24.6538	24.8843	24.9567	24.6312	24.4856	0.0110401	0.0187246	+	8	8	Protein NDRG2	Ndrg2
22.3127	22.8201	22.4755	22.3893	22.5433	22.5321	22.3075	22.9888	22.9103	22.8678	22.64	23.0068	0.0110563	0.0187263	+	2	2	Ragulator complex protein LAMTOR5	Lamtor5
24.1719	23.8596	24.2339	24.1058	24.0823	23.818	23.9219	23.4034	23.7537	23.9162	23.471	23.3009	0.0110887	0.0187595	+	5	5	Multimerin-2	Mmrn2
26.7179	26.7025	26.6101	26.5163	26.6914	26.707	26.4844	26.2596	26.3891	26.4289	26.4663	26.4805	0.0111703	0.0188976	+	21	21	Guanylate cyclase soluble subunit beta-1	Gucy1b3
30.0859	30.0205	29.9337	29.9058	29.8883	29.9422	29.9121	30.2468	30.0851	30.0711	30.436	30.4774	0.0111846	0.0188938	+	34	4	Pyruvate kinase PKM	Pkm
26.2022	26.4275	26.5377	26.5017	26.5387	26.5789	26.5386	26.2993	26.2312	26.3856	26.1504	26.1581	0.0112389	0.0189686	+	7	3	Ras-related protein Ral-B	Ralb
23.0013	23.3914	23.5491	23.2233	23.4728	23.8644	23.706	23.9156	23.5158	24.2165	24.015	23.8966	0.0112692	0.0189804	+	5	5	26S proteasome non-ATPase regulatory subunit 8	Psmd8
29.2446	29.2292	29.286	29.2972	29.3301	29.2315	29.2026	29.503	29.4788	29.3729	29.8855	29.7826	0.0112889	0.0190078	+	5	4	Tubulin beta-5 chain	Tubb5
25.1803	25.1704	25.0912	25.2215	25.2884	25.1491	25.0184	25.637	25.4703	25.4912	26.4179	26.1548	0.0113455	0.019103	+	16	16	UMP-CMP kinase 2, mitochondrial	Cmpk2
25.8061	25.9475	25.7737	25.8677	25.908	25.8815	25.9235	26.2547	26.0041	25.9501	26.3119	26.3782	0.0113467	0.0190781	+	27	27	Vigilin	Hdlbp
24.1723	24.1644	23.7611	23.9236	24.0292	24.2061	24.1135	24.4647	24.5334	24.308	24.5148	24.192	0.0114134	0.0191521	+	5	5	Adenine phosphoribosyltransferase	Aprt
26.564	26.5272	26.5653	26.4331	26.6246	26.5213	26.5504	26.8498	26.6803	26.6203	26.9961	27.0253	0.0114495	0.0192	+	31	31	Coatomer subunit alpha;Xenin;Proxenin	Copa
26.8525	26.7827	26.7981	26.7052	26.6818	26.8954	26.6014	27.1456	27.1574	27.1038	26.8742	26.8968	0.0114652	0.0192062	+	29	29	Plasminogen;Plasmin heavy chain A;Activation peptide;Angiostatin;Plasmin heavy chain A, short form;Plasmin light chain B	Plg
27.3507	27.4226	27.4682	27.4532	27.477	27.5574	27.5047	27.6408	27.5374	27.6216	27.9124	27.8633	0.011511	0.0192332	+	18	10	Spliceosome RNA helicase Ddx39b	Ddx39b
22.0831	22.7146	22.7167	22.3579	22.6595	22.9915	22.757	23.0053	23.3133	23.2808	23.2681	22.7614	0.0115162	0.0192186	+	4	4	Protein canopy homolog 4	Cnpy4
36.1306	35.6007	35.5012	35.709	35.4866	35.6022	35.698	35.212	35.3005	35.4371	34.9071	34.8465	0.0115381	0.0192351	+	12	6	Hemoglobin subunit beta-1	Hbb-b1
22.565	22.4892	22.6151	22.9808	22.8143	22.8967	23.0708	23.2271	23.1334	23.2919	23.4732	22.8654	0.0115408	0.0192206	+	4	4	Interferon-induced 35 kDa protein homolog	Ifi35
22.5063	22.2151	NaN	22.2814	22.4899	22.6603	22.659	22.7125	22.9444	22.8137	22.622	22.5937	0.0116062	0.0192784	+	2	2	COP9 signalosome complex subunit 8	Cops8
28.3894	28.3473	28.3736	28.4895	28.4064	28.4965	28.4159	28.2892	28.2181	28.3299	28.2596	28.3588	0.0116287	0.019269	+	36	36	2-oxoglutarate dehydrogenase, mitochondrial	Ogdh
29.2281	29.4111	29.4055	29.2817	29.4866	29.3312	29.4171	28.9807	29.2696	29.1577	28.7026	28.9215	0.0116412	0.0192596	+	11	8	Glutathione S-transferase A3	Gsta3
23.1649	23.3693	23.3129	23.3749	23.46	23.5533	23.5538	23.3229	23.2423	23.3768	23.3802	23.4131	0.0117617	0.019466	+	5	5	Probable aminopeptidase NPEPL1	Npepl1
23.2804	23.3145	23.1661	23.0723	22.972	23.1518	23.2131	22.9704	22.8624	22.7507	22.9958	23.0116	0.0117771	0.0194615	+	3	2	Cyclin-dependent kinase 1;Cyclin-dependent kinase 2;Cyclin-dependent kinase 3	Cdk1;Cdk2;Cdk3
25.398	25.5178	25.5569	25.3992	25.4567	25.5009	25.5002	25.5689	25.6644	25.7692	25.635	25.5722	0.0117793	0.0194366	+	9	9	Catechol O-methyltransferase	Comt
24.0527	23.9111	24.3475	23.911	23.9953	24.036	23.9703	24.4558	24.4391	24.2218	24.9765	24.9389	0.0118007	0.0194271	+	10	10	Fibulin-1	Fbln1
29.8897	30.0883	29.8934	29.9271	30.0413	29.9173	30.0955	30.3563	30.1504	30.1447	30.1827	30.109	0.011821	0.0194278	+	25	25	Annexin A1	Anxa1
25.3691	25.3191	25.2978	25.4056	25.1726	25.2746	25.2557	25.0053	25.0609	25.2696	24.9394	25.194	0.0119663	0.0196433	+	11	11	NSFL1 cofactor p47	Nsfl1c
26.9264	26.9467	26.9351	26.7693	26.8142	26.8501	26.832	27.1006	27.0036	26.9249	27.2486	27.1174	0.0119848	0.0196692	+	14	14	Actin-related protein 2/3 complex subunit 2	Arpc2
23.3088	23.3928	23.3507	23.5815	23.4531	23.5841	23.3822	23.5398	24.294	23.916	24.8134	24.5162	0.0120042	0.0196849	+	8	8	Antigen peptide transporter 2	Tap2
27.2396	27.3626	27.2612	27.2788	27.27	27.3207	27.2795	27.6514	27.4882	27.5023	28.1439	28.0816	0.0120142	0.0196751	+	11	11	Heterogeneous nuclear ribonucleoprotein A1	Hnrnpa1
22.9202	22.9005	22.7516	23.0003	22.8522	22.9578	23.1163	22.5535	22.769	22.4978	22.7052	22.7757	0.0120705	0.0197516	+	3	3	Proteasomal ubiquitin receptor ADRM1	Adrm1
25.4596	25.7262	25.6916	25.6356	25.5222	25.6778	25.7606	25.4751	25.4299	25.4574	25.4124	25.3497	0.0120705	0.0197266	+	8	8	Dihydrolipoyllysine-residue succinyltransferase component of 2-oxoglutarate dehydrogenase complex, mitochondrial	Dlst
28.2869	28.6025	28.5369	28.8955	28.7251	28.6939	28.5266	28.2684	28.2635	28.3526	28.1366	28.2095	0.012121	0.0197775	+	16	15	Transgelin	Tagln
21.4516	21.4598	21.8728	22.1449	22.394	21.6092	21.8375	21.162	21.1951	21.2188	21.3732	21.0971	0.0121866	0.0198535	+	5	5	Filamin-C	Flnc
27.1367	27.3906	27.2161	27.1605	27.3195	27.5663	27.4167	27.5092	27.7152	27.5111	27.8932	28.1876	0.0122689	0.0199697	+	4	4	60S acidic ribosomal protein P1	Rplp1
26.4637	26.3957	26.27	26.1221	26.4838	26.2899	26.4958	26.8025	26.6267	26.7236	26.5335	26.5251	0.0122973	0.0199798	+	9	9	Galectin-3	Lgals3
24.8505	24.727	24.9169	24.6728	24.7426	24.837	24.7126	24.4846	24.4744	24.724	24.433	24.5905	0.0123444	0.0200302	+	4	4	Tropomyosin alpha-3 chain	Tpm3
22.488	22.0115	22.7238	22.4304	22.4169	22.4787	22.2751	22.7505	23.1208	22.8126	23.6056	22.987	0.0123502	0.0200151	+	5	5	C-type mannose receptor 2	Mrc2
23.4192	23.3232	23.1556	23.2241	23.5367	23.5699	23.4832	23.4449	23.8596	23.6175	23.5012	23.8391	0.0124114	0.0200902	+	6	6	Phospholipase A-2-activating protein	Plaa
25.3543	25.26	25.4347	25.1528	25.258	25.1624	25.2214	25.4988	25.381	25.4067	25.6148	25.4491	0.0124114	0.0201154	+	11	7	Histone-binding protein RBBP4	Rbbp4
22.5835	23.1473	22.981	22.6793	22.9617	23.2839	23.2943	23.6749	23.8619	23.7472	22.9798	23.919	0.0124312	0.0201252	+	3	3	NEDD8	Nedd8
23.4997	23.6298	23.6781	23.8094	23.5161	23.6693	23.5185	23.9205	23.7028	23.9445	24.2256	23.9522	0.0124622	0.02016	+	5	5	Serine/arginine-rich splicing factor 10	Srsf10
25.3965	25.3845	25.3838	25.3436	25.3183	25.3654	25.4149	25.5086	25.5978	25.4185	25.7929	25.7019	0.012524	0.0202347	+	20	20	Dynamin-1-like protein	Dnm1l
26.0813	26.0701	26.1784	26.0738	26.1323	26.0975	26.1096	26.3789	26.2048	26.271	26.7003	26.5774	0.0125538	0.0202494	+	11	11	Heterogeneous nuclear ribonucleoproteins C1/C2	Hnrnpc
27.6692	27.816	27.8778	27.9129	27.9219	27.7958	27.9045	27.5005	27.719	27.7257	27.3485	27.4274	0.0126537	0.0203935	+	17	16	Alpha-parvin	Parva
23.9562	24.0154	23.9602	23.9291	23.8442	24.1262	24.1929	23.5123	23.7017	23.8996	23.6095	23.8042	0.0126981	0.0204478	+	4	4	Guanine nucleotide-binding protein G(I)/G(S)/G(O) subunit gamma-2	Gng2
25.6981	25.6984	25.7251	25.66	25.829	25.6637	25.6545	25.4105	25.6703	25.5215	25.4143	25.5377	0.0127903	0.0205707	+	12	12	Adapter molecule crk	Crk
26.183	26.1695	26.2711	26.3254	26.2363	26.0787	26.0751	26.3292	26.3299	26.3771	26.6356	26.387	0.01281	0.0206097	+	8	8	RNA-binding protein FUS	Fus
21.7058	21.4633	22.0798	21.8647	22.3109	21.7075	21.73	21.4065	21.2568	21.3377	21.3759	21.3659	0.0130676	0.0210248	+	3	3	Cytospin-A	Specc1l
25.6432	25.7685	25.8852	25.7842	25.6204	25.6736	25.6568	25.5838	25.5949	25.6672	25.4425	25.4798	0.0130874	0.021068	+	16	16	Protein phosphatase 1 regulatory subunit 7	Ppp1r7
25.8933	25.9094	25.8466	25.7592	25.8664	26.0256	26.0375	26.0405	26.0227	26.0765	26.221	26.3778	0.013223	0.0212642	+	6	6	60S ribosomal protein L17	Rpl17
31.6925	31.7702	31.8057	31.7649	31.8371	31.8391	31.8524	31.6115	31.7609	31.756	31.5681	31.6284	0.0132691	0.0213005	+	45	32	Moesin	Msn
25.3875	25.3877	25.4541	25.4104	25.3712	25.2505	25.2957	25.5218	25.544	25.5407	25.9887	25.8873	0.0133351	0.0213678	+	16	16	Transcription intermediary factor 1-beta	Trim28
26.8375	26.8091	26.8445	26.7869	26.818	26.7847	26.7533	26.6651	26.7814	26.6881	26.5243	26.6509	0.0133599	0.0213956	+	16	16	Dynactin subunit 2	Dctn2
23.3909	23.4656	23.4623	23.4203	23.7075	23.6599	23.8181	23.1624	23.5039	23.4028	23.6023	23.4558	0.0133634	0.0213791	+	2	2	Synembryn-A	Ric8a
25.9204	25.9216	25.8703	26.0512	25.8409	25.7614	25.9469	25.7027	25.645	25.7615	25.6481	25.8574	0.0133952	0.0214118	+	13	13	Amine oxidase [flavin-containing] A	Maoa
21.7154	21.8017	21.2434	21.277	21.5387	22.5955	22.6805	23.0165	22.6372	22.0358	22.4492	23.1082	0.0134784	0.0215177	+	2	2	ATP-dependent RNA helicase DDX3Y	Ddx3y
24.7746	25.3636	25.5838	26.1143	25.5894	25.7631	24.7929	24.3742	24.2806	24.9243	23.8263	24.4002	0.0134959	0.0215306	+	7	4	Myosin light chain 3	Myl3
25.1693	25.1423	25.007	25.0959	25.0725	25.118	25.1214	25.2954	25.2326	25.1971	25.5038	25.2934	0.0135133	0.0215287	+	14	14	Eukaryotic translation initiation factor 2 subunit 1	Eif2s1
20.4919	20.767	20.7677	20.7503	20.8888	21.2011	21.279	20.953	20.9831	21.0079	20.7336	20.8073	0.0135766	0.0216049	+	2	2	Solute carrier family 25 member 51	Slc25a51
29.968	29.8697	29.6164	29.7945	29.9417	29.8706	29.92	30.2422	30.0002	29.961	30.1919	30.1484	0.0137027	0.0218076	+	93	93	Fatty acid synthase;[Acyl-carrier-protein] S-acetyltransferase;[Acyl-carrier-protein] S-malonyltransferase;3-oxoacyl-[acyl-carrier-protein] synthase;3-oxoacyl-[acyl-carrier-protein] reductase;3-hydroxyacyl-[acyl-carrier-protein] dehydratase;Enoyl-[acyl-carrier-protein] reductase;Oleoyl-[acyl-carrier-protein] hydrolase	Fasn
26.13	26.1929	26.307	26.239	26.3406	26.2016	26.2768	25.9818	26.1684	26.1369	26.0157	26.0933	0.0137853	0.0218978	+	8	4	GTPase KRas;GTPase KRas, N-terminally processed	Kras
23.9821	23.9344	24.0746	24.0665	24.0036	24.005	24.0611	24.0988	24.1695	24.2528	24.422	24.5182	0.0138097	0.0219004	+	9	9	RNA-binding protein 14	Rbm14
26.4644	26.7193	26.773	26.6967	26.8083	26.6	26.717	26.2996	26.4985	26.5558	26.4357	26.3368	0.0138187	0.0218981	+	18	18	Cadherin-5	Cdh5
25.7661	25.7289	25.7055	25.6862	25.7714	25.8283	25.78	25.8893	25.8645	25.7563	26.0143	25.9523	0.013922	0.0221139	+	20	20	26S proteasome non-ATPase regulatory subunit 1	Psmd1
25.1557	25.1504	25.0446	25.1182	25.1379	25.1786	25.3152	25.2433	25.2798	25.266	25.4711	25.4442	0.0139984	0.0222082	+	10	10	Copine-1	Cpne1
22.0332	22.2454	22.5039	22.4183	22.5342	22.7656	22.7107	22.9526	22.9089	22.5036	22.6699	23.1428	0.0140023	0.0221959	+	6	6	V-type proton ATPase 116 kDa subunit a isoform 1	Atp6v0a1
28.4219	28.6051	28.5196	28.6727	28.5681	28.5977	28.4862	28.4105	28.4346	28.3685	28.1599	28.2561	0.0140417	0.0222051	+	20	20	3-ketoacyl-CoA thiolase, mitochondrial	Acaa2
25.5775	25.1369	25.5524	25.9372	25.4699	25.4012	24.9506	24.6122	24.7732	25.1651	23.7127	24.0872	0.014127	0.0223518	+	7	7	Corticosteroid-binding globulin	Serpina6
24.4557	24.3692	24.545	24.5138	24.5477	24.734	24.6813	24.7051	24.8849	24.6828	25.2071	24.8186	0.0141333	0.0223345	+	14	14	116 kDa U5 small nuclear ribonucleoprotein component	Eftud2
24.5559	24.945	24.6502	24.7691	24.4561	24.6849	24.5758	25.2349	25.1742	25.0328	24.6828	25.3396	0.0141647	0.0223606	+	3	3	40S ribosomal protein S21	Rps21
26.8359	26.9361	27.0746	26.955	26.9743	26.8423	27.0099	26.7497	26.7397	26.8454	26.7486	26.8071	0.0142066	0.0224202	+	11	11	GTPase IMAP family member 4	Gimap4
24.0118	23.8598	23.9317	23.9993	23.9126	24.0466	23.706	24.281	24.0176	24.1044	24.3703	24.2902	0.0142517	0.022446	+	6	6	Eukaryotic translation initiation factor 3 subunit K	Eif3k
25.9443	26.0968	25.8352	26.016	25.7921	25.6416	25.6207	26.0238	25.7433	25.9178	25.9623	25.9147	0.0142754	0.0224431	+	8	8	Actin-related protein 2/3 complex subunit 5	Arpc5
26.4633	26.5641	26.6642	26.8242	26.6186	26.7239	26.6839	26.4711	26.416	26.4876	26.4206	26.4192	0.0143191	0.0225311	+	21	21	NAD(P) transhydrogenase, mitochondrial	Nnt
21.2775	21.9083	20.0876	20.9454	NaN	20.4769	20.5852	23.1844	22.8244	21.5035	23.2575	21.9364	0.0143883	0.0226141	+	3	3	CD177 antigen	Cd177
26.2485	26.2582	26.2404	26.4424	26.2655	26.2718	26.2182	26.1212	26.2213	26.1052	26.1341	26.0965	0.0143925	0.0225919	+	20	20	Mitochondrial inner membrane protein	Immt
26.1734	26.1698	26.0339	26.0544	26.1521	26.1543	26.203	26.4523	26.2587	26.2392	26.6994	26.6565	0.0144447	0.0226555	+	20	20	Coatomer subunit beta	Copb1
33.0758	33.2196	33.171	33.2463	33.3344	33.3552	33.3564	32.7111	33.2046	33.1064	32.6166	32.8062	0.0144669	0.0226667	+	16	16	Carbonyl reductase [NADPH] 2	Cbr2
26.0079	26.1522	26.2186	26.1131	26.2	26.0815	26.1249	26.0209	25.9607	25.9798	26.0276	25.9811	0.0145145	0.0227111	+	13	6	Hippocalcin-like protein 1	Hpcal1
23.0841	23.0607	22.9265	23.4789	22.895	23.0691	23.1651	23.5366	23.1989	23.5674	23.7326	23.6731	0.0145195	0.0226888	+	6	6	Importin-9	Ipo9
22.664	22.3262	21.9782	22.0955	21.983	22.1004	22.1473	21.7459	21.9247	21.7944	21.5611	21.8278	0.0145948	0.0227711	+	2	2	Pyridoxine-5-phosphate oxidase	Pnpo
24.8638	25.0255	24.8179	25.5346	24.6506	24.5574	24.7911	25.3492	25.3026	25.3061	25.0581	25.2109	0.0146025	0.0227725	+	6	6	AP-3 complex subunit delta-1	Ap3d1
28.1877	28.4127	28.1573	28.2758	28.433	28.3863	28.5363	28.3794	28.4827	28.4574	28.4111	28.4388	0.0148218	0.0231053	+	38	37	Xanthine dehydrogenase/oxidase;Xanthine dehydrogenase;Xanthine oxidase	Xdh
27.3871	27.7318	27.7165	27.8627	27.6572	27.7803	27.5899	27.4268	27.3795	27.4845	27.2898	27.2853	0.0148432	0.0231111	+	18	18	Long-chain specific acyl-CoA dehydrogenase, mitochondrial	Acadl
25.7074	25.3372	25.2044	25.3593	25.0836	25.2266	25.2129	25.1542	25.1247	24.9968	24.9886	24.875	0.0149369	0.0232208	+	11	11	Acylamino-acid-releasing enzyme	Apeh
30.5696	30.541	30.5332	30.5098	30.5555	30.5511	30.6125	30.7574	30.7421	30.7858	31.3163	31.2345	0.0149693	0.02325	+	24	24	Exportin-2	Cse1l
23.2399	23.1248	22.969	22.9439	23.0014	23.082	23.0019	23.2415	23.1366	23.3122	23.3094	23.3952	0.0150471	0.0233498	+	4	4	FAS-associated factor 2	Faf2
24.2537	24.2608	24.2649	24.2395	24.1604	24.333	24.131	24.5606	24.3482	24.3639	24.8203	24.5792	0.0150478	0.0233224	+	5	5	Peptidyl-prolyl cis-trans isomerase C	Ppic
27.0873	27.0319	27.0356	27.0712	27.1262	27.0656	27.0439	27.2838	27.1731	27.1151	27.4724	27.3744	0.0150625	0.0233278	+	17	16	Dihydropyrimidinase-related protein 3	Dpysl3
26.7456	26.8693	26.7353	26.7216	26.8113	26.8489	26.8909	27.0311	26.8232	26.9939	26.9017	27.0581	0.0150837	0.0233286	+	6	6	60S ribosomal protein L18	Rpl18
23.5037	23.9991	23.9338	23.6836	23.6714	24.264	24.1949	24.3033	24.4532	24.3444	24.2424	24.1988	0.015255	0.0235686	+	5	5	Adenylate kinase 2, mitochondrial;Adenylate kinase 2, mitochondrial, N-terminally processed	Ak2
24.0732	24.2002	24.4109	24.1519	24.1529	24.1533	24.2113	24.6893	24.2045	24.4938	24.6229	24.6842	0.0154043	0.0237471	+	5	5	Proteasome subunit beta type-9	Psmb9
26.1596	26.0952	26.2388	26.0019	26.1683	26.1016	26.2416	25.7754	25.9901	25.9085	25.3215	25.3544	0.0154309	0.0237614	+	4	4	CD9 antigen	Cd9
19.814	19.6639	20.5143	22.1311	21.5479	22.7128	NaN	20.0614	19.5513	19.406	19.8495	19.085	0.0154792	0.0238224	+	2	2	Nucleoredoxin	Nxn
22.0203	22.6811	22.3751	22.6015	22.4928	22.6679	22.4311	21.7984	22.2165	22.1425	21.5609	21.9165	0.0156312	0.023972	+	2	2	Receptor expression-enhancing protein 6	Reep6
25.825	25.7846	25.7315	25.8573	25.8413	25.9184	25.8024	26.0251	25.9263	25.9365	25.9656	25.8574	0.0157125	0.024135	+	7	7	Transmembrane emp24 domain-containing protein 10	Tmed10
24.558	24.6427	24.752	24.6585	24.7385	24.6589	24.6455	24.4428	24.5241	24.5196	24.4413	24.6249	0.015723	0.0241209	+	7	7	Intercellular adhesion molecule 2	Icam2
25.0187	25.6141	25.3894	25.3013	25.7012	25.7899	25.8263	25.6015	26.0094	26.0128	25.6234	25.6976	0.0157591	0.0241487	+	4	4	Napsin-A	Napsa
24.6148	24.6254	24.8871	25.0076	24.9282	24.7084	24.5608	24.4644	24.4746	24.4834	24.4611	24.3389	0.0158268	0.0242459	+	7	7	Cell adhesion molecule 1	Cadm1
27.5564	27.4279	27.4482	27.4625	27.3598	27.4483	27.46	27.5906	27.5613	27.521	27.7998	27.7112	0.0159359	0.0243796	+	8	8	GTP-binding nuclear protein Ran;GTP-binding nuclear protein Ran, testis-specific isoform	Ran;Rasl2-9
22.2287	21.9808	22.1473	22.3318	22.1499	22.5628	22.4949	22.1138	22.0631	21.9808	22.0011	21.897	0.0160527	0.0246012	+	2	2	Aldose reductase-related protein 1	Akr1b7
24.3981	24.2874	24.2821	23.8018	24.3422	24.3728	24.0918	24.7186	24.6134	24.3859	24.9437	24.9749	0.0162047	0.0248627	+	10	10	Basic leucine zipper and W2 domain-containing protein 1	Bzw1
25.5262	25.7454	25.6557	25.5122	25.6423	25.7146	25.6696	25.9476	25.8677	25.6792	26.18	26.1622	0.0162621	0.025	+	16	16	Coatomer subunit delta	Arcn1
23.3659	23.7893	23.6834	23.6018	23.6003	23.5148	23.1067	23.2191	22.9925	23.2741	23.0261	23.2681	0.0163723	0.025206	+	4	4	Transcription factor BTF3 homolog 4	Btf3l4
25.7935	26.2666	26.01	26.1708	26.0695	26.0805	26.0442	25.7702	25.8441	25.792	25.6	25.8363	0.0163871	0.0252092	+	7	7	D-dopachrome decarboxylase	Ddt
27.4593	27.599	27.7073	27.6976	27.7684	27.5037	27.5876	27.2065	27.3717	27.5705	27.2284	27.2313	0.0163877	0.0251848	+	20	20	Platelet endothelial cell adhesion molecule	Pecam1
25.2166	25.1293	25.2621	25.175	25.1823	25.1883	25.2405	25.3759	25.3544	25.4133	25.8878	25.6965	0.0163913	0.0251651	+	14	14	Threonine--tRNA ligase, cytoplasmic	Tars
21.8539	21.5489	21.6464	21.5766	21.747	21.9649	21.7646	21.7996	22.0337	21.8972	22.088	21.9901	0.016404	0.0251501	+	3	3	WD40 repeat-containing protein SMU1	Smu1
21.7582	21.4951	21.7251	NaN	21.5793	21.707	21.5094	21.8294	21.9996	21.8283	22.0983	22.3222	0.0167282	0.0256869	+	4	4	Protein arginine N-methyltransferase 5	Prmt5
23.9798	23.8817	23.7562	23.7919	23.9875	23.7245	23.9746	24.142	24.1284	24.0864	24.6296	24.6896	0.0169025	0.0259863	+	6	6	Protein arginine N-methyltransferase 1	Prmt1
22.1012	22.3129	22.2916	22.2158	22.3553	22.3354	22.5426	22.6614	22.2708	22.901	22.7013	22.7032	0.0169061	0.0259612	+	3	3	Nesprin-1	Syne1
24.7075	24.638	24.691	24.6777	25.2445	24.9224	24.7538	25.0169	25.0542	24.8418	25.0723	24.9304	0.0169141	0.0259544	+	2	2	GTP-binding protein SAR1a	Sar1a
25.1037	24.9889	24.6958	24.8925	25.0315	24.9873	24.9144	25.1633	25.142	25.159	25.3755	25.17	0.0169339	0.0259659	+	14	14	Alanine--tRNA ligase, cytoplasmic	Aars
31.7024	31.7995	31.7433	31.7086	31.7637	31.8555	31.7109	32.1119	32.0691	31.8418	31.8643	31.8836	0.0170345	0.0261318	+	45	43	Serotransferrin	Tf
29.2035	28.9114	29.3758	29.735	29.6142	29.6825	29.4606	29.013	29.0295	29.1363	28.9633	29.0242	0.0170672	0.026143	+	67	67	Myosin-11	Myh11
29.0892	29.2073	29.1358	29.1339	29.3143	29.2118	29.1986	28.9677	29.16	29.0942	28.8451	28.9144	0.0171409	0.0262449	+	10	10	Cysteine-rich protein 2	Crip2
22.5019	22.4218	22.8989	22.4417	22.4949	22.3812	22.5424	22.0409	22.3397	22.288	21.7821	22.0742	0.0171958	0.0262967	+	4	4	PRKC apoptosis WT1 regulator protein	Pawr
28.5187	28.6099	28.6391	28.6622	28.6228	28.642	28.6469	28.4563	28.5633	28.5785	28.4499	28.4199	0.0172755	0.0264299	+	16	7	Guanine nucleotide-binding protein G(I)/G(S)/G(T) subunit beta-2	Gnb2
26.4063	26.3097	26.3603	26.2993	26.3184	26.3383	26.3977	26.3893	26.4118	26.4657	26.4982	26.4471	0.0172871	0.0264226	+	11	11	TAR DNA-binding protein 43	Tardbp
23.217	23.9449	23.8764	23.7619	23.8968	23.9354	24.1128	24.1856	24.1088	24.1184	24.4548	24.3416	0.0172906	0.0264063	+	9	8	Transportin-1	Tnpo1
23.1001	23.4468	23.3361	23.3843	23.4751	23.8278	23.6232	22.8608	23.134	23.1155	22.9086	23.4855	0.0172921	0.0263766	+	4	4	ADP-ribosyl cyclase 1	Cd38
23.8503	23.8279	24.0045	24.1784	23.8795	23.7122	23.7271	23.6971	23.7335	23.7832	23.6111	23.6378	0.0173714	0.0265135	+	7	7	Eukaryotic translation initiation factor 4B	Eif4b
30.9323	30.9585	30.7313	30.2193	30.9571	31.182	31.083	30.3907	30.8227	30.1905	30.0769	30.0755	0.0174282	0.0265917	+	17	12	Serine protease inhibitor A3K	Serpina3k
24.5649	24.967	24.8799	24.8961	24.8804	25.0247	24.9837	25.127	25.066	25.0942	25.5146	25.4272	0.0174304	0.0265663	+	15	15	Putative pre-mRNA-splicing factor ATP-dependent RNA helicase DHX15	Dhx15
27.3008	27.097	27.1223	27.3152	27.2783	27.0528	26.9423	26.8215	26.6994	26.7557	25.7231	26.4444	0.0174678	0.0266173	+	18	18	Apolipoprotein A-IV	Apoa4
26.1495	25.9276	26.1917	26.0856	25.9546	26.2173	26.3133	26.4954	26.2319	26.3756	26.3806	26.4559	0.0174885	0.0266188	+	7	7	Translationally-controlled tumor protein	Tpt1
22.6718	22.6812	22.9011	22.6351	23.6505	22.9489	23.162	22.9992	22.8243	22.9115	22.7559	22.9534	0.0176917	0.0268705	+	2	2	Synaptogyrin-2	Syngr2
22.5713	22.4869	22.545	22.2739	22.5126	21.9308	NaN	22.7527	22.8264	22.6567	22.7028	23.0229	0.0179626	0.0272999	+	2	2	Ribonuclease 4	Rnase4
28.2533	28.8448	28.6271	28.2868	28.6207	28.7094	28.6859	28.0769	28.2772	28.3173	27.705	28.1466	0.0180339	0.0273326	+	5	5	Pulmonary surfactant-associated protein A	Sftpa1
26.7975	26.6861	26.793	26.6674	26.6713	26.7904	26.7607	26.7038	26.4779	26.572	26.611	26.5334	0.0180982	0.0273867	+	12	12	Ras-related protein Rab-2A;Ras-related protein Rab-2B	Rab2a;Rab2b
24.0256	24.0168	23.9259	24.1189	24.0535	24.0616	23.9158	23.5063	23.8087	23.9403	23.6122	23.8311	0.018204	0.0275161	+	6	6	4F2 cell-surface antigen heavy chain	Slc3a2
22.2374	22.5683	22.4879	22.5563	22.5266	22.5279	22.6734	22.6315	22.8227	22.7028	22.6869	22.7894	0.0182709	0.0276275	+	4	4	Peroxisomal biogenesis factor 19	Pex19
23.5964	23.5828	23.61	23.6144	23.6001	23.621	23.7538	23.9025	23.5773	23.9281	23.9538	23.9303	0.0184063	0.0277566	+	4	4	ADP-ribosylation factor-like protein 1	Arl1
24.3761	24.5085	24.4564	24.6241	24.4416	24.8496	24.4328	24.8583	24.8941	24.6875	25.0633	24.7647	0.0186378	0.0280884	+	11	11	Carnitine O-palmitoyltransferase 1, liver isoform	Cpt1a
21.2231	21.5463	21.5401	21.5076	21.5451	21.3945	21.7385	21.1776	21.3006	21.3474	20.9499	21.0307	0.0186586	0.0280839	+	2	2	Estradiol 17-beta-dehydrogenase 8	Hsd17b8
23.6868	23.0383	23.4893	23.7952	23.5032	23.1732	23.3372	22.7075	22.7265	23.1827	22.9467	23.0641	0.0190324	0.0286703	+	4	3	Dedicator of cytokinesis protein 6	Dock6
23.6563	23.4419	23.6271	23.6899	23.6182	23.6947	23.8902	23.1695	23.279	23.2163	23.6751	23.3434	0.0190847	0.0287269	+	5	5	Probable ATP-dependent RNA helicase DDX46	Ddx46
29.4863	29.2974	29.2275	29.3019	29.1429	29.2132	29.0349	29.2217	29.1605	29.1895	29.1768	29.1582	0.0191008	0.0287393	+	21	21	Fructose-bisphosphate aldolase A	Aldoa
24.6163	24.5586	24.495	24.8212	24.5892	25.064	24.7254	24.9253	24.8473	25.2322	25.159	25.0369	0.0191228	0.0287341	+	10	10	26S proteasome non-ATPase regulatory subunit 7	Psmd7
22.8232	22.4985	22.4853	22.7691	22.2778	22.4232	22.4747	22.3384	22.2851	22.4169	22.4545	22.3729	0.0193163	0.028944	+	3	3	NAD-dependent protein deacetylase sirtuin-2	Sirt2
28.3295	28.5457	28.5127	28.7093	28.5933	28.627	28.3795	28.3383	28.3553	28.2973	28.1307	28.1915	0.0193922	0.0290395	+	14	14	Malate dehydrogenase, cytoplasmic	Mdh1
21.3937	21.9124	21.5499	21.3585	21.6012	22.5019	22.0837	22.9489	22.2936	22.0682	22.5294	22.1184	0.0194212	0.0290646	+	4	4	Sulfhydryl oxidase 1	Qsox1
23.5361	23.4581	23.1985	23.2819	23.2971	23.1131	22.9661	23.0187	23.0859	23.1957	22.9325	22.8396	0.0195152	0.0292079	+	5	5	Sorbitol dehydrogenase	Sord
22.2283	22.2781	22.5339	22.4795	21.9734	21.8078	22.217	22.7433	22.8799	22.31	22.3393	23.0772	0.0195309	0.0292153	+	5	5	Pigment epithelium-derived factor	Serpinf1
27.9795	27.9883	27.8247	27.9313	28.0294	28.0081	28.1247	28.0374	28.0415	28.0304	28.0868	28.139	0.0195559	0.0292227	+	40	40	ATP-citrate synthase	Acly
29.5424	29.7521	29.7251	29.6117	29.7226	29.6849	29.7973	29.5935	29.5689	29.5431	29.5912	29.5588	0.0195583	0.0292083	+	22	22	Annexin A3	Anxa3
26.1896	26.2851	26.262	26.246	26.318	26.3605	26.3654	26.2693	26.2809	26.3713	26.3671	26.351	0.0195614	0.0291765	+	6	6	Ubiquitin-conjugating enzyme E2 N	Ube2n
23.8284	23.7003	23.8255	23.8559	23.677	23.7738	23.6874	23.4962	23.6422	23.3526	23.7332	23.3374	0.0195655	0.0291447	+	5	5	Filamin-binding LIM protein 1	Fblim1
22.7175	22.5757	22.7383	22.8503	22.9492	22.5632	22.4705	23.1274	23.0001	23.003	23.3414	22.8669	0.0195901	0.0291261	+	3	3	Endoplasmic reticulum-Golgi intermediate compartment protein 1	Ergic1
21.5334	21.3012	20.953	21.4589	21.1727	21.2947	21.1346	22.0832	21.8252	21.6628	21.4425	21.594	0.0196401	0.0291726	+	2	2	Serine protease inhibitor A3M	Serpina3m
24.1122	24.5406	24.1406	24.3752	24.5606	24.4769	24.5085	24.3558	24.1505	24.0479	23.9255	24.0132	0.0196541	0.0291627	+	6	6	Sodium/potassium-transporting ATPase subunit beta-1	Atp1b1
22.345	22.6207	22.853	22.5349	22.595	22.5327	22.6133	22.6973	22.8718	22.8842	23.0558	23.0509	0.019977	0.0296901	+	2	2	Enolase-phosphatase E1	Enoph1
25.6718	25.8394	25.9795	25.7545	25.8492	25.7265	25.7728	25.4593	25.6935	25.6676	25.4663	25.586	0.0200998	0.0298831	+	10	10	N(G),N(G)-dimethylarginine dimethylaminohydrolase 1	Ddah1
25.8154	25.8666	26.0421	25.8495	25.9217	26.0674	25.9634	26.1424	26.129	26.0071	26.3219	26.0744	0.0202638	0.0300843	+	25	25	Protein transport protein Sec31A	Sec31a
23.0719	23.4512	23.4173	23.5049	23.3907	23.2968	23.5462	22.9544	22.8153	23.1196	23.1684	23.1691	0.0203942	0.0302567	+	7	7	Methylcrotonoyl-CoA carboxylase beta chain, mitochondrial	Mccc2
26.1483	26.4737	26.6034	26.5575	26.7201	26.3516	26.3031	25.9454	25.9974	26.3602	25.6428	25.5332	0.0204147	0.0302543	+	5	5	Tetraspanin-8	Tspan8
23.3738	23.3328	23.2447	23.3553	23.3047	23.5024	23.5201	23.1277	23.3469	22.6869	22.9804	23.0167	0.0204387	0.0302519	+	9	9	Plexin-B2	Plxnb2
26.4852	26.7204	26.5845	26.7255	26.7379	26.6755	26.5605	26.3855	26.4868	26.5531	26.2372	26.3931	0.020495	0.0303097	+	10	10	Enoyl-CoA hydratase, mitochondrial	Echs1
25.9492	25.8779	25.8921	25.8143	25.8829	25.8937	25.8734	26.0677	25.9488	25.925	26.1311	26.1841	0.0206695	0.0305736	+	12	12	26S protease regulatory subunit 4	Psmc1
25.8456	25.9813	25.8737	25.8295	25.7833	25.9435	25.8559	25.9525	25.9861	25.9663	26.0603	26.0525	0.0207012	0.0305708	+	7	7	Nuclear transport factor 2	Nutf2
25.7257	25.8772	25.9262	26.1689	25.8972	26.0384	25.7481	25.4984	25.7364	25.7421	25.486	25.5307	0.0208273	0.030701	+	9	9	ES1 protein homolog, mitochondrial	D10Jhu81e
22.1755	22.1622	22.3459	22.1697	22.4704	22.2839	22.2276	22.0171	22.1795	22.1275	21.9268	22.0992	0.0208336	0.0306809	+	3	3	PCTP-like protein	Stard10
25.0566	24.7974	24.8964	24.8408	24.9611	24.9785	24.9855	25.071	25.0001	25.2066	25.1166	25.0604	0.0210347	0.0309316	+	13	13	26S proteasome non-ATPase regulatory subunit 6	Psmd6
22.4841	22.1822	22.2942	22.3527	22.1937	22.3857	22.0053	23.117	22.4806	22.9406	22.3711	23.1638	0.021088	0.0309883	+	4	3	Myeloid cell nuclear differentiation antigen-like protein	Mndal
25.781	25.9985	25.9029	25.8961	25.903	25.8964	25.92	25.9488	26.0038	26.0619	26.0783	26.159	0.0214509	0.0315053	+	11	11	Proteasome subunit beta type-2	Psmb2
22.3652	22.3358	22.2525	22.4304	22.1688	22.4379	22.1511	22.5804	22.9766	22.4456	22.8962	22.4803	0.0215309	0.0315149	+	2	2	Putative phospholipase B-like 2;Putative phospholipase B-like 2 28 kDa form;Putative phospholipase B-like 2 40 kDa form;Putative phospholipase B-like 2 15 kDa form	Plbd2
28.0515	27.97	27.9163	27.8741	27.9141	27.9374	27.9502	28.0453	28.0703	27.9862	28.1917	28.1372	0.0217298	0.0318342	+	27	27	T-complex protein 1 subunit beta	Cct2
27.3584	27.4707	27.4662	27.5216	27.5072	27.5861	27.5733	27.6039	27.5868	27.5549	27.5056	27.6174	0.0217384	0.0318259	+	12	12	Phosphate carrier protein, mitochondrial	Slc25a3
23.9884	23.32	23.46	23.1988	22.9662	23.1618	23.0189	23.6966	23.479	23.4461	23.7267	23.6987	0.0217956	0.0319024	+	5	5	GMP synthase [glutamine-hydrolyzing]	Gmps
32.4013	32.3254	32.2147	32.3065	32.2739	32.3373	32.5161	32.0023	32.2259	32.2406	31.774	31.8633	0.0218454	0.0319661	+	14	14	Indolethylamine N-methyltransferase	Inmt
24.7695	24.9157	24.9156	25.075	24.8556	24.8561	24.8594	25.0864	24.9497	25.0418	25.2344	25.1757	0.0218681	0.0319661	+	11	11	SUMO-activating enzyme subunit 2	Uba2
23.6961	23.4833	23.77	23.912	23.6186	23.2384	23.6078	23.4228	23.4487	23.3568	23.2835	23.1921	0.0218691	0.0319323	+	3	3	Cold-inducible RNA-binding protein	Cirbp
24.5019	24.7309	24.4432	24.4053	24.5123	24.7242	24.6194	25.0883	24.7845	24.6249	25.2078	25.3706	0.022055	0.0321816	+	10	10	Inorganic pyrophosphatase	Ppa1
22.3456	22.1432	22.3161	22.3096	22.5343	22.2522	22.3428	22.4522	22.4634	22.5921	22.4598	22.6757	0.022153	0.0323038	+	3	3	Eukaryotic translation initiation factor 3 subunit G	Eif3g
28.0254	28.0061	27.9319	27.9114	27.9052	27.9625	27.9342	28.0796	28.0345	27.9764	28.1484	28.0666	0.022155	0.032274	+	10	6	Nucleoside diphosphate kinase A	Nme1
27.7524	28.1013	27.9255	28.0222	28.2632	28.2718	28.3142	27.9335	28.1597	27.911	27.6221	27.9283	0.0222252	0.0323453	+	13	13	Heat shock protein beta-1	Hspb1
25.7776	25.9994	25.8875	25.9607	25.8196	25.8973	25.8807	25.7194	25.5872	25.7181	25.6248	25.8653	0.02239	0.0325846	+	8	8	Cofilin-2	Cfl2
23.6289	23.37	23.7585	23.738	23.6694	23.7541	23.8831	24.2879	24.0051	23.7109	24.5443	24.2273	0.0225797	0.0328782	+	7	7	Endophilin-A2	Sh3gl1
23.9446	24.211	24.4089	24.2893	24.2942	24.6484	24.552	24.362	24.6539	24.7719	24.8789	25.1274	0.0227757	0.0331668	+	4	4	Small nuclear ribonucleoprotein Sm D1	Snrpd1
27.0685	27.0316	27.087	26.9477	26.9528	27.0667	26.9318	27.138	27.0761	27.2016	27.4703	27.3492	0.0228668	0.0332914	+	8	2	Tubulin beta-2A chain	Tubb2a
26.4092	26.4167	26.4003	26.3251	26.3528	26.4604	26.4186	26.576	26.4777	26.4799	26.817	26.7803	0.0232897	0.0340314	+	28	28	ATP-dependent RNA helicase A	Dhx9
26.2866	26.3674	26.3414	26.3641	26.3894	26.4148	26.3515	26.352	26.2363	26.1903	26.2394	26.0704	0.0233166	0.034046	+	8	8	NAD(P)H-hydrate epimerase	Apoa1bp
24.4851	24.4941	24.4737	24.7494	24.5331	24.3393	24.3454	24.657	24.5917	24.6403	24.9144	24.8612	0.0233317	0.0340481	+	6	6	Reticulocalbin-1	Rcn1
25.0794	25.2296	25.2512	25.0755	25.1921	25.2729	25.2627	25.3947	25.3206	25.3412	25.818	25.5937	0.0233489	0.0340376	+	22	22	U5 small nuclear ribonucleoprotein 200 kDa helicase	Snrnp200
25.6845	25.7016	25.6807	25.5782	25.7498	25.7599	25.8006	25.8239	25.7794	25.7202	25.928	25.9956	0.0236823	0.0344333	+	17	17	26S protease regulatory subunit 8	Psmc5
25.425	25.3764	25.4575	25.2527	25.3566	25.3145	25.4366	24.8362	24.6666	25.2349	25.2636	25.0536	0.0237165	0.0344724	+	9	9	Septin-4	2004-09-01
23.9899	24.1832	24.1517	24.271	24.3312	24.039	24.1509	23.7766	24.1126	23.9138	23.8864	23.7735	0.0238027	0.0345738	+	6	6	Ribosyldihydronicotinamide dehydrogenase [quinone]	Nqo2
22.7418	22.7094	22.7073	22.8043	22.8901	23.0211	22.7418	22.8125	23.2723	22.9919	23.1668	23.0201	0.0239149	0.034704	+	3	3	AP-3 complex subunit mu-1	Ap3m1
28.2526	28.1818	28.2868	28.297	28.2912	28.2187	28.2837	28.2961	28.3165	28.3713	28.3698	28.36	0.0239647	0.0347593	+	11	4	Transforming protein RhoA	Rhoa
27.3245	27.2363	27.1355	27.2315	27.2371	27.2178	27.2622	27.3396	27.3848	27.3322	27.6791	27.537	0.0240867	0.0349513	+	25	25	Importin subunit beta-1	Kpnb1
22.1129	21.9198	21.9759	21.9702	21.898	21.8307	21.7476	21.4522	21.935	21.628	NaN	21.452	0.0244868	0.035545	+	3	2	Phosphoribosyl pyrophosphate synthase-associated protein 2	Prpsap2
25.2431	25.1784	25.1586	25.3552	25.5075	25.3943	25.7268	25.1814	25.359	25.3847	25.0208	25.0761	0.0245796	0.0356405	+	8	8	Tubulointerstitial nephritis antigen-like	Tinagl1
21.2363	21.3939	21.1887	21.325	21.3064	21.3899	21.4782	21.3464	21.6623	21.5155	21.7258	21.5147	0.0246522	0.0357069	+	2	2	Transportin-3	Tnpo3
25.2194	25.1377	25.0576	25.1489	25.1955	25.1796	25.0471	25.0956	25.0284	24.9933	24.9862	24.9729	0.024979	0.0362842	+	7	7	Inositol monophosphatase 1	Impa1
20.0761	19.5119	19.5935	19.7693	19.4875	19.7507	19.5998	21.0115	20.0913	20.0478	22.0882	22.2166	0.0251368	0.0364897	+	2	2	MARCKS-related protein	Marcksl1
30.2089	28.5846	28.7736	28.1329	28.0564	28.6565	28.3457	29.8613	30.3192	29.7007	29.5462	29.3631	0.025242	0.0366249	+	26	26	Fibrinogen gamma chain	Fgg
27.9125	28.0318	27.8171	27.9174	27.8561	27.9028	27.9727	28.2403	28.0603	27.92	28.1982	28.232	0.025325	0.0366858	+	20	20	6-phosphogluconate dehydrogenase, decarboxylating	Pgd
24.7021	24.5911	24.6239	24.6931	24.6209	24.5249	24.6564	24.5988	24.5534	24.4989	24.4096	24.4667	0.0254352	0.0368821	+	8	8	m7GpppX diphosphatase	Dcps
25.9019	26.1252	26.1371	26.2036	26.2449	25.8229	25.7056	25.6717	25.5404	24.6936	25.636	25.5455	0.0256032	0.0371598	+	2	2	Beta-actin-like protein 2	Actbl2
22.6845	23.0036	22.7858	22.6456	22.8031	22.6593	22.6069	22.9752	22.841	23.0539	23.3309	23.0288	0.0256305	0.0371586	+	4	4	Peptidyl-prolyl cis-trans isomerase FKBP3	Fkbp3
23.9435	23.8912	24.0663	23.8902	24.2106	24.0832	24.5063	24.2058	24.1223	24.2774	24.5406	24.6357	0.0256886	0.0372393	+	8	8	Splicing factor 1	Sf1
28.2512	28.1786	28.1756	28.2112	28.2906	28.2036	28.1196	28.4049	28.2564	28.2582	28.4798	28.4624	0.0257215	0.0372707	+	27	27	Calnexin	Canx
22.6994	22.9619	22.8876	22.8694	23.2383	23.0118	22.8217	23.177	23.1883	23.0989	23.4078	NaN	0.025728	0.037211	+	2	2	Bone marrow stromal antigen 2	Bst2
27.222	27.1528	27.0833	27.049	27.1153	27.1384	27.14	27.2537	27.2065	27.191	27.4171	27.3736	0.025728	0.037249	+	24	24	T-complex protein 1 subunit eta	Cct7
28.2178	28.4405	28.28	28.3393	28.4049	28.3504	28.3908	28.051	28.2935	28.2475	28.0128	28.183	0.0257531	0.0372138	+	14	14	Synaptic vesicle membrane protein VAT-1 homolog	Vat1
23.6375	23.6238	23.8084	23.1669	23.3676	23.4726	23.3211	23.018	23.2282	23.1255	23.3184	23.0845	0.0259251	0.0374405	+	9	9	Integrin alpha-2	Itga2
21.9431	NaN	22.5582	21.8637	21.7955	21.9878	22.3572	21.5332	21.357	21.7087	21.1531	21.6678	0.0259288	0.0374024	+	3	3	Quinone oxidoreductase-like protein 1	Cryzl1
21.7439	21.7947	21.4344	21.2099	21.5933	21.5878	21.6418	22.057	21.8871	21.9028	21.7727	21.9249	0.0259665	0.0374132	+	3	3	Uncharacterized protein C17orf62 homolog
21.9644	22.191	22.1637	22.283	22.4635	22.1867	22.6943	22.5719	22.3766	22.4246	22.8748	22.7332	0.0260498	0.0374888	+	3	3	Eukaryotic translation initiation factor 4 gamma 2	Eif4g2
28.3118	28.302	28.5262	28.7717	28.6435	28.6386	28.3847	28.2892	28.2328	28.2573	28.1564	28.1757	0.0261176	0.0375319	+	26	26	Desmin	Des
20.7451	20.3126	20.5757	21.1229	20.5324	22.1086	21.3604	21.8135	NaN	21.5274	21.8823	22.0637	0.0262708	0.0378219	+	2	2	Zinc transporter SLC39A7	Slc39a7
25.1381	25.2084	25.1637	25.403	25.4864	25.1244	25.3085	24.9324	25.1033	25.1081	24.5577	24.7176	0.026365	0.0379818	+	8	8	Cadherin-13	Cdh13
25.661	25.9081	25.812	25.6955	25.8768	25.8645	25.892	25.6376	25.7675	25.7088	25.6881	25.7021	0.0264352	0.0380606	+	11	11	Fumarylacetoacetase	Fah
22.4434	22.4638	22.2398	22.3674	22.581	22.1873	22.4041	22.5032	22.5895	22.6822	22.7673	22.6296	0.0265309	0.0381635	+	7	7	Nucleoprotein TPR	Tpr
22.9966	22.9235	23.1089	23.032	22.9032	23.334	23.35	23.1809	23.4789	23.3568	23.8918	23.5678	0.0266495	0.0383347	+	7	7	Proteasome-associated protein ECM29 homolog	Ecm29
29.7777	29.8771	29.6817	29.7216	29.8718	29.7688	30.0411	29.5249	29.7784	29.6253	29.2019	29.4331	0.0266693	0.0383202	+	28	28	Dimethylaniline monooxygenase [N-oxide-forming] 2	Fmo2
23.6374	24.0844	23.5698	23.7392	23.3757	23.4584	23.922	23.1227	23.2677	23.3299	23.2119	23.5043	0.0267692	0.0384708	+	8	8	Monoglyceride lipase	Mgll
30.486	28.9892	29.1216	28.4635	28.5962	29.0468	28.7052	30.2598	30.6963	30.1152	29.8314	29.6792	0.0268696	0.0386131	+	30	30	Fibrinogen beta chain;Fibrinopeptide B;Fibrinogen beta chain	Fgb
24.3727	24.3292	24.2862	24.4558	24.3723	24.304	24.2074	23.6897	24.1436	24.3444	23.8719	23.7822	0.0268823	0.0385944	+	4	3	Hepatoma-derived growth factor-related protein 3	Hdgfrp3
24.8712	24.8735	24.9684	24.947	25.0004	24.8858	24.9893	24.7693	24.8049	24.9236	24.5895	24.6563	0.026921	0.0386118	+	10	10	Gamma-adducin	Add3
29.7024	29.8708	29.8077	29.7605	29.9091	29.8842	29.8547	29.7288	29.7577	29.7965	29.6483	29.779	0.0270224	0.0386987	+	14	14	Rho GDP-dissociation inhibitor 1	Arhgdia
25.0969	25.3892	25.1789	25.159	25.2701	25.3197	25.2088	25.3904	25.3315	25.3577	25.5289	25.4293	0.0271062	0.0387572	+	13	13	Aminopeptidase B	Rnpep
23.3596	23.0215	23.3185	23.1411	23.0661	23.1783	23.1796	23.3693	23.3582	23.4061	23.3104	23.3831	0.0274098	0.0391457	+	4	4	MOB kinase activator 1A;MOB kinase activator 1B	Mob1a;Mob1b
25.2645	25.0663	25.024	25.0665	24.9631	24.8652	24.7331	24.9657	25.0703	24.8742	24.9445	25.064	0.0276784	0.0395139	+	7	4	Serine/threonine-protein phosphatase PP1-alpha catalytic subunit	Ppp1ca
22.7812	23.181	23.0768	23.0355	22.6778	22.9376	22.7938	23.1142	23	23.0856	23.3465	23.2956	0.0279231	0.0399204	+	4	4	Nardilysin	Nrd1
24.8233	25.0543	24.9554	25.281	25.0524	25.0872	25.1877	24.68	24.8127	24.9753	24.6362	24.8268	0.0280769	0.0401789	+	13	13	Electron transfer flavoprotein-ubiquinone oxidoreductase, mitochondrial	Etfdh
24.3452	24.4492	24.5492	24.4476	24.4098	24.5606	24.6337	24.7029	24.5353	24.6544	24.9771	24.9746	0.0281084	0.0401787	+	9	9	Eukaryotic initiation factor 4A-III;Eukaryotic initiation factor 4A-III, N-terminally processed	Eif4a3
25.1779	25.1673	25.1191	25.18	25.3154	25.2285	25.1734	25.322	25.2895	25.2128	25.2246	25.288	0.0281288	0.0401786	+	11	5	Ribose-phosphate pyrophosphokinase 2	Prps2
28.6358	28.8251	28.7525	29.0367	28.8249	28.8924	28.7749	28.7104	28.6107	28.6016	28.4979	28.5912	0.0281795	0.0402418	+	34	34	Aconitate hydratase, mitochondrial	Aco2
23.0214	22.7189	22.7385	22.8812	22.3327	22.7399	22.8211	23.1017	22.7967	23.0965	23.2314	23.0955	0.0282838	0.0403644	+	3	3	Chromobox protein homolog 5	Cbx5
24.0618	24.428	24.1684	23.9258	24.1069	24.1742	24.0982	23.7656	23.6303	23.9977	23.7314	23.98	0.0284393	0.0405618	+	10	10	Disks large homolog 1	Dlg1
25.5325	25.4616	25.2789	25.2833	25.4732	25.535	25.3322	25.744	25.5413	25.484	25.9044	25.7975	0.0287018	0.0410188	+	21	21	Eukaryotic translation initiation factor 3 subunit B	Eif3b
21.8352	22.1577	21.7824	22.0371	22.2345	22.1178	21.7735	22.239	22.2049	22.4334	22.2623	22.356	0.0288304	0.0411519	+	4	4	Vascular cell adhesion protein 1	Vcam1
30.488	30.4699	30.5317	30.4629	30.509	30.3851	30.3577	30.3433	30.3031	30.3824	30.3935	30.4318	0.0288354	0.0411192	+	21	18	14-3-3 protein epsilon	Ywhae
26.0611	26.0906	26.0359	26.0576	26.0951	26.0865	26.1186	26.4517	26.1735	26.0649	26.3776	26.3315	0.0288365	0.0410787	+	8	8	60S ribosomal protein L13	Rpl13
23.1958	23.1003	23.021	23.2814	22.9661	22.6192	22.8177	23.1764	23.2041	22.948	23.2343	22.9032	0.0290572	0.0414553	+	2	2	Cystatin-C	Cst3
29.0198	28.8684	28.929	28.8056	28.8715	28.8469	28.9418	28.7497	28.7948	28.8512	28.6468	28.637	0.0292603	0.0417407	+	12	5	Ras-related protein Rap-1b	Rap1b
22.9733	23.2323	23.2229	23.272	22.8939	23.0445	23.0373	22.8297	23.0712	22.9711	22.6088	22.6743	0.0294143	0.0419392	+	3	3	Acylphosphatase-1	Acyp1
26.191	26.1575	26.1351	26.1233	26.1652	26.0796	26.0559	26.2104	26.12	26.251	26.2421	26.267	0.0294501	0.0419725	+	9	9	F-actin-capping protein subunit alpha-1	Capza1
24.8816	24.8365	24.833	24.758	24.8949	24.9233	25.1291	24.9561	24.9631	24.9281	25.0539	24.9566	0.0297035	0.0423624	+	5	3	GTP-binding protein SAR1b	Sar1b
25.7482	25.7374	25.6802	25.6421	25.6624	25.7468	25.7128	25.7961	25.8171	25.7426	26.0029	25.8803	0.0298473	0.0425245	+	9	9	UMP-CMP kinase	Cmpk1
28.8074	28.6579	28.7501	28.7682	28.751	28.6586	28.7095	28.8156	28.8221	28.7701	28.9359	28.8427	0.0300167	0.0427644	+	14	2	Heterogeneous nuclear ribonucleoprotein A3	Hnrnpa3
25.6732	25.6896	25.8377	25.8064	25.8167	25.7914	25.9539	25.8969	25.829	26.029	26.1515	25.9814	0.0300788	0.0428203	+	7	7	Platelet-activating factor acetylhydrolase IB subunit beta	Pafah1b2
23.7562	23.7612	23.606	23.6853	23.9068	23.696	23.7685	23.753	23.992	23.9464	23.8816	23.9054	0.0301852	0.0429307	+	6	5	Transcription elongation factor A protein 1	Tcea1
24.0898	23.8959	23.971	23.8458	24.0381	23.8327	24.0099	23.8495	23.6988	23.7684	23.5008	23.2508	0.0305305	0.0434191	+	6	6		Atp2b4
22.6689	NaN	23.1093	22.7713	22.9576	22.7165	22.7675	23.0703	23.0829	23.0902	23.3145	23.5025	0.0306331	0.0435093	+	5	5	NEDD8-activating enzyme E1 catalytic subunit	Uba3
24.7702	24.7908	24.726	24.674	24.5293	24.9389	24.7495	24.8486	25.0542	24.8644	25.1063	25.2264	0.0310641	0.0440739	+	7	7	Eukaryotic translation initiation factor 3 subunit F	Eif3f
24.6797	24.7546	24.7055	24.7214	24.5505	24.5194	24.6253	24.5141	24.483	24.7405	24.4468	24.5397	0.0311316	0.0441282	+	5	5	Ras-related protein Rab-5A	Rab5a
24.9032	24.7038	24.8275	24.6254	24.638	24.8164	24.9428	24.9371	24.9592	25.0522	25.4367	25.101	0.0311652	0.0441203	+	7	7	SUMO-conjugating enzyme UBC9	Ube2i
27.9642	27.994	27.9197	28.0168	27.8795	27.9727	27.9201	27.7908	27.8501	27.9548	27.6809	27.8145	0.0312987	0.0443256	+	10	10	Protein DJ-1	Park7
26.0463	26.1141	26.1457	26.1214	26.0894	26.1316	26.1679	25.9534	26.0073	26.0674	26.0615	26.0698	0.0313547	0.0443872	+	10	10	Lactoylglutathione lyase	Glo1
25.1263	25.2551	25.3041	25.2816	25.4577	25.3531	25.2744	25.4088	25.4731	25.3513	25.7519	25.763	0.0315783	0.0446493	+	11	11	Pre-mRNA-processing factor 19	Prpf19
31.2368	31.1234	31.0103	31.058	31.1831	31.112	31.2553	31.3337	31.2287	31.1877	31.3047	31.3322	0.0316958	0.0448069	+	29	29	Annexin A2	Anxa2
26.0514	26.0556	26.0306	26.1407	26.0805	25.9542	25.9581	25.8826	25.935	25.8634	26.0223	25.9753	0.0317532	0.0448332	+	28	28	Dynactin subunit 1	Dctn1
24.5088	24.396	24.5744	24.4425	24.5166	24.3964	24.5777	24.65	24.5207	24.6552	24.8788	24.8768	0.0322626	0.0455707	+	12	12	RNA-binding protein 39	Rbm39
24.4623	24.4025	24.4947	24.5	24.1733	24.3912	24.3875	24.6615	24.5369	24.3887	24.823	24.621	0.0324289	0.0458	+	11	11	Valine--tRNA ligase	Vars
26.3798	26.371	26.3606	26.3193	26.3948	26.3833	26.4156	26.4616	26.4078	26.4045	26.601	26.5511	0.0325129	0.0459059	+	10	10	Proteasome subunit alpha type-6	Psma6
27.6036	27.6941	27.6181	27.6046	27.72	27.6813	27.7156	27.6804	27.6484	27.7069	27.6512	27.688	0.0325989	0.046	+	15	15	Ras-related protein Rab-7a	Rab7a
23.338	22.9454	23.2044	23.5498	23.7039	23.4339	23.3363	23.7903	23.809	23.6277	23.9315	23.4343	0.0326592	0.0460556	+	3	3	Small nuclear ribonucleoprotein-associated protein B;Small nuclear ribonucleoprotein-associated protein N	Snrpb;Snrpn
24.9029	24.8994	24.8549	24.8698	24.8038	24.9363	24.9362	24.5144	24.8359	24.574	24.7548	24.7949	0.0327116	0.046069	+	17	17	Heat shock 70 kDa protein 4L	Hspa4l
25.2283	25.0948	25.3613	25.2788	25.2982	25.2991	25.357	24.898	24.9459	25.2034	25.2321	24.9825	0.0327628	0.0460976	+	9	9	Endoglin	Eng
23.4096	23.4427	23.4578	23.6529	23.3557	23.3386	23.1176	23.1433	23.1316	23.4798	22.9664	23.0306	0.0328946	0.0462486	+	2	2	Acyl carrier protein, mitochondrial	Ndufab1
22.7798	22.6752	22.8541	22.9395	22.7679	23.0542	23.1185	23.2226	22.9872	23.1084	23.8182	23.578	0.0330992	0.0465291	+	11	11	E3 ubiquitin-protein ligase HUWE1	Huwe1
25.0919	25.2399	25.1292	25.1658	25.1676	25.1968	25.1241	25.3071	25.3334	25.1625	25.5385	25.5518	0.0331872	0.0466145	+	15	15	tRNA-splicing ligase RtcB homolog	D10Wsu52e
26.8088	26.7208	26.7344	26.6589	26.7604	26.7162	26.7698	26.8926	26.7903	26.7976	27.083	27.0307	0.033202	0.0465777	+	11	6	Heterogeneous nuclear ribonucleoprotein H;Heterogeneous nuclear ribonucleoprotein H, N-terminally processed	Hnrnph1
30.5562	30.5765	30.6231	30.561	30.6672	30.7122	30.6477	30.8087	30.7586	30.6291	31.1272	31.0807	0.0333303	0.046687	+	46	31	Heat shock protein HSP 90-beta	Hsp90ab1
24.3255	24.0752	24.3194	24.1286	24.2194	24.1522	24.3401	24.3379	24.4603	24.4016	24.8809	24.5956	0.0336075	0.0471027	+	7	7	ATP-binding cassette sub-family E member 1	Abce1
27.2531	27.4623	27.3585	27.573	27.3885	27.462	27.3839	27.3493	27.2521	27.2407	27.1043	27.1319	0.0337221	0.0472403	+	25	25	Very long-chain specific acyl-CoA dehydrogenase, mitochondrial	Acadvl
24.59	23.503	23.3533	23.8247	23.0033	23.2548	23.3693	23.3608	23.1993	23.1122	22.7671	22.8167	0.0343683	0.0482389	+	4	4	Ras GTPase-activating protein 3	Rasa3
23.2131	23.6768	23.5594	23.3115	23.6513	23.539	23.6454	23.7578	23.6768	23.7673	24.1003	23.7078	0.0344956	0.0484129	+	4	4	Calcium uniporter protein, mitochondrial	Mcu
25.6513	25.5008	25.3186	25.421	25.5882	25.5712	25.6298	25.7944	25.7805	25.6155	25.6439	25.6125	0.0346496	0.0486509	+	13	13	Prostaglandin G/H synthase 1	Ptgs1
22.1887	22.6546	22.4417	22.4676	22.1924	22.2617	22.1171	22.2534	22.3056	22.1362	22.0989	22.0792	0.0348658	0.0489754	+	4	4	Vesicle transport through interaction with t-SNAREs homolog 1B	Vti1b
19.6601	19.4414	19.7211	19.7747	19.9882	19.8909	19.9423	20.2325	19.8589	20.2357	20.5136	19.7613	0.0348728	0.0489367	+	2	2	Protein tyrosine phosphatase type IVA 2;Protein tyrosine phosphatase type IVA 1	Ptp4a2;Ptp4a1
26.1601	25.8395	25.7426	25.8016	25.7213	25.8328	25.8206	25.6068	25.6951	25.7397	25.3899	25.4486	0.0349988	0.0490792	+	8	8	Erythrocyte band 7 integral membrane protein	Stom
25.5582	25.5214	25.4794	25.6303	25.505	25.5385	25.5864	25.6446	25.6244	25.6438	25.9382	25.8814	0.0350144	0.0490556	+	16	15	Far upstream element-binding protein 2	Khsrp
20.4618	20.7998	21.1302	21.2448	21.1265	20.9025	20.6099	21.2382	21.3734	21.199	21.4892	21.636	0.0352489	0.0493559	+	2	2	PRA1 family protein 2	Praf2
21.899	21.9208	21.9979	22.2628	22.0149	21.8159	21.737	21.6765	21.6302	21.8034	20.8501	21.1271	0.035407	0.0495804	+	2	2	Phospholipid scramblase 4	Plscr4
22.9757	23.1513	23.0938	23.1449	23.3104	23.2442	23.2082	23.1849	22.8183	23.1126	22.9231	22.9287	0.0354918	0.0496263	+	6	6	Lambda-crystallin homolog	Cryl1
28.0436	28.0838	28.0412	28.0424	28.0594	28.0487	28.1482	28.1954	28.1505	28.0949	28.4219	28.3616	0.0357934	0.0500038		31	31	Deoxynucleoside triphosphate triphosphohydrolase SAMHD1	Samhd1
25.1733	25.1335	24.9643	25.1352	25.1253	25.1491	25.1565	25.3382	25.2266	25.2886	25.2712	25.137	0.0359167	0.0501368		15	15	Protein diaphanous homolog 1	Diaph1
25.0551	25.0582	24.9327	25.0107	24.8207	25.0266	25.0222	25.2616	25.0271	25.0947	25.4246	25.2392	0.0359483	0.0501311		11	10	Dolichyl-diphosphooligosaccharide--protein glycosyltransferase subunit STT3A	Stt3a
26.4502	26.6349	26.524	26.7277	26.6202	26.641	26.4471	26.4656	26.4795	26.3913	26.2908	26.2469	0.0359887	0.050174		16	16	Succinyl-CoA ligase [ADP-forming] subunit beta, mitochondrial	Sucla2
24.7394	24.9282	24.9238	24.8994	24.8137	25.0384	24.7971	24.9753	24.9573	25.0975	25.2341	25.1928	0.0360305	0.0501513		9	9	SPARC	Sparc
22.5809	22.8377	22.7153	22.5856	22.8719	22.4972	22.8765	23.1759	22.9076	22.8779	23.3167	22.91	0.0360984	0.0502015		4	4	ADP-dependent glucokinase	Adpgk
23.699	23.5629	23.6815	24.1084	24.4239	23.9369	23.0192	24.6686	24.1423	24.9351	24.7485	24.2835	0.0361838	0.0503038		5	5	SPARC-like protein 1	Sparcl1
26.8291	26.895	26.8529	26.7748	26.8316	26.9706	27.0021	26.9844	27.0194	26.9819	26.8691	27.0278	0.0365689	0.0507784		10	7	Ras-related protein Rab-5C	Rab5c
26.9411	26.8338	26.841	26.8545	26.9998	26.6217	26.7041	27.1364	27.0581	26.9268	27.0705	26.9393	0.0365919	0.0507758		13	13	PDZ and LIM domain protein 1	Pdlim1
25.919	25.9411	25.8638	25.825	26.0504	25.9835	26.0273	26.1852	26.0123	25.966	25.957	25.9996	0.036846	0.0511161		9	9	Transmembrane protein 43	Tmem43
23.7711	23.8171	23.5499	23.5577	23.7116	23.7366	23.7693	24.013	23.8361	23.7394	24.2453	24.0639	0.0381215	0.0529148		6	6	Transmembrane 9 superfamily member 3	Tm9sf3
23.6955	23.5287	23.5894	23.2852	23.2492	23.2799	23.4621	23.8383	23.431	23.6136	23.7972	23.7728	0.0381947	0.0529621		3	3	CD44 antigen	Cd44
24.686	24.8217	24.7642	24.752	24.8672	24.9674	24.852	24.8311	25.1021	24.8245	24.9539	24.9464	0.0388228	0.0539113		8	8	Eukaryotic initiation factor 4A-II	Eif4a2
23.3905	23.8992	23.7183	23.6461	23.7684	23.8309	23.9295	24.096	23.8536	23.9021	24.3922	24.5994	0.0388467	0.053891		2	2	Enhancer of rudimentary homolog	Erh
22.2214	22.3214	22.4128	22.1939	22.6785	22.15	22.3397	22.7061	22.541	22.4702	23.2717	23.0372	0.0388702	0.0538745		4	4	Sterol O-acyltransferase 1	Soat1
26.5836	26.8389	26.7496	26.9591	26.7889	26.909	26.758	26.6697	26.6258	26.664	26.5004	26.5354	0.0388993	0.0538876		14	14	Pyruvate dehydrogenase E1 component subunit beta, mitochondrial	Pdhb
21.9715	21.8814	21.7228	21.9513	21.5413	NaN	21.5583	NaN	22.1583	21.7648	22.533	22.1802	0.0392889	0.0544655		2	2	GPI transamidase component PIG-S	Pigs
25.8695	25.9711	25.8541	25.7347	25.6452	25.9413	26.0203	25.473	25.4291	25.4579	25.5872	25.8816	0.0399151	0.0554265		8	8	Guanine nucleotide-binding protein G(s) subunit alpha isoforms short;Guanine nucleotide-binding protein G(s) subunit alpha isoforms XLas	Gnas
21.6613	21.4671	21.0944	NaN	21.1099	20.7534	20.9483	21.7188	21.2467	21.2148	21.7083	21.8541	0.0399205	0.0553792		2	2	High affinity immunoglobulin epsilon receptor subunit gamma	Fcer1g
26.9455	26.8957	26.9093	26.8223	26.7891	26.8431	26.7934	26.9358	26.866	26.8919	26.9784	27.0668	0.040227	0.0558202		15	15	T-complex protein 1 subunit delta	Cct4
25.3366	25.4701	25.2408	25.3685	25.2557	25.128	25.189	25.4354	25.4276	25.5452	25.2205	25.4391	0.0404833	0.0561209		5	5	Myotrophin	Mtpn
24.9958	25.0496	25.0728	24.9683	24.9709	24.9993	25.1814	24.7899	24.9506	24.9706	24.5308	24.7348	0.0406314	0.056245		7	7	Cadherin-1;E-Cad/CTF1;E-Cad/CTF2;E-Cad/CTF3	Cdh1
23.1483	23.1932	23.4968	23.5888	23.5594	23.097	23.1728	23.4958	23.8295	23.955	24.6443	23.6974	0.0406748	0.0562849		5	5	Reticulocalbin-2	Rcn2
24.645	24.6483	24.7142	24.5061	24.6242	24.4941	24.8215	24.6063	24.3195	24.4591	24.2659	24.3863	0.040696	0.0562664		10	9	Beta-2-syntrophin	Sntb2
24.1308	23.6969	23.591	23.7257	23.8073	23.5342	23.7555	23.9326	24.0737	23.9458	24.1975	24.0704	0.0407028	0.0562151		9	9	Actin-like protein 6A	Actl6a
30.1897	30.2242	30.3004	30.2857	30.3165	30.3255	30.3051	30.291	30.3242	30.2993	30.368	30.3959	0.0407618	0.0562368		36	36	Protein-glutamine gamma-glutamyltransferase 2	Tgm2
25.7037	25.7932	25.7642	25.8532	25.6664	25.6285	25.6971	25.7973	25.7572	25.782	26.0215	25.9894	0.0407628	0.0561856		8	8	Heterogeneous nuclear ribonucleoprotein A0	Hnrnpa0
21.4022	21.3534	21.3802	22.2074	21.8268	21.7919	21.3556	21.2468	21.1733	21.1226	20.9699	21.1007	0.0407914	0.0562		3	3	1,4-alpha-glucan-branching enzyme	Gbe1
25.5021	25.696	25.5132	25.4005	25.6576	25.6942	25.8606	25.6792	25.5988	25.7149	25.7855	25.6686	0.041104	0.056588		11	11	Acid ceramidase;Acid ceramidase subunit alpha;Acid ceramidase subunit beta	Asah1
29.424	29.249	29.6088	29.5294	29.328	29.116	29.4324	29.2396	29.289	29.2089	29.0819	29.0847	0.0411585	0.0566056		31	31	Periostin	Postn
29.1205	29.0187	28.9749	28.7978	28.8802	28.9198	28.8679	29.1136	29.038	28.991	29.234	29.1686	0.0413497	0.0568188		24	24	Adenylyl cyclase-associated protein 1	Cap1
22.4385	23.3147	23.9589	24.5091	23.2832	23.985	23.2613	22.8093	22.8286	22.5041	21.4283	22.1061	0.0414142	0.0568833		6	6	LIM domain-binding protein 3	Ldb3
24.4998	24.5891	24.378	24.4851	24.4258	24.2307	24.3094	24.3072	24.3913	24.3012	24.3917	24.4249	0.0415449	0.0570127		13	13	Epidermal growth factor receptor substrate 15-like 1	Eps15l1
26.0474	26.0072	25.9551	26.0044	25.9791	26.0731	26.0849	26.1818	26.0769	26.049	26.3748	26.2882	0.0415577	0.0569792		16	16	26S protease regulatory subunit 7	Psmc2
24.0348	24.2453	24.2524	24.1327	24.03	24.2134	24.1896	23.9051	24.0669	24.0669	23.6521	23.8803	0.0419051	0.0574404		6	6	Phospholipid scramblase 1	Plscr1
26.8888	26.8108	26.7108	26.7712	26.8776	26.7912	26.8299	27.0279	26.8803	26.8241	26.9685	27	0.0419961	0.0575257		23	23	V-type proton ATPase catalytic subunit A	Atp6v1a
22.7254	22.7179	22.9312	23.0376	22.9778	22.6023	22.659	22.6282	22.3908	22.6832	22.5751	22.4334	0.0420864	0.0576324		2	2	Matrix-remodeling-associated protein 7	Mxra7
30.2339	28.5646	28.7479	28.0445	28.0907	28.6046	28.2788	29.7974	30.2697	29.621	29.4019	29.2036	0.0422568	0.0578362		29	29		Fga
26.765	26.4446	26.5202	26.6027	26.3579	26.4136	26.4675	26.3797	26.4009	26.5144	26.357	26.2669	0.0422849	0.0578345		13	13	Glutathione S-transferase theta-1	Gstt1
25.2612	25.3327	25.2785	25.3797	25.2366	25.3334	25.2868	25.4238	25.3835	25.3685	25.7431	25.622	0.0423051	0.0577934		12	12	Obg-like ATPase 1	Ola1
19.8207	20.0825	19.6093	20.0413	NaN	19.6631	19.6643	19.9795	NaN	20.2485	20.0659	20.445	0.0424716	0.0579964		2	2	Transcriptional repressor protein YY1;Transcription factor YY2	Yy1;Yy2
25.8711	26.1002	25.74	26.0162	26.1098	26.0593	26.0345	25.6061	25.889	25.8956	25.6702	25.8601	0.042495	0.0579839		9	9	Glutathione S-transferase kappa 1	Gstk1
20.8613	20.9226	NaN	20.6121	20.7471	20.341	20.635	20.9829	20.9348	20.7665	21.226	20.9523	0.0434247	0.0592652		2	2	SWI/SNF-related matrix-associated actin-dependent regulator of chromatin subfamily E member 1	Smarce1
24.3669	24.6665	24.6607	24.6264	24.5159	24.5695	24.5121	24.3671	24.453	24.4608	24.3913	24.3503	0.0435124	0.0593303		6	6	Vesicle-associated membrane protein 8	Vamp8
25.154	24.9238	25.0087	24.8394	24.8635	24.8698	24.9657	25.17	25.1089	24.9475	25.2272	25.2018	0.0438046	0.0597102		13	13	Asparagine--tRNA ligase, cytoplasmic	Nars
23.1061	23.4437	23.3333	23.1116	23.4499	23.35	23.3507	23.4881	23.3725	23.5001	23.4936	23.458	0.0441014	0.0601251		5	5	Ataxin-10	Atxn10
24.7617	25.3632	25.0934	25.0774	25.6356	25.3478	25.3629	25.3987	25.5769	25.327	25.2339	25.3387	0.0443517	0.0604643		3	3	Lymphocyte antigen 6C1	Ly6c1
25.8892	25.832	25.6626	25.6429	25.6909	25.7334	25.749	25.8221	25.9306	25.7993	26.0555	26.0519	0.0443525	0.0604103		16	16	26S protease regulatory subunit 10B	Psmc6
22.3747	22.2806	22.2985	22.619	22.6197	22.4559	22.5295	22.285	22.3781	22.1175	22.3296	22.2801	0.0443531	0.0603565		3	3	Striatin-3	Strn3
25.962	25.8992	25.9221	25.7883	25.953	25.9037	25.9429	26.0194	26.309	26.1144	26.0016	25.9781	0.0444274	0.0603808		5	5	Ras-related protein Rab-1B	Rab1b
21.9863	21.7107	21.7984	21.9418	21.4719	21.8316	21.9893	22.507	21.9779	21.8678	22.4605	22.672	0.0447173	0.0608498		3	3	Beta-hexosaminidase subunit beta	Hexb
21.9886	21.8584	22.0713	21.9056	22.0234	21.8501	21.8972	21.8979	21.8164	21.7801	21.5828	21.7328	0.0449936	0.0611865		2	2	Synaptojanin-2-binding protein	Synj2bp
26.1161	26.0164	26.0181	25.9937	26.12	26.2422	26.181	26.1736	26.1761	26.1414	26.5338	26.4558	0.0451737	0.0614055		22	22	Exportin-1	Xpo1
24.3877	24.3905	24.3392	24.2597	24.2974	24.5066	24.6027	24.3026	24.0547	24.371	24.2193	24.1273	0.045279	0.0615284		4	4	CDP-diacylglycerol--inositol 3-phosphatidyltransferase	Cdipt
23.9718	23.0098	23.3494	21.6661	21.2576	21.7792	21.4921	22.0393	22.0605	22.7508	21.6664	21.1198	0.0455416	0.0618849		3	3	Trem-like transcript 1 protein	Treml1
26.0094	25.895	25.6926	25.7273	25.8067	25.7245	25.9381	26.1053	26.0448	26.0127	25.9093	26.0267	0.0456311	0.0619504		3	3	Protein S100-A10	S100a10
24.7213	24.8567	24.9047	24.7049	24.7995	24.639	24.8166	25.089	24.8277	24.8806	24.9652	24.9711	0.0456432	0.0619098		10	10	Growth factor receptor-bound protein 2	Grb2
24.9858	25.1281	25.1512	25.1581	25.1608	25.2112	25.277	25.2924	25.4514	25.1976	25.2775	25.1917	0.0458333	0.0621307		12	12	SUMO-activating enzyme subunit 1;SUMO-activating enzyme subunit 1, N-terminally processed	Sae1
26.3311	26.0024	26.0859	25.9916	25.8453	25.9278	25.9075	25.9378	26.0032	25.8758	25.6752	25.8431	0.0458415	0.0620759		17	15	Sarcoplasmic/endoplasmic reticulum calcium ATPase 3	Atp2a3
21.5481	21.4514	21.4406	21.5483	21.4719	21.2353	21.7234	21.8798	21.7963	21.5469	22.5732	22.5687	0.0460798	0.062381		3	3	Pre-mRNA-processing factor 40 homolog A	Prpf40a
21.2761	21.2002	21.2384	21.2899	21.3312	21.3831	21.386	21.7615	21.825	21.6483	23.1028	21.7095	0.0462262	0.062541		3	2	Nuclear autoantigen Sp-100	Sp100
25.9957	25.8675	25.8836	25.9505	25.8604	25.9518	25.8285	26.0546	26.0284	25.9526	26.3169	26.4433	0.0463554	0.0626937		8	8	Poly(rC)-binding protein 2	Pcbp2
26.8853	26.7379	26.6902	26.7927	26.9506	26.9127	27.1121	26.9681	26.7715	26.7756	26.9044	26.9638	0.04646	0.0628215		6	6	Histone H1.5	Hist1h1b
31.8609	31.5815	31.6764	31.6259	31.5795	31.635	31.5717	31.5088	31.4721	31.5134	31.5925	31.5577	0.0466116	0.0630018		128	117	Filamin-A	Flna
26.7031	26.8323	26.582	26.6796	26.7882	26.7884	26.8184	26.5544	26.7149	26.6903	26.3961	26.5138	0.0467576	0.0631888		9	9	Chloride intracellular channel protein 3	Clic3
21.527	22.5708	22.5521	23.081	22.625	22.1048	22.5731	21.5161	22.2079	21.6709	21.5081	21.139	0.0469714	0.0634035		3	3	CB1 cannabinoid receptor-interacting protein 1	Cnrip1
24.7207	24.9974	24.7544	24.8324	24.8715	24.9184	24.8044	24.6609	24.7472	24.7946	24.5507	24.5718	0.0472574	0.0637651		10	10	Flotillin-1	Flot1
22.7389	22.5438	22.6616	22.774	22.6746	22.7526	22.6159	23.0023	22.8358	22.8508	23.3255	22.7829	0.0473739	0.0638495		3	3	Mannosyl-oligosaccharide glucosidase	Mogs
24.7977	24.9978	24.8643	24.954	24.854	24.8619	24.9725	25.1132	25.1631	25.0642	24.8855	25.0727	0.0479552	0.0646568		5	5	Thioredoxin domain-containing protein 17	Txndc17
25.8139	26.0038	26.1709	26.1285	25.9891	26.3091	26.1717	25.7821	25.8449	25.9548	25.6646	25.9904	0.0480057	0.0646492		9	9	ATP synthase subunit b, mitochondrial	Atp5f1
30.8585	30.8817	30.8695	30.8308	30.9092	30.919	30.962	30.9295	30.9195	30.9469	31.1669	31.0919	0.0481289	0.0647707		90	90	Clathrin heavy chain 1	Cltc
21.9755	21.1807	21.5966	21.6319	21.9815	21.5928	21.7384	22.1167	21.714	22.255	22.3157	22.1015	0.0483367	0.065007		3	3	Lipase maturation factor 2	Lmf2
25.3476	25.3113	25.4462	25.3659	25.5363	25.3383	25.4269	25.1701	25.3772	25.292	25.1733	25.3026	0.0484309	0.0649592		12	12	CD97 antigen	Cd97
24.4765	24.7245	24.5818	24.9077	24.6318	24.6069	24.5424	24.9412	24.8919	24.8619	24.8097	24.7142	0.0485814	0.0650893		2	2	Cytochrome c oxidase subunit 1	Mtco1
25.7933	25.6057	25.6119	25.558	25.4884	25.442	25.4416	25.4507	25.6407	25.5352	25.6557	25.5916	0.0488493	0.0654246		6	6	Ran-specific GTPase-activating protein	Ranbp1
24.7037	22.0322	25.3617	23.355	20.9697	24.078	21.237	26.2277	26.4205	24.9914	23.6251	24.4009	0.0490295	0.0656589		12	12	Alpha-1B-glycoprotein	A1bg
26.6196	26.5983	26.4618	26.5252	26.7514	26.7001	26.7473	26.9408	26.6826	26.6853	27.2734	26.8291	0.0490376	0.065609		6	6	Peroxiredoxin-4	Prdx4
24.4733	24.8144	24.6336	24.5623	24.6143	24.7512	24.8491	24.5013	24.5626	24.5438	24.3222	24.5098	0.0491174	0.0656456		4	4	Mitochondrial dicarboxylate carrier	Slc25a10
22.9985	24.1977	24.4031	25.1976	24.4777	24.6691	23.5732	23.5574	23.118	23.3797	22.6734	22.8803	0.0494442	0.0659845		7	7	Sarcalumenin	Srl
25.0325	25.1037	25.0033	25.1818	25.0491	24.9332	24.9906	25.0768	25.1272	25.1246	25.354	25.2305	0.0495148	0.0660086		8	8	Hsp90 co-chaperone Cdc37;Hsp90 co-chaperone Cdc37, N-terminally processed	Cdc37
22.5581	22.9254	23.0603	23.0997	23.0554	23.4782	23.2187	23.2395	23.203	23.2526	23.1939	23.1518	0.0498349	0.0664682		4	4	Zinc-binding alcohol dehydrogenase domain-containing protein 2	Zadh2
27.3503	27.3945	27.3306	27.4198	27.5025	27.3816	27.2091	27.5602	27.5089	27.4265	27.5948	27.4854	0.0504221	0.0673093		5	5	Nucleoside diphosphate kinase B	Nme2
21.9296	22.5692	22.045	21.9248	22.4498	22.3985	23.095	22.5788	22.6305	22.5506	22.7904	22.3493	0.0504555	0.067279		4	4	Fructose-1,6-bisphosphatase isozyme 2	Fbp2
27.2686	27.4279	27.3213	27.3123	27.4792	27.3725	27.4556	27.3839	27.4175	27.3952	27.4744	27.4215	0.0508717	0.0678868		28	28	Niban-like protein 1	Fam129b
29.1003	29.2102	29.1781	29.2469	29.3028	29.1841	29.2579	29.1525	29.0722	29.2145	29.0484	29.0748	0.0508894	0.0678595		13	13	Destrin	Dstn
22.7167	22.9069	23.0966	23.0311	23.1636	22.8611	23.0947	23.2112	23.2235	23.1454	23.2529	23.0997	0.0508996	0.0678151		4	4	Malignant T-cell-amplified sequence 1	Mcts1
26.7594	26.8134	26.807	26.7843	26.8736	26.6457	26.756	26.7081	26.6388	26.6827	26.6759	26.6994	0.0509874	0.0678973		10	10	Reticulon-4	Rtn4
22.377	22.232	22.1502	22.2738	22.2703	22.3145	22.3036	21.6947	22.0688	22.0963	22.1628	22.1591	0.0516835	0.0688855		5	5	Junctional protein associated with coronary artery disease	Jcad
23.9069	23.6443	23.2684	23.6475	23.5066	23.2257	23.2588	23.692	23.6935	23.5902	23.8089	23.6941	0.051694	0.0688369		4	4	Xaa-Pro aminopeptidase 1	Xpnpep1
20.5056	20.2485	20.5021	20.2004	20.1662	20.4156	21.0889	20.121	20.0902	20.0509	20.0525	19.9608	0.0518305	0.0689659		2	2	Myotubularin-related protein 2	Mtmr2
24.1549	24.1404	23.7562	23.7971	23.9699	24.2401	23.8749	24.3078	24.1809	24.1451	24.7075	24.4105	0.0518568	0.0689446		9	9	Leucine--tRNA ligase, cytoplasmic	Lars
25.6326	25.8157	25.795	25.9934	25.9155	26.0784	25.951	26.223	26.0392	26.0103	25.8835	26.0854	0.0520656	0.0691721		5	5	Cytochrome c oxidase subunit 6B1	Cox6b1
22.77	22.8351	22.8734	22.8479	23.32	22.8753	23.0463	22.7308	22.9915	22.8819	22.7423	22.7128	0.052232	0.0693855		2	2	Magnesium-dependent phosphatase 1	Mdp1
22.4136	22.5542	22.6584	22.021	22.3759	22.0446	21.5898	22.6177	22.8351	22.2545	22.7568	22.5807	0.0523433	0.0695136		3	3	Transmembrane and coiled-coil domain-containing protein 1	Tmco1
22.4218	22.6483	22.9394	22.3158	22.8613	23.4785	23.2626	22.4585	22.4539	22.4131	23.1157	22.8664	0.0524453	0.0696279		2	2	Ragulator complex protein LAMTOR3	Lamtor3
22.7352	22.8336	22.7307	22.7411	22.7334	22.2735	22.4144	22.7026	22.6003	22.7361	22.8482	22.5933	0.0524838	0.0696061		3	3	Serine/arginine-rich splicing factor 5	Srsf5
23.5517	23.9152	23.8488	23.5036	24.0995	23.8035	23.7443	23.9562	24.0879	24.1138	24.2375	23.8574	0.052587	0.0697099		12	12	Unconventional myosin-XVIIIa	Myo18a
23.2808	23.576	23.2604	23.4241	23.5602	23.6298	23.4679	23.8347	23.4854	23.5053	23.7875	23.999	0.0526241	0.0697322		4	4	Secretory carrier-associated membrane protein 3	Scamp3
29.4716	29.195	29.583	29.3919	29.3658	29.1327	29.4877	29.0893	29.3154	29.1446	29.0114	29.1104	0.0526259	0.0696765		57	57	Laminin subunit gamma-1	Lamc1
24.817	24.7343	24.6305	24.7927	24.5446	24.7585	24.7068	25.1366	24.8597	24.7088	25.0132	24.8943	0.0527589	0.0698613		10	10	DnaJ homolog subfamily C member 3	Dnajc3
24.8537	24.9407	24.6313	24.6969	24.6972	24.8335	24.8252	24.4474	24.714	24.6304	24.6007	24.5921	0.0528123	0.0698698		13	13	Epidermal growth factor receptor substrate 15	Eps15
26.303	26.2852	26.2081	26.2886	26.1922	26.2667	26.2498	26.4304	26.3481	26.2358	26.633	26.5838	0.0528599	0.0698784		19	19	26S proteasome non-ATPase regulatory subunit 2	Psmd2
23.602	23.63	23.3624	23.2218	23.3957	23.5842	23.3987	24.1253	23.5608	23.4955	24.0545	24.0213	0.0530728	0.0701367		8	8	Protein kinase C delta type;Protein kinase C delta type regulatory subunit;Protein kinase C delta type catalytic subunit	Prkcd
22.8817	22.9569	22.8653	23.0377	23.2943	23.1498	23.2289	23.4169	23.6702	22.8571	23.2694	23.4576	0.053299	0.0704182		3	3	60S ribosomal protein L29	Rpl29
20.8534	20.8304	20.8608	20.7884	20.9436	21.0727	20.9252	20.6049	20.6912	20.8405	20.4981	20.9441	0.0532998	0.0703589		2	2	Phosphotriesterase-related protein	Pter
23.7482	23.885	23.9473	23.949	24.2038	23.8804	24.0215	23.9211	23.7252	23.8227	23.8319	23.7651	0.0535135	0.0705791		5	5	Specifically androgen-regulated gene protein	Sarg
24.1115	23.5849	24.0547	23.9004	23.8943	23.6875	23.7297	23.4187	23.7787	23.719	23.3778	23.4566	0.0535741	0.070651		4	4	Toll-interacting protein	Tollip
21.3588	21.9705	22.1988	21.9847	21.6526	21.8219	21.9075	21.5644	21.3484	21.5606	21.1343	21.5241	0.053692	0.0707697		2	2	Pyruvate dehydrogenase protein X component, mitochondrial	Pdhx
29.4703	29.1899	29.3114	29.1164	29.031	29.1688	29.0907	29.081	29.162	29.1133	29.0513	29.088	0.0540881	0.0712148		19	17	Tropomyosin alpha-4 chain	Tpm4
24.8492	24.9565	24.7659	24.8479	25.1199	24.9643	25.01	24.9231	24.8252	24.7825	24.9869	24.9624	0.0541825	0.0713093		7	7	Protein ERGIC-53	Lman1
23.9426	24.2541	23.9895	24.3406	23.9557	24.1592	24.1028	23.959	23.7665	23.9516	23.8375	23.9106	0.0543126	0.0714003		5	5	Coiled-coil-helix-coiled-coil-helix domain-containing protein 3, mitochondrial	Chchd3
25.2799	25.4612	25.2998	25.3461	25.4396	25.2725	25.3163	25.1753	25.2847	25.1399	25.2395	25.2638	0.0544319	0.0715046		8	8	3-hydroxyisobutyrate dehydrogenase, mitochondrial	Hibadh
27.692	27.8155	27.7671	27.7667	27.705	27.7403	27.697	27.8385	27.7654	27.8052	28.0613	28.069	0.0546648	0.0717358		14	14	Proteasome activator complex subunit 1	Psme1
26.208	26.3057	26.2427	26.1899	26.2142	26.1616	26.0964	25.9579	26.0531	26.1277	26.1472	26.1926	0.0547534	0.0717828		22	22	Guanylate cyclase soluble subunit alpha-3	Gucy1a3
24.5021	24.7898	24.7376	24.6933	24.9058	24.8105	24.7866	24.8414	24.8174	24.7821	24.8036	24.7993	0.0549601	0.07204		6	6	Acyl-protein thioesterase 1	Lypla1
21.5121	21.4083	21.5741	21.4027	21.519	21.4749	21.331	21.1607	21.4022	21.4228	21.2495	21.096	0.0552448	0.0724333		2	2	Secernin-3	Scrn3
27.793	27.6878	27.7178	27.7044	27.6344	27.6857	27.7125	27.8604	27.7321	27.7264	28.0367	27.959	0.0552719	0.0724097		17	17	F-actin-capping protein subunit beta	Capzb
24.2487	24.1759	24.0735	24.2763	24.5459	24.1874	24.4054	24.549	24.3395	24.2959	24.4179	24.5659	0.0553252	0.072426		5	5	Prostaglandin reductase 1	Ptgr1
22.5384	22.5048	22.492	22.6189	22.4402	22.379	22.4155	22.2329	22.3348	22.4468	22.377	22.5322	0.055996	0.0733766		2	2	Transmembrane emp24 domain-containing protein 4	Tmed4
28.5155	28.5437	28.5136	28.5006	28.5173	28.5168	28.5595	28.4286	28.4901	28.4921	28.5039	28.497	0.0560289	0.0733621		30	30	Calpain-2 catalytic subunit	Capn2
24.5551	24.4455	24.4629	24.5287	24.5075	24.2813	24.2919	24.3709	24.3794	24.2647	24.3937	24.1212	0.0561724	0.0734805		6	6	Alpha-soluble NSF attachment protein	Napa
26.4864	26.6302	26.543	26.5694	26.6196	26.6655	26.6843	26.5615	26.6295	26.5665	26.6451	26.5757	0.05634	0.0736783		12	12	Alcohol dehydrogenase class-3	Adh5
24.4044	24.3888	24.6903	24.4759	24.538	24.6013	24.4098	24.8615	24.5751	24.5628	25.2075	25.0899	0.0565072	0.0738691		7	6	rRNA 2-O-methyltransferase fibrillarin	Fbl
24.0394	24.1354	23.7634	23.406	23.78	24.1817	24.4448	24.4576	24.5311	24.1751	24.2257	24.3185	0.0565228	0.0738411		3	3	Lysozyme C-1	Lyz1
23.3868	23.8553	23.7534	23.9682	23.886	23.9092	23.8163	24.1658	24.3295	24.0143	23.9715	23.9338	0.0572749	0.0748751		8	8	Target of Myb protein 1	Tom1
24.9753	24.7478	24.9852	24.8727	25.1635	25.0039	25.2284	25.1071	25.0886	24.914	25.2645	25.0161	0.0572857	0.0748298		9	9	Coatomer subunit epsilon	Cope
23.2939	23.2562	23.3195	23.5158	23.2099	23.2738	23.1816	23.0156	23.0278	23.4074	22.7726	22.841	0.0574281	0.0748557		2	2	Guanine nucleotide-binding protein G(I)/G(S)/G(O) subunit gamma-5	Gng5
21.5257	21.5142	21.4526	21.3537	21.7922	21.584	21.7057	21.5125	21.5707	21.4883	NaN	21.199	0.0575085	0.074916		2	2	COMM domain-containing protein 1	Commd1
21.2079	20.9993	20.9316	21.0589	20.836	21.0193	21.0384	20.7839	20.7577	20.9702	20.5463	20.9073	0.0575599	0.0749235		2	2	BAG family molecular chaperone regulator 5	Bag5
20.261	20.7346	20.2745	20.2364	20.6386	20.89	20.8245	20.8555	20.6454	21.9752	20.9585	20.9996	0.0577193	0.0750329		2	2	WD repeat-containing protein 82	Wdr82
24.2339	25.3269	25.4512	26.3033	25.1858	25.306	24.9699	24.7541	24.5613	24.5188	23.6119	24.0284	0.0577318	0.0749844		6	6	Cysteine and glycine-rich protein 3	Csrp3
20.8604	21.2803	21.1958	21.334	21.2855	21.1088	21.6325	21.0114	21.1096	20.8893	20.8214	20.9567	0.057832	0.0750575		2	2	Estradiol 17 beta-dehydrogenase 5;Aldo-keto reductase family 1 member C18;Aldo-keto reductase family 1 member C21	Akr1c6;Akr1c18;Akr1c21
20.7327	20.9182	20.964	20.6807	20.6832	20.7363	20.8306	20.2544	20.3413	20.8266	20.6808	20.3047	0.0581076	0.0753962		3	3	Protein diaphanous homolog 2	Diaph2
21.1932	21.3138	21.2884	20.6602	21.5124	21.1989	21.3265	21.7669	21.9479	21.0992	22.1691	21.6518	0.0582114	0.075518		3	3	Minor histocompatibility protein HA-1	Hmha1
26.3256	26.433	26.465	26.6891	26.4671	26.5526	26.4592	26.41	26.2748	26.269	26.2515	26.3715	0.0584596	0.0758231		11	11	Isocitrate dehydrogenase [NAD] subunit alpha, mitochondrial	Idh3a
28.6814	28.6911	28.6524	28.6794	28.7419	28.6557	28.694	28.5666	28.6277	28.6497	28.6278	28.6762	0.0586044	0.0759476		19	19	Annexin A4	Anxa4
22.6559	22.9602	22.7776	22.7512	22.6333	22.7769	22.5725	22.7223	22.6301	22.2509	22.5011	22.4009	0.0587518	0.0761047		4	4	3-ketodihydrosphingosine reductase	Kdsr
24.8389	24.8979	24.9677	24.857	24.9981	24.808	24.6849	24.6727	24.7159	24.8697	24.506	24.545	0.0587588	0.0760588		8	8	Syntaxin-12	Stx12
24.3806	24.1691	24.2492	24.2477	24.1242	24.0261	23.899	23.8631	24.0341	23.9739	24.2228	24.2185	0.05888	0.0761665		5	5	Secretory carrier-associated membrane protein 1	Scamp1
25.2058	25.2182	25.1332	25.0849	25.32	25.3461	25.4439	25.1345	25.4848	25.2591	25.2837	25.2157	0.0589298	0.0761697		14	14	Phosphatidylinositide phosphatase SAC1	Sacm1l
25.4591	25.5555	25.5552	25.4862	25.3847	25.5549	25.5088	25.2736	25.378	25.4004	25.4872	25.3901	0.0592454	0.0765803		13	13	Phosphoglucomutase-2	Pgm2
25.9381	25.9362	25.9709	25.9488	25.9251	25.9724	25.9799	26.0937	25.9565	25.9822	26.2387	26.1454	0.0594352	0.0768371		19	19	26S proteasome non-ATPase regulatory subunit 11	Psmd11
22.1127	22.6901	22.2814	23.0217	22.1655	21.9789	22.1791	22.2254	22.0838	21.9121	22.184	21.8491	0.0594364	0.0767746		2	2	Transmembrane protein 119	Tmem119
21.6159	21.8579	21.9713	21.954	21.6443	NaN	22.138	22.1466	22.0608	22.074	22.2845	22.267	0.0594401	0.076722		2	2	Schlafen family member 5	Slfn5
27.4871	27.6129	27.5056	27.48	27.4669	27.3992	27.4233	27.5044	27.4805	27.4436	27.4263	27.4651	0.0595751	0.0768149		7	4	Ras-related C3 botulinum toxin substrate 1;Ras-related C3 botulinum toxin substrate 3	Rac1;Rac3
22.0864	21.7635	21.9022	21.9893	22.1885	22.0841	21.9452	22.0592	22.0524	22.4985	22.496	22.2208	0.0597351	0.0769959		3	3	Collagen type IV alpha-3-binding protein	Col4a3bp
22.9563	23.19	23.0393	22.9617	23.2044	23.348	23.1014	22.9455	NaN	23.1389	22.9197	22.8532	0.0601388	0.0775592		3	3	Visinin-like protein 1	Vsnl1
23.0383	23.0935	23.1028	23.0301	23.1616	23.4748	22.8693	23.5506	23.4522	23.1926	23.2843	23.4253	0.0604212	0.0778785		3	3	Adaptin ear-binding coat-associated protein 2	Necap2
24.0565	23.6946	23.6633	23.9518	23.8119	23.5123	23.7309	23.4972	23.8557	23.126	23.3213	23.3291	0.060928	0.0785631		6	6	Aflatoxin B1 aldehyde reductase member 2	Akr7a2
26.2404	26.3066	26.2108	26.2065	26.2372	26.2136	26.3661	26.1201	26.1693	26.2597	26.0934	26.1175	0.0609308	0.0785028		14	13	Tyrosine-protein kinase Lyn	Lyn
25.06	24.9994	25.0442	24.9627	25.1717	24.9358	24.9872	25.1563	25.15	25.1371	25.7542	25.5691	0.0613644	0.0790824		11	11	Interleukin enhancer-binding factor 2	Ilf2
21.7611	21.9363	NaN	21.5681	22.2683	21.9623	21.9869	21.6799	21.7267	NaN	21.8246	NaN	0.0617689	0.0796578		3	3	Gamma-soluble NSF attachment protein	Napg
28.357	27.4059	28.2594	27.7863	27.812	27.5379	28.0799	28.3195	28.3596	28.2345	28.3801	28.454	0.0620037	0.0798034		60	60	Fibrillin-1	Fbn1
24.3731	24.4765	24.5042	24.6344	24.6482	24.3805	24.4859	24.3911	24.0936	24.3492	24.4247	24.1911	0.062098	0.0799066		8	8	LETM1 and EF-hand domain-containing protein 1, mitochondrial	Letm1
23.2046	23.0089	22.6919	23.2673	22.9538	22.8028	22.7962	24.3158	23.2929	23.3789	23.2347	23.2706	0.0622582	0.080074		2	2	Signal peptidase complex catalytic subunit SEC11A	Sec11a
26.2145	25.7476	25.9393	26.533	25.9327	25.9939	25.8101	25.7941	25.8091	25.721	24.8201	25.1336	0.062464	0.0803215		9	9	Decorin	Dcn
27.3336	27.2791	27.2144	27.2792	27.3014	27.2978	27.3415	27.4037	27.2961	27.3531	27.6176	27.5667	0.0627274	0.0807165		30	30	Heterogeneous nuclear ribonucleoprotein M	Hnrnpm
28.7878	28.506	28.3712	28.5986	28.6099	28.1833	28.5842	28.0712	28.3756	28.3283	27.8837	28.321	0.0631604	0.0812873		6	6	Histone H1.0;Histone H1.0, N-terminally processed	H1f0
25.0827	25.0921	25.1756	25.2022	25.2346	25.0001	25.0545	24.9252	25.035	25.0619	25.0289	24.9097	0.0634305	0.081591		11	8	UV excision repair protein RAD23 homolog A	Rad23a
21.8428	21.7779	22.0631	22.2252	22.2121	22.1081	22.0119	22.3963	22.8539	21.9812	22.3877	22.4415	0.0637456	0.0820256		3	3	Mitochondrial import inner membrane translocase subunit TIM50	Timm50
23.4928	23.5951	23.7621	23.713	23.6524	24.0106	23.9104	23.8692	23.8228	23.7729	24.1719	24.2465	0.0638492	0.0820881		5	5	DnaJ homolog subfamily A member 1	Dnaja1
26.2899	26.7321	26.6174	26.6415	26.6555	26.6144	26.5076	26.3771	26.3522	26.4266	26.1637	26.455	0.0638693	0.0820512		10	10	Podocalyxin	Podxl
27.6132	28.0225	27.87	27.9787	28.0237	27.9744	27.8985	27.5001	27.8279	27.8486	27.3032	27.6038	0.0640184	0.0822158		10	10	Thrombomodulin	Thbd
25.3841	25.7353	25.5909	25.6842	25.6537	25.5921	25.615	25.2961	25.3595	25.4453	25.6094	25.3484	0.0641207	0.0822907		24	24	Afadin	Mllt4
23.0421	23.3328	23.1511	23.1819	23.1981	22.9979	23.2383	23.2386	23.2764	23.4416	23.3307	23.3774	0.0643325	0.082453		5	5	Ubiquitin-like modifier-activating enzyme ATG7	Atg7
28.1497	28.1342	28.0759	28.1177	28.2328	28.1889	28.1982	28.1636	28.081	28.0935	28.1813	28.2048	0.0647914	0.0830343		27	27	Glutamate dehydrogenase 1, mitochondrial	Glud1
22.2445	22.5047	22.6045	22.6036	22.5782	22.9187	22.8932	22.7538	22.9116	22.8318	22.5151	23.0772	0.0655645	0.0841273		3	3	Dynein light chain Tctex-type 3	Dynlt3
22.0073	22.55	22.3648	22.5248	22.5205	22.5179	NaN	22.5415	22.6721	22.8506	22.6186	22.9917	0.06586	0.0845437		6	6	Rho guanine nucleotide exchange factor 2	Arhgef2
27.4946	27.5185	27.4398	27.2897	27.3679	27.2654	27.3542	27.2765	27.1918	27.3032	27.3142	27.3801	0.0662209	0.0849849		10	10	Calponin-2	Cnn2
21.6896	21.8195	21.3953	21.3775	21.3519	22.3696	22.0071	21.1406	20.678	21.0944	21.2874	21.7188	0.0666854	0.0854687		2	2	Cytoplasmic protein NCK1;Cytoplasmic protein NCK2	Nck1;Nck2
25.354	25.2915	25.298	25.1584	25.1777	25.2649	25.2177	25.3931	25.4185	25.2043	25.5937	25.494	0.0667918	0.0855499		13	12	Cytoplasmic aconitate hydratase	Aco1
20.4052	20.2827	20.5775	20.5122	20.5766	21.2684	20.5384	20.2921	20.5145	20.1097	20.2087	NaN	0.0671993	0.0861029		2	2	Geranylgeranyl pyrophosphate synthase	Ggps1
22.0314	22.1882	22.1551	22.1789	22.4195	22.2912	22.2668	22.2322	22.5037	22.3201	23.1525	22.8298	0.0672128	0.0860696		4	4	Xaa-Pro dipeptidase	Pepd
27.7107	27.997	27.9493	28.1348	27.9338	28.0097	27.8486	27.8249	27.7463	27.8307	27.6039	27.6973	0.0672363	0.0860395		20	20	Aspartate aminotransferase, mitochondrial	Got2
21.6705	21.9031	21.7392	21.9597	21.6961	22.3023	21.8693	21.6982	21.6047	21.5303	21.3876	21.7384	0.0673176	0.0861137		3	3	Lysophosphatidic acid phosphatase type 6	Acp6
22.5597	22.8378	22.6013	22.8299	22.6952	22.8455	22.8098	22.7043	22.9255	22.9761	23.2073	23.2591	0.0673763	0.0861247		4	4	Mitotic checkpoint protein BUB3	Bub3
24.0714	24.4754	24.3911	24.4775	24.5614	24.2601	24.2585	24.2183	24.149	24.032	24.0992	24.1267	0.067561	0.0863344		5	5	Arf-GAP domain and FG repeat-containing protein 1	Agfg1
25.3581	25.5885	25.4639	25.654	25.5888	25.5092	25.5662	25.4362	25.3842	25.4069	25.4018	25.4196	0.0675874	0.0863136		9	9	Calpastatin	Cast
24.99	25.0648	25.1959	25.2	25.221	25.3393	25.1608	25.174	24.9394	24.954	25.0484	25.1055	0.0676971	0.0863717		5	5	Eukaryotic translation initiation factor 1;Eukaryotic translation initiation factor 1b	Eif1;Eif1b
23.3047	23.2942	22.7847	23.335	23.2727	23.4779	23.3144	23.5792	23.4553	23.2818	23.6728	23.8036	0.0678038	0.0864548		4	4	Casein kinase II subunit beta	Csnk2b
25.381	25.0267	25.2088	24.8269	24.9303	24.9249	24.9778	24.7841	24.7271	24.9718	24.8796	24.813	0.0681795	0.0868931		16	16	cGMP-specific 3,5-cyclic phosphodiesterase	Pde5a
25.7734	25.4896	25.5956	25.451	25.1381	25.6957	25.3452	25.9121	26.0988	26.0326	25.5122	25.6301	0.0683497	0.0870291		9	9	Alpha-2-antiplasmin	Serpinf2
26.8243	26.985	26.9576	27.07	26.9316	26.9457	26.969	26.6155	26.909	26.9694	26.5433	26.5909	0.0686224	0.0873281		4	4	SEC14-like protein 2	Sec14l2
25.2013	25.3702	25.3742	25.2947	25.2528	25.1834	25.2192	25.4318	25.2694	25.285	25.5326	25.518	0.068919	0.0876988		5	5	Acidic leucine-rich nuclear phosphoprotein 32 family member E	Anp32e
25.4316	25.3713	25.3381	25.6604	25.2885	25.3252	25.485	24.9815	25.4785	25.2665	24.9765	24.8653	0.0689455	0.0876583		9	9	Cytochrome P450 2S1	Cyp2s1
25.8818	26.0139	26.0631	25.9754	26.0738	26.0296	25.9335	25.904	25.9026	25.8662	25.8064	25.9698	0.0692485	0.0878561		13	13	Peroxisomal multifunctional enzyme type 2;(3R)-hydroxyacyl-CoA dehydrogenase;Enoyl-CoA hydratase 2	Hsd17b4
22.036	21.3259	NaN	21.1287	21.2499	21.9255	21.8341	21.965	22.0217	21.926	22.7357	22.725	0.0693189	0.0878937		3	3	Regulator of chromosome condensation	Rcc1
25.3857	25.5416	25.3999	25.4974	25.4426	25.518	25.2636	25.6516	25.4762	25.5381	25.5553	25.6487	0.0696168	0.088281		5	5	THO complex subunit 4;Aly/REF export factor 2	Alyref;Alyref2
29.22	29.2292	29.0769	29.013	29.4089	29.435	29.1679	29.2229	29.0023	29.1637	28.6322	28.6847	0.0699191	0.088649		16	16	Apolipoprotein A-I;Truncated apolipoprotein A-I	Apoa1
21.838	NaN	21.622	21.7008	NaN	21.5792	21.6934	22.1731	21.8291	NaN	21.9477	NaN	0.0700998	0.0888355		2	2	Ras-related protein Rab-27A	Rab27a
25.5047	25.6488	25.4236	25.4661	25.4806	25.3071	25.3352	25.4699	25.5214	25.4674	25.5659	25.5756	0.0705341	0.0893146		11	11	Drebrin-like protein	Dbnl
24.2328	25.0483	24.4065	24.4571	23.9566	24.527	24.4538	25.2579	25.392	25.0003	24.2656	25.2545	0.0705759	0.0893261		4	4	Copper transport protein ATOX1	Atox1
25.3709	25.4609	25.3528	25.3398	25.4579	25.3716	25.4571	25.5094	25.4736	25.417	25.7092	25.5273	0.0705897	0.0892877		15	15	Nicotinamide phosphoribosyltransferase	Nampt
25.7656	26.187	26.1093	26.4392	25.9383	26.2168	26.0483	25.8807	25.8384	25.877	25.6443	25.8237	0.0710716	0.0899891		13	13	Aspartate aminotransferase, cytoplasmic	Got1
23.7078	24.0707	23.9923	23.993	23.9093	23.9413	24.0339	24.0217	24.1824	24.0074	24.3816	24.3943	0.0711208	0.0899752		11	11	Nucleolar protein 56	Nop56
20.2158	20.0865	20.2261	20.1693	20.1216	20.1932	20.1853	19.855	19.709	19.773	19.5376	20.35	0.0711702	0.0899767		2	2	Latent-transforming growth factor beta-binding protein 4	Ltbp4
22.3194	22.5507	22.2138	22.0485	22.6209	22.5041	22.3782	22.4527	22.5237	22.53	22.8508	22.5573	0.0714696	0.0903039		4	4	5-AMP-activated protein kinase subunit gamma-1;5-AMP-activated protein kinase subunit gamma-2	Prkag1;Prkag2
24.2454	24.2313	24.2856	24.1538	24.4951	24.3179	24.1858	24.5225	24.3138	24.2788	24.5862	24.593	0.071656	0.0905035		11	11	Probable ATP-dependent RNA helicase DDX6	Ddx6
27.5415	27.7608	27.9089	28.5091	28.2338	28.0823	28.0772	27.5713	27.6415	27.8495	27.5508	27.6209	0.0719316	0.0906491		14	14	Calponin-1	Cnn1
22.4237	22.6539	22.474	22.4203	22.4208	22.3851	22.1683	22.4113	22.1334	22.374	22.1122	22.3001	0.0719571	0.0906162		2	2	Syntaxin-4	Stx4
22.5607	23.0358	22.8321	23.2333	22.875	23.0743	22.8599	23.7796	23.053	23.135	23.2588	23.4298	0.0720827	0.0907006		2	2	Small nuclear ribonucleoprotein G	Snrpg
24.8816	24.6474	24.7374	24.7437	24.6379	24.7594	24.7901	24.6461	24.4838	24.689	24.6649	24.4516	0.0721272	0.090714		9	9	26S proteasome non-ATPase regulatory subunit 5	Psmd5
21.4942	22.3227	21.5177	21.8423	22.1954	22.0504	22.0876	22.3532	22.4044	22.0578	22.1664	22.1577	0.0723849	0.0910324		3	3	Ribonucleoside-diphosphate reductase large subunit	Rrm1
23.779	23.6298	23.5797	23.7005	23.6642	23.6135	23.5285	23.7937	23.7994	23.7689	24.3359	23.8275	0.0727064	0.0914673		3	3	Splicing factor U2AF 35 kDa subunit	U2af1
26.9283	26.9952	27.0012	26.8466	26.9088	26.6532	26.7544	26.6628	26.9674	26.6554	26.7704	26.693	0.07279	0.0915015		7	5	Rho guanine nucleotide exchange factor 7	Arhgef7
26.8631	26.8909	26.8557	26.957	26.8237	26.7993	26.8086	27.0117	26.8329	26.8664	26.9722	26.9092	0.0732798	0.0920829		21	21	Leukotriene A-4 hydrolase	Lta4h
23.0758	23.5006	23.3795	23.457	23.5031	23.4769	23.7461	23.8715	23.4752	23.5176	23.8467	23.6361	0.0732914	0.0920368		4	4	UPF0568 protein C14orf166 homolog
25.8674	25.8825	25.887	25.8361	25.7714	25.8836	25.9148	26.0318	25.8319	25.9649	26.1592	26.2894	0.0734541	0.0922301		6	4	Chromobox protein homolog 3	Cbx3
26.7405	27.1484	26.9248	27.2853	27.0123	27.1111	26.877	26.7532	26.7888	26.8695	26.7844	26.6278	0.0736678	0.0925149		14	14	Glutathione S-transferase omega-1	Gsto1
24.4919	24.5584	24.6869	24.5195	24.5733	24.9365	25.2534	24.7436	24.6573	24.6034	24.8044	24.7298	0.0737495	0.0925666		8	8	Eukaryotic translation initiation factor 3 subunit J-A;Eukaryotic translation initiation factor 3 subunit J-B	Eif3j1;Eif3j2
27.6529	27.8717	27.8386	27.9981	27.9216	28.0223	27.8799	27.4346	27.614	27.6359	27.8261	27.8525	0.0748457	0.0938382		16	16	L-lactate dehydrogenase B chain	Ldhb
25.1471	25.6595	25.6734	25.7866	25.795	25.3785	25.4825	25.4714	25.0109	25.388	24.9754	25.0184	0.0749031	0.0937941		24	24	Collagen alpha-1(XII) chain	Col12a1
21.9132	22.5586	21.7183	21.9135	21.8363	21.4698	21.5362	21.5988	21.8142	21.6861	21.5143	21.6098	0.0750114	0.093878		4	4	Pinin	Pnn
27.1034	27.291	27.3002	27.5049	27.2593	27.316	27.257	27.1909	27.1625	27.1788	26.9413	27.0572	0.0750548	0.0938583		16	16	Fumarate hydratase, mitochondrial	Fh
24.2547	24.25	24.2838	24.2988	24.1469	24.3672	24.3768	24.6822	24.1771	24.6145	24.7176	24.4574	0.0752878	0.0941218		8	8	Histidine--tRNA ligase, cytoplasmic	Hars
24.6047	25.7238	26.1325	26.7699	26.1129	26.2536	25.498	25.3526	25.1878	25.2129	23.9056	24.1905	0.0753828	0.0942266		7	7	Troponin T, cardiac muscle	Tnnt2
29.2397	29.1633	29.2685	29.4248	29.3994	29.166	29.4713	29.2856	29.1644	29.1346	28.99	28.9601	0.0754964	0.0943343		25	25	Collagen alpha-2(VI) chain	Col6a2
30.6341	30.8984	30.4982	30.3873	30.2413	30.5941	30.4019	30.1831	30.4066	30.4195	29.4274	29.7472	0.0755424	0.0943204		4	4	Uteroglobin	Scgb1a1
22.2452	22.062	22.0509	22.127	21.97	21.9466	21.9601	22.2768	22.1775	21.9271	22.1604	22.2701	0.0756068	0.0943278		3	3	Splicing factor 3A subunit 1	Sf3a1
20.9136	20.591	21.3312	21.6234	22.6748	21.758	21.8611	21.4927	21.4107	22.2387	22.0519	20.9706	0.075714	0.0944321		6	5	Serine/threonine-protein kinase MRCK beta	Cdc42bpb
24.6718	25.4523	25.8815	26.6406	25.7232	26.1163	25.5882	25.1949	25.225	25.0295	24.0509	24.5614	0.0758741	0.0945727		22	21	Alpha-actinin-2	Actn2
24.1971	24.3709	24.1778	24.202	24.2025	24.3949	24.2454	24.548	24.3509	24.2343	24.4941	24.6721	0.0760035	0.0946828		7	7	26S proteasome non-ATPase regulatory subunit 4	Psmd4
25.335	25.4139	25.6853	25.5815	25.7024	25.6164	25.6375	25.6115	25.6515	25.6388	25.7677	25.7377	0.0760371	0.0946536		18	18	Protein Niban	Fam129a
22.888	23.0901	22.6822	22.6917	22.7616	22.9862	22.9281	22.6884	22.6653	22.3526	22.2882	22.8114	0.0762981	0.0949418		3	3	Amyloid beta A4 protein;N-APP;Soluble APP-alpha;Soluble APP-beta;C99;Beta-amyloid protein 42;Beta-amyloid protein 40;C83;P3(42);P3(40);C80;Gamma-secretase C-terminal fragment 59;Gamma-secretase C-terminal fragment 57;Gamma-secretase C-terminal fragment 50;C31	App
23.5744	23.677	23.9184	24.0821	23.9279	24.0245	23.7492	23.1277	23.8768	23.759	23.0773	23.1247	0.0763032	0.0948761		4	4	Acyl-coenzyme A thioesterase 13	Acot13
22.1651	22.1824	22.0267	21.8981	22.4682	22.5178	22.1603	21.9976	21.926	21.9605	22.4255	21.9129	0.0764064	0.0949645		5	3	C-Jun-amino-terminal kinase-interacting protein 4	Spag9
23.9654	24.0556	24.0512	23.7358	23.9045	24.0376	23.9909	23.9701	24.3711	24.2573	24.1448	24.1196	0.0765395	0.0950407		6	3	Dual specificity mitogen-activated protein kinase kinase 1	Map2k1
23.0644	23.1661	23.2864	23.3008	23.4082	23.0248	23.1843	23.0887	23.067	22.7487	23.087	22.6545	0.076844	0.0954514		2	2	UPF0585 protein C16orf13 homolog
27.7903	27.9415	28.3442	28.7351	28.3242	28.4427	28.1992	27.8586	28.0377	27.9044	27.6588	27.793	0.0769046	0.0954789		13	2	Tropomyosin alpha-1 chain	Tpm1
24.6628	24.6371	24.4957	24.6717	24.4123	24.6709	24.5558	25.131	24.5513	24.7451	24.8859	24.8268	0.0769742	0.0955154		6	6	Proteasome subunit beta type-8	Psmb8
27.9732	27.9719	27.7994	27.8891	28.0493	27.9751	28.1009	28.0659	28.0422	28.0408	27.92	27.9489	0.0770251	0.0955218		19	19	Ezrin	Ezr
22.8266	22.634	21.448	21.4265	NaN	21.4638	21.359	21.3391	21.2467	21.2948	21.1906	21.3067	0.0772518	0.0957746		3	3	Ubiquitin-conjugating enzyme E2 O	Ube2o
24.2495	24.3484	24.5089	24.4942	24.2787	24.5886	24.4735	24.3262	24.3272	24.2187	24.0692	24.2186	0.0774432	0.095988		2	2	ATP synthase subunit e, mitochondrial	Atp5i
25.4026	24.7505	25.0902	24.6902	25.1719	24.5249	24.575	24.5051	24.7325	24.649	23.9478	24.1151	0.0776224	0.096162		4	3	Collagen alpha-1(V) chain	Col5a1
24.5751	23.9038	23.9257	23.7345	23.8681	23.7484	23.527	23.4358	23.5927	23.594	23.4752	23.8682	0.0781823	0.0968696		7	7	Syntaxin-binding protein 3	Stxbp3
25.8476	26.0418	25.9693	26.0791	26.0586	26.0224	25.917	25.7658	25.9667	25.9602	25.6797	25.6534	0.0781961	0.096821		12	12	GTP:AMP phosphotransferase AK3, mitochondrial	Ak3
24.1189	24.3384	24.5401	24.2643	24.3773	24.2724	24.2605	24.0796	23.9731	24.2564	24.1025	24.169	0.0784906	0.0971617		8	8	Actin-binding LIM protein 1	Ablim1
26.2771	26.4004	26.2733	26.4967	26.3377	26.7894	26.7743	26.5434	26.7447	26.4977	26.522	26.5829	0.0785385	0.0971548		3	3	Microsomal glutathione S-transferase 1	Mgst1
27.1613	27.5622	27.4498	27.4085	27.6034	27.5824	27.5588	27.4436	27.573	27.6058	27.5963	27.7335	0.0789103	0.0976263		34	34	Agrin;Agrin N-terminal 110 kDa subunit;Agrin C-terminal 110 kDa subunit;Agrin C-terminal 90 kDa fragment;Agrin C-terminal 22 kDa fragment	Agrn
21.7907	21.0954	21.2908	21.2567	21.1252	21.1262	20.5647	21.181	21.4608	21.6749	21.6086	21.2712	0.0790312	0.0977087		4	4	Inverted formin-2	Inf2
23.0327	23.5828	23.3019	23.6168	23.3248	23.0322	22.7022	22.9864	22.8274	23.2287	22.1444	22.7118	0.0791816	0.0978567		3	3	Cytochrome b-c1 complex subunit 6, mitochondrial	Uqcrh
25.7564	25.0896	25.2765	24.6341	24.7225	24.8942	24.7628	24.7153	24.7566	24.7767	24.8058	24.4371	0.0793184	0.0980075		8	8	Beta-parvin	Parvb
27.1554	26.5938	27.1731	26.8277	26.6714	26.4353	27.1678	27.3429	27.3007	27.0022	27.301	27.1859	0.0793255	0.0979523		22	22	EMILIN-1	Emilin1
24.447	24.4068	24.3257	24.3729	24.2298	24.5755	24.5347	24.6038	24.5092	24.4559	24.6455	24.746	0.0795673	0.0982487		7	4		Srsf6
24.529	24.6357	24.5205	24.6704	24.2603	24.7795	24.1926	24.4607	24.4542	24.0632	23.913	23.6952	0.0799945	0.0987619		5	5	Fatty acid-binding protein, adipocyte	Fabp4
23.7214	24.0304	23.8774	23.8001	23.7713	23.8944	23.7325	23.9598	23.8603	23.9888	24.0218	24.1661	0.0802894	0.0991227		12	12	Collectin-12	Colec12
21.688	21.5447	21.8615	21.5395	21.5778	21.8275	21.4659	21.8291	21.9332	21.7064	21.8668	22.2013	0.0803241	0.09902		4	4	N-alpha-acetyltransferase 15, NatA auxiliary subunit	Naa15
24.63	24.8648	24.7168	24.7946	24.8757	24.8378	24.8511	24.8606	24.8297	24.8551	24.8235	24.8364	0.0809505	0.0998101		10	10	V-type proton ATPase subunit H	Atp6v1h
21.7127	21.9618	21.9523	21.7952	21.9112	22.1885	22.0541	22.3163	22.0439	21.8683	22.135	22.4097	0.0813146	0.100249		3	3	High mobility group protein B3	Hmgb3
28.419	28.5526	28.5155	28.5352	28.5777	28.6624	28.581	28.6701	28.6406	28.5206	29.014	28.8575	0.0814779	0.100427		24	24	Heat shock protein HSP 90-alpha	Hsp90aa1
23.3633	23.4416	23.3987	23.8099	23.7873	23.6611	23.7326	23.3273	23.5261	23.6008	23.0264	23.3301	0.0816652	0.100654		6	6	Protein NipSnap homolog 2	Gbas
23.5206	23.8312	23.6186	23.7814	23.6402	23.7488	23.5519	23.1085	23.5823	23.6804	23.2683	23.3393	0.0817036	0.100645		4	4	Apolipoprotein O-like	Apool
22.5076	22.1401	22.4347	22.851	22.5972	22.7825	22.6541	22.4565	22.381	22.0137	22.1412	22.3898	0.0817885	0.100739		7	7	Laminin subunit alpha-2	Lama2
22.5446	22.2635	22.6152	22.582	22.5718	22.7486	22.9751	22.6309	23.0436	22.6835	22.717	22.8142	0.0822586	0.101368		4	4	Armadillo repeat-containing protein 10	Armc10
24.9156	24.8824	24.8807	24.7484	24.8588	24.9074	24.7617	24.7672	24.7294	24.7582	24.8238	24.6987	0.0823532	0.101423		15	12	Rho-associated protein kinase 2	Rock2
22.9939	22.9813	23.056	23.0914	22.7576	23.3038	22.9247	22.9089	22.8573	22.6646	22.6024	22.8313	0.0824614	0.101475		4	4	Delta-sarcoglycan	Sgcd
21.2742	21.5288	21.3355	21.2843	21.0654	21.0385	21.0006	21.4236	20.9494	20.8315	21.2415	21.1993	0.0824616	0.1014		2	2	Caspase-6;Caspase-6 subunit p18;Caspase-6 subunit p11	Casp6
22.3915	21.8146	22.0018	22.0102	21.8491	21.8384	21.7303	22.5152	22.2319	22.2306	22.2022	21.8528	0.0825097	0.101411		2	2	Complement C1s-A subcomponent;Complement C1s-A subcomponent heavy chain;Complement C1s-A subcomponent light chain	C1sa
21.7686	21.428	21.5307	21.8963	21.6034	21.729	21.519	21.657	21.8355	21.9994	22.1848	21.9219	0.0825228	0.101345		3	3	Acyl-CoA:lysophosphatidylglycerol acyltransferase 1	Lpgat1
29.0821	29.1646	29.1534	29.1432	29.1343	29.1099	29.1022	29.1841	29.166	29.1339	29.3586	29.2989	0.0827276	0.101624		18	17	Heterogeneous nuclear ribonucleoproteins A2/B1	Hnrnpa2b1
23.1931	23.1998	23.3301	23.513	23.8479	23.0666	23.1716	22.7982	23.1901	23.0698	22.7798	22.9634	0.0827736	0.101602		4	4	1-acyl-sn-glycerol-3-phosphate acyltransferase gamma	Agpat3
20.8548	20.7803	20.6605	21.1258	20.6821	21.2536	21.9946	22.5906	21.5506	21.0278	21.4703	22.276	0.0829878	0.101847		2	2	Ferrochelatase, mitochondrial	Fech
24.3706	24.51	24.7037	24.5781	24.7232	24.4368	24.3742	24.711	24.6947	24.9412	24.7691	24.6095	0.083225	0.102107		9	9	Eukaryotic translation initiation factor 3 subunit H	Eif3h
22.6079	22.7724	22.8026	22.7656	22.826	22.5069	22.8487	22.9923	22.9025	22.7857	22.9671	23.3745	0.0837718	0.102736		3	3	Tumor protein D52	Tpd52
29.0248	29.0631	29.0007	28.9674	29.0334	29.0102	29.0767	29.0864	29.0444	29.0458	29.1681	29.0961	0.0838176	0.102716		27	23	Rab GDP dissociation inhibitor beta	Gdi2
26.7071	26.5823	26.486	26.6186	26.524	26.47	26.4024	26.6606	26.5803	26.4827	26.6118	26.5999	0.084084	0.103051		7	7	Ubiquitin-conjugating enzyme E2 L3	Ube2l3
22.3019	22.522	22.4263	22.5877	22.6375	22.2152	22.7645	22.5888	22.5309	22.9469	23.1559	23.0079	0.0843039	0.10328		5	5	Nischarin	Nisch
NaN	21.0787	NaN	21.7961	21.7868	21.7199	21.7038	22.0112	22.1522	21.7038	21.8513	22.1074	0.0843527	0.103254		2	2	NADH dehydrogenase [ubiquinone] 1 beta subcomplex subunit 6	Ndufb6
24.6362	24.6867	24.568	24.8343	24.9084	24.7311	24.9377	24.6902	24.59	24.6801	24.6905	24.8195	0.0844545	0.103334		8	8	Acetyl-CoA acetyltransferase, cytosolic	Acat2
23.8984	23.8535	23.9695	23.9688	24.0398	23.991	24.0776	24.0783	23.9565	24.0145	24.3909	24.2686	0.0844558	0.103261		6	6	ATPase Asna1	Asna1
24.0591	24.3971	24.5566	24.8996	24.7026	24.5009	24.518	24.3167	24.2902	24.2681	23.346	23.6941	0.0845118	0.103265		4	4	Alpha-crystallin B chain	Cryab
26.1225	25.987	26.138	26.1991	26.1851	26.0479	26.0902	25.966	26.0115	26.0682	26.0177	25.9872	0.0845717	0.103265		15	15	Heterochromatin protein 1-binding protein 3	Hp1bp3
24.1005	24.2921	24.1697	24.3246	24.2265	24.2617	24.3346	24.6362	24.4877	24.4599	24.1363	24.5557	0.0853343	0.104215		3	3	Ubiquitin-fold modifier 1	Ufm1
23.846	23.7358	23.6831	23.736	23.3372	23.6553	23.86	23.1052	22.9706	23.8624	23.368	23.2595	0.0854205	0.104262		7	7	Methylcrotonoyl-CoA carboxylase subunit alpha, mitochondrial	Mccc1
26.4932	26.3772	26.4252	26.5316	26.4248	26.4129	26.5683	26.7405	26.4412	26.5215	26.9149	26.7229	0.0857594	0.104701		6	6	Heterogeneous nuclear ribonucleoprotein A/B	Hnrnpab
21.807	21.5973	21.5347	21.882	21.7948	22.0502	21.7302	21.7511	NaN	NaN	21.2573	21.1604	0.0860719	0.105054		2	2	Claudin-3	Cldn3
25.9178	25.8729	25.9867	26.0756	26.0523	25.9305	25.8158	26.3071	25.9123	26.0092	26.5156	26.4301	0.0861878	0.105126		13	9	Nuclease-sensitive element-binding protein 1	Ybx1
24.6749	24.6433	24.7337	25.0043	24.8416	24.7558	24.7292	24.6214	24.5516	24.7491	24.5385	24.4987	0.0864671	0.105442		2	2	Platelet-derived growth factor receptor beta	Pdgfrb
25.849	26.2609	26.1957	26.0898	26.2274	26.0839	26.1763	25.9809	25.9722	25.8917	25.9288	26.0307	0.0865209	0.105414		9	9	PDZ and LIM domain protein 2	Pdlim2
23.2857	23.4923	23.3058	23.2792	23.6138	23.2826	23.4623	23.5878	23.4616	23.5011	23.6085	23.4668	0.086533	0.10535		6	6	E3 ubiquitin/ISG15 ligase TRIM25	Trim25
25.0992	24.9525	24.7647	24.8259	25.0328	24.9021	25.0186	25.1785	24.9733	25.0331	25.1932	25.1139	0.0868514	0.105737		13	13	Sorting nexin-5	Snx5
21.4477	21.6356	21.5311	21.5294	21.7586	21.7576	21.6977	21.5683	21.8034	21.5569	21.6952	21.4426	0.0868601	0.105669		3	3	Solute carrier family 12 member 4	Slc12a4
24.7789	24.784	24.8554	24.7758	24.7884	24.7083	24.7083	25.0208	24.8167	24.7195	24.93	24.9743	0.0870908	0.105837		4	4	Transmembrane emp24 domain-containing protein 2	Tmed2
22.0842	22.1595	22.1406	21.9261	22.0326	22.1368	22.1641	22.2025	22.0416	22.3845	22.3572	22.3506	0.0871653	0.105864		2	2	BRCA1-A complex subunit BRE	Bre
23.8634	23.5806	23.5742	23.7608	23.5833	23.438	23.4862	23.6569	23.5327	23.7296	23.6301	23.6654	0.0872067	0.10584		5	5	Disintegrin and metalloproteinase domain-containing protein 10	Adam10
27.5314	27.54	27.4668	27.4633	27.4524	27.4334	27.3724	27.5345	27.4525	27.434	27.4572	27.5189	0.0872427	0.105804		12	10	F-actin-capping protein subunit alpha-2	Capza2
24.3045	24.3072	24.3832	24.2156	24.3556	24.4409	24.449	24.4216	24.392	24.3178	24.2979	24.3941	0.0874588	0.10601		6	6	Vacuolar protein sorting-associated protein 29	Vps29
20.5629	21.1798	22.5493	23.4367	22.6308	23.5743	20.0556	21.0946	19.5973	20.1994	20.0967	20.1158	0.0876241	0.106158		4	4	Myelin protein P0	Mpz
21.9757	22.0522	22.0953	22.1625	21.8897	22.0316	21.8691	22.3726	22.5199	21.8706	22.6603	22.1502	0.0877909	0.106335		5	5	Cysteine--tRNA ligase, cytoplasmic	Cars
26.1987	26.3529	26.1383	26.2235	26.3797	26.3038	26.4441	26.431	26.2617	26.2792	26.3631	26.5016	0.0878777	0.106371		20	20	Long-chain-fatty-acid--CoA ligase 5	Acsl5
22.516	22.3606	22.5869	22.4303	22.6043	22.4638	21.9255	22.7047	22.672	22.7326	22.6785	NaN	0.0882721	0.106766		2	2	Bis(5-nucleosyl)-tetraphosphatase [asymmetrical]	Nudt2
21.5734	21.5171	21.6282	21.6177	21.5435	22.0328	21.5775	21.4652	21.5341	21.5111	21.205	21.4345	0.0889362	0.10767		5	5	Protein FAM65A	Fam65a
23.7678	23.6857	23.7254	23.9347	23.8625	23.9064	23.9507	23.746	24.2954	23.9032	24.3389	24.1437	0.0890163	0.107713		11	11	Structural maintenance of chromosomes protein 1A	Smc1a
23.9142	24.0806	23.9986	23.8376	24.03	23.9084	23.8339	23.6717	24.0291	23.577	23.6548	23.7603	0.0896268	0.108498		6	6	Complement component receptor 1-like protein	Cr1l
27.3096	27.1021	27.2497	27.166	27.1802	27.0251	26.9062	27.2501	27.1902	27.131	27.1129	27.2803	0.0898056	0.108735		7	7	Prothymosin alpha;Prothymosin alpha, N-terminally processed;Thymosin alpha	Ptma
24.2357	24.5442	24.2816	24.2518	24.4037	24.1124	24.2723	24.1318	23.8898	24.082	24.2058	23.377	0.0898077	0.108666		4	4	Protein S100-A13	S100a13
29.57	29.3796	29.501	29.6729	29.6459	29.5298	29.7427	29.575	29.5304	29.3847	29.2789	29.259	0.0903116	0.109314		30	30	Collagen alpha-1(VI) chain	Col6a1
25.124	25.0868	25.1586	25.1822	25.1733	25.0829	25.0624	25.343	25.0227	25.266	25.4486	25.3937	0.0907089	0.109859		8	8	Vesicle-trafficking protein SEC22b	Sec22b
21.5638	21.4641	21.5573	21.4937	21.4977	21.2772	21.3386	21.3583	21.3565	21.4751	21.5139	21.4828	0.0907794	0.109886		2	2	THUMP domain-containing protein 1	Thumpd1
25.2688	25.2102	25.4464	25.4266	25.4194	25.1355	25.3044	25.5162	25.5387	25.3438	25.587	25.4209	0.0907944	0.109822		13	13	Collagen alpha-1(XVIII) chain;Endostatin	Col18a1
25.4232	25.497	25.4764	25.3697	25.4683	25.6156	25.564	25.5514	25.6799	25.5594	25.5083	25.4686	0.0910848	0.110114		9	8	Vesicle-associated membrane protein-associated protein A	Vapa
25.7879	25.6578	25.6644	25.73	25.7749	25.5045	25.5863	25.7951	25.7223	25.7436	26.0347	25.8139	0.0911009	0.110056		10	10	Serine/arginine-rich splicing factor 1	Srsf1
23.5993	23.483	23.0937	22.5925	23.199	23.4033	22.9082	23.6488	23.4616	23.4948	23.6802	23.9383	0.0911039	0.10998		4	4	Pleckstrin homology domain-containing family O member 2	Plekho2
27.6147	27.6782	27.7196	27.7452	27.6596	27.6518	27.4853	27.553	27.5593	27.6884	27.5126	27.5201	0.0913368	0.110198		11	8	Acidic leucine-rich nuclear phosphoprotein 32 family member A	Anp32a
25.6885	25.6923	25.6913	25.6838	25.6701	25.4954	25.4363	25.707	25.6623	25.6182	25.9311	25.6481	0.0914547	0.110234		18	18	Puromycin-sensitive aminopeptidase	Npepps
22.9008	23.1893	22.686	22.7713	24.03	23.3113	22.8299	22.8471	22.9253	22.8819	22.7927	22.8006	0.0917131	0.110567		9	9	Early endosome antigen 1	Eea1
23.7354	23.8353	23.7284	23.6755	23.7937	24.7935	23.8709	23.5364	23.7399	23.6157	23.5187	NaN	0.0917159	0.110498		3	3	Alpha-hemoglobin-stabilizing protein	Ahsp
30.2711	30.3453	30.2356	30.235	30.3423	30.2769	30.3567	30.3999	30.278	30.3167	30.4628	30.44	0.0917945	0.110533		76	73	Ras GTPase-activating-like protein IQGAP1	Iqgap1
24.0968	24.124	23.8755	24.0403	24.0204	23.7996	23.9484	23.9516	23.7871	23.8091	23.9263	23.8936	0.0918922	0.110576		7	7	Abl interactor 1	Abi1
22.8633	23.0327	22.9394	22.8222	23.0089	22.9762	23.0161	22.6407	22.9541	22.7787	22.6508	22.9487	0.0919057	0.110521		4	4	Cdc42-interacting protein 4	Trip10
30.0816	30.5881	31.2369	31.9996	31.1163	31.4607	30.8095	30.5749	30.455	30.4676	29.3319	29.9335	0.092733	0.111692		115	35	Myosin-6	Myh6
26.8938	27.0083	26.8258	26.8545	26.9195	27.0232	26.966	27.0162	27.0101	26.9252	27.3455	27.272	0.0927502	0.111636		10	10	60S acidic ribosomal protein P0	Rplp0
23.4428	23.3441	23.3521	23.5017	23.3437	23.4958	23.3699	23.658	23.4444	23.4835	24.315	24.3123	0.0930051	0.11198		7	7	Interleukin enhancer-binding factor 3	Ilf3
NaN	22.9089	22.7527	22.6471	22.8364	22.4362	22.8514	22.3554	22.4987	22.6642	22.496	22.503	0.0931361	0.112107		2	2	Vacuolar protein sorting-associated protein 26B	Vps26b
24.1709	24.1171	24.4292	24.2039	24.3797	24.0256	23.8044	23.5394	23.8308	24.2606	23.621	23.8765	0.0942693	0.113384		4	4	Tubulin beta-4A chain	Tubb4a
24.4908	24.7059	24.8785	24.8285	24.8137	24.5862	24.5485	24.8797	24.7143	24.8862	25.0806	24.9531	0.0950092	0.114305		6	6	Acyl-protein thioesterase 2	Lypla2
24.129	24.2227	24.0138	24.196	24.2954	24.2239	24.1692	23.9781	23.9977	24.1	24.2332	23.9592	0.0951935	0.114472		7	7	IST1 homolog	Ist1
23.4713	23.3048	23.3414	23.3328	23.4255	23.1298	23.4103	23.5933	23.4858	23.4656	23.4906	23.4034	0.0954728	0.114838		4	4	V-type proton ATPase subunit C 1	Atp6v1c1
25.5019	25.4972	25.5672	25.3815	25.3799	25.5038	25.5656	25.5057	25.6266	25.5298	25.7362	25.6984	0.0958087	0.115279		15	15	26S proteasome non-ATPase regulatory subunit 3	Psmd3
20.9996	21.0033	21.3473	21.1274	20.3871	20.8945	21.0415	21.1413	NaN	21.142	NaN	21.468	0.0964732	0.116132		2	2	Tumor necrosis factor receptor type 1-associated DEATH domain protein	Tradd
23.9224	24.0478	24.0988	24.2419	24.0378	24.2081	24.1147	24.2022	24.3092	24.2985	24.1706	24.1811	0.0973648	0.117268		7	7	Phenylalanine--tRNA ligase alpha subunit	Farsa
24.7363	26.239	26.1227	26.6433	25.7532	26.1758	25.4743	25.3712	25.3474	25.2786	24.2417	24.8328	0.0974099	0.117267		6	6	Fatty acid-binding protein, heart	Fabp3
25.1116	25.2726	25.2311	25.1994	25.3705	25.307	25.0602	24.9911	25.1674	25.2153	24.8739	24.7883	0.0974577	0.117258		4	4	Junctional adhesion molecule A	F11r
24.1291	24.3963	24.1638	24.2551	24.2649	24.1622	24.2672	24.0103	24.1531	24.1157	24.0813	24.1829	0.0976564	0.11745		9	9	STE20-like serine/threonine-protein kinase	Slk
23.8757	23.9106	23.8036	23.7476	23.7579	24.0701	24.1021	24.0751	24.0457	23.8307	24.2898	24.1813	0.0979286	0.117637		6	6	Dolichyl-diphosphooligosaccharide--protein glycosyltransferase subunit STT3B	Stt3b
22.3585	22.5165	22.7948	22.5166	22.5343	22.4971	22.8329	22.6792	22.7485	22.6964	22.9768	22.9687	0.0981114	0.11782		4	4	Regulation of nuclear pre-mRNA domain-containing protein 1B	Rprd1b
22.6806	22.6197	22.6633	22.6858	22.3703	22.8298	22.775	22.9026	22.7699	22.7104	23.0656	22.9569	0.0984875	0.118276		5	5	Mitochondrial import receptor subunit TOM70	Tomm70a
22.881	23.0175	23.2691	23.1218	23.1915	22.8339	23.0625	23.3391	23.8831	23.3492	23.5271	22.9836	0.0986998	0.118461		4	4	Peflin	Pef1
25.5345	25.5405	25.4853	25.3408	25.4952	25.5465	25.4556	25.6726	25.5364	25.4749	25.7313	25.6626	0.0992224	0.119096		12	12	Endoplasmic reticulum resident protein 44	Erp44
22.1847	22.9168	22.3567	22.9071	22.7796	22.3138	22.3641	21.8302	21.7541	22.5152	22.1998	22.1539	0.0999787	0.120053		2	2	Neutral amino acid transporter A	Slc1a4
25.2506	25.246	25.2444	25.2117	25.229	25.2971	25.4639	25.3045	25.2418	25.4622	25.5527	25.6038	0.100684	0.12098		19	19	Protein flightless-1 homolog	Flii
22.491	22.3624	22.1537	22.3716	22.2949	22.3662	22.574	22.5551	22.4386	22.4253	22.7189	22.7126	0.101491	0.121856		2	2	Eukaryotic translation initiation factor 4E	Eif4e
25.6982	25.9369	25.7656	26.0608	25.9087	25.9853	25.8647	25.8058	25.7116	25.7075	25.7655	25.7473	0.101626	0.121938		13	13	Pyruvate dehydrogenase E1 component subunit alpha, somatic form, mitochondrial	Pdha1
25.6893	24.8942	24.5271	23.5885	23.9365	23.8342	23.169	24.7845	24.6854	24.5281	24.0943	24.2294	0.10184	0.122084		11	9	Bridging integrator 2	Bin2
20.9066	21.0885	21.22	21.2206	21.6164	21.5816	21.3918	21.1289	21.2457	22.0666	21.6908	21.3958	0.101958	0.122207		2	2	Integrator complex subunit 3	Ints3
26.299	26.5307	26.3138	26.4779	26.4297	26.5582	26.6392	26.3329	26.4393	26.2509	26.4435	26.3781	0.102365	0.122642		26	26	Pyruvate carboxylase, mitochondrial	Pc
24.6589	24.5162	24.6279	24.5456	24.7274	24.4471	24.8025	24.8965	24.5614	24.7278	25.0102	25.0169	0.102955	0.123393		11	11	Serine-threonine kinase receptor-associated protein	Strap
NaN	21.3713	21.1077	NaN	NaN	21.5679	21.2951	21.8812	NaN	NaN	21.6021	21.6062	0.103144	0.123633		2	2	PQ-loop repeat-containing protein 3	Pqlc3
26.7971	26.6964	26.6952	26.9497	26.8912	26.7846	26.8571	26.7112	26.7169	26.7641	26.6883	26.6671	0.103385	0.123882		12	5	Lamina-associated polypeptide 2, isoforms beta/delta/epsilon/gamma;Lamina-associated polypeptide 2, isoforms alpha/zeta	Tmpo
23.6655	23.6466	23.4437	23.4329	23.4859	23.324	23.4248	23.1525	23.0997	23.3978	23.4386	23.4838	0.10423	0.124988		6	3	AP-1 complex subunit mu-1	Ap1m1
23.2308	23.3769	23.2217	23.1151	23.0085	23.1876	23.309	23.1697	22.8345	22.7664	23.133	23.0711	0.10483	0.125807		5	5	Thimet oligopeptidase	Thop1
21.7748	21.8765	21.3047	21.86	21.4819	21.8876	21.7187	21.9902	22.1401	21.7019	22.1635	22.0737	0.105345	0.126493		2	2	Mannose-1-phosphate guanyltransferase alpha	Gmppa
28.7494	28.8301	28.8791	28.8028	28.8248	28.7508	28.7379	28.6605	28.7614	28.7553	28.7848	28.7019	0.105506	0.126681		9	8	14-3-3 protein beta/alpha;14-3-3 protein beta/alpha, N-terminally processed	Ywhab
23.3839	23.5048	23.5538	23.5052	23.2429	23.4817	23.4585	23.8446	23.3163	23.5772	23.8922	23.7955	0.106438	0.127931		5	4	Histone deacetylase 1	Hdac1
23.6068	23.7511	23.8243	23.7342	23.466	23.5739	23.2859	23.3867	23.7151	23.4942	23.8103	23.8435	0.106446	0.127863		5	5	NHP2-like protein 1;NHP2-like protein 1, N-terminally processed	Nhp2l1
23.4784	23.1089	23.1073	23.3395	23.3269	23.161	23.213	23.8116	23.3708	23.1977	23.6229	23.6126	0.106763	0.128255		7	7	D-3-phosphoglycerate dehydrogenase	Phgdh
22.2194	21.9836	20.9739	21.52	21.2356	21.5956	21.6479	21.141	21.237	21.2839	21.0107	20.9692	0.107261	0.128813		3	3	Dehydrogenase/reductase SDR family member 11	Dhrs11
24.0047	23.8652	23.8591	23.9362	23.8954	23.7409	23.8699	23.6904	23.8539	23.8715	23.7875	23.795	0.10745	0.128973		5	4	C-terminal-binding protein 1	Ctbp1
26.257	26.2632	26.4006	26.6007	26.482	26.427	26.3529	26.3239	26.3475	26.2269	26.1394	26.1277	0.107722	0.129221		5	5	NADH dehydrogenase [ubiquinone] 1 alpha subcomplex subunit 4	Ndufa4
26.4488	26.642	26.5304	26.727	26.5836	26.6702	26.7119	26.4749	26.5925	26.5022	26.4649	26.517	0.108045	0.129558		13	13	Dihydrolipoyl dehydrogenase, mitochondrial	Dld
23.2528	22.472	22.4833	22.3789	22.386	23.183	22.644	23.5923	22.7152	23.0387	23.5588	23.2397	0.108099	0.129557		5	5	Procollagen galactosyltransferase 1	Colgalt1
22.2589	22.142	22.0104	22.0644	22.233	22.0501	22.2984	22.8094	22.079	22.1271	22.8461	22.8401	0.10835	0.129721		2	2	RNA-binding protein with serine-rich domain 1	Rnps1
20.8963	20.4406	20.556	20.3413	20.9506	21.1747	24.4885	20.2126	20.3499	21.0731	20.1392	NaN	0.108755	0.130154		2	2	Syntaxin-3	Stx3
25.4119	25.4555	25.4429	25.5784	25.6759	25.4844	25.3691	25.4022	25.3741	25.3965	25.3447	25.3328	0.108824	0.130067		11	11	Apoptosis-inducing factor 1, mitochondrial	Aifm1
25.5096	25.5627	25.4632	25.3521	25.4416	25.5598	25.6238	25.8176	25.6017	25.4161	25.7476	25.893	0.109219	0.130514		10	10	Serine--tRNA ligase, cytoplasmic	Sars
26.519	26.569	26.5011	26.5884	26.6934	26.3814	26.3675	26.201	26.3807	26.5654	26.0693	26.3217	0.110021	0.131612		8	8	Hematopoietic progenitor cell antigen CD34	Cd34
23.8136	24.012	24.1344	23.9974	24.0021	23.7888	24.0089	23.746	23.9881	23.8411	23.4955	23.6929	0.110062	0.131583		4	4	Fibroblast growth factor 1	Fgf1
24.2829	24.4093	24.4371	24.1969	24.3716	24.3639	24.394	24.2954	24.2631	24.2909	24.2285	24.2302	0.110521	0.132143		7	7	Serine/threonine-protein kinase 24;Serine/threonine-protein kinase 24 35 kDa subunit;Serine/threonine-protein kinase 24 12 kDa subunit;Serine/threonine-protein kinase MST4	Stk24;Mst4
23.8822	23.9186	24.1454	23.911	24.0656	24.221	24.0978	24.2806	24.077	23.9362	24.448	24.4018	0.110652	0.132235		5	5	Protein mago nashi homolog 2;Protein mago nashi homolog	Magohb;Magoh
22.4231	22.1649	22.9486	22.9592	22.7091	22.7548	23.0655	22.2793	22.6893	22.2016	22.3887	22.2946	0.110896	0.132489		4	4	Transportin-2	Tnpo2
22.5879	22.4884	22.7814	22.7681	22.7244	22.7204	22.8652	22.6715	22.6511	22.4287	22.46	22.6156	0.111004	0.132527		4	4	Serine/threonine-protein phosphatase 2A 56 kDa regulatory subunit alpha isoform	Ppp2r5a
24.2575	23.8662	23.64	23.7275	23.7963	24.0567	23.7949	23.6253	23.7481	23.7468	23.0922	23.4085	0.111655	0.133379		5	5	Basigin	Bsg
21.467	22.0437	21.1391	21.4273	21.1071	21.3022	20.9433	21.0061	21.4134	21.1313	21.0053	20.4236	0.112013	0.133742		2	2	U4/U6 small nuclear ribonucleoprotein Prp4	Prpf4
20.6582	21.3124	22.9421	23.1682	22.7118	22.891	21.8637	21.3606	21.1968	21.7522	20.7685	20.7045	0.112113	0.133795		2	2	Calsequestrin-2	Casq2
23.5097	23.435	23.3819	23.6379	23.477	23.2134	23.56	23.2475	23.0909	23.477	23.3542	23.0835	0.112129	0.133727		4	4	RNA-binding protein with multiple splicing	Rbpms
25.2359	25.4722	25.5521	25.8741	25.6303	25.4773	25.4225	25.2747	25.4628	25.3918	24.9625	24.9868	0.112704	0.134409		4	4	ATP synthase subunit delta, mitochondrial	Atp5d
26.6736	27.9342	28.0376	28.8079	27.8178	28.1054	27.3928	27.3758	27.3634	27.187	25.9866	26.5508	0.112891	0.134599		13	11	Myosin light chain 4	Myl4
22.8102	23.0449	23.2663	23.2928	23.0737	22.794	22.8464	22.5238	23.0289	22.9393	22.6035	22.794	0.113553	0.135441		5	5	Coxsackievirus and adenovirus receptor homolog	Cxadr
21.392	21.3851	21.3271	21.3544	21.5805	21.1769	21.2561	21.5112	21.4678	21.5545	21.4802	21.4722	0.11374	0.135635		2	2	Protein LSM14 homolog A	Lsm14a
27.0878	26.2724	26.4696	25.7322	25.5806	26.0128	25.7008	26.3875	26.2415	26.3145	26.1402	26.0073	0.114484	0.13652		4	4	Tubulin alpha-4A chain	Tuba4a
29.2504	28.7696	29.4241	29.1218	28.9363	28.7372	29.1725	28.8522	28.9873	28.8206	28.6603	28.7534	0.114669	0.136686		60	60	Laminin subunit beta-2	Lamb2
26.9804	26.9457	27.0353	26.9575	26.9349	26.8276	26.8604	27.0235	26.8609	27.0363	26.9679	26.9047	0.11481	0.136761		14	14	Ras-related protein Rab-14	Rab14
22.7874	22.6236	22.5997	22.522	22.6389	22.306	22.6054	22.7848	22.6558	22.6661	22.7925	22.6859	0.114913	0.13679		2	2	Anamorsin	Ciapin1
22.8489	23.2331	22.7457	23.1534	23.1779	23.2835	23.1854	23.4862	23.4427	23.2162	23.2268	23.0333	0.11566	0.13772		5	5	Adenylosuccinate synthetase isozyme 1	Adssl1
26.3237	26.4478	26.5034	26.4303	26.3778	26.3523	26.1724	26.4703	26.3459	26.3802	26.5782	26.5143	0.115797	0.13781		14	14	Plasminogen activator inhibitor 1 RNA-binding protein	Serbp1
26.4606	26.2261	26.1863	26.3432	26.4046	26.324	26.386	26.2335	26.39	26.1471	26.0271	26.0765	0.116069	0.138151		11	11	Sideroflexin-3	Sfxn3
24.5291	24.7345	24.4514	24.7083	24.517	24.7183	24.4983	24.8624	24.7063	24.7819	24.5958	24.8768	0.116209	0.138251		6	6	Tubulin-specific chaperone A	Tbca
27.9554	28.1342	28.0561	28.1718	28.0578	28.0956	27.9369	28.2953	28.145	28.0886	28.1976	28.1264	0.116354	0.138356		10	10	Peroxiredoxin-5, mitochondrial	Prdx5
22.0433	22.9152	22.6103	22.5982	22.4116	22.0885	22.2199	21.8048	22.2096	22.4015	22.2107	21.5523	0.116453	0.138397		3	3	Centrin-2	Cetn2
22.416	22.2533	22.3433	22.2118	22.4189	22.2692	22.0992	22.9242	22.3899	22.3279	22.3961	22.9528	0.116587	0.138542		6	6	Bifunctional polynucleotide phosphatase/kinase;Polynucleotide 3-phosphatase;Polynucleotide 5-hydroxyl-kinase	Pnkp
22.5549	22.3923	22.3722	22.4648	22.6278	22.0207	22.5892	22.5947	22.7347	22.6537	22.7074	22.6377	0.116699	0.13857		4	4	Muscleblind-like protein 1;Muscleblind-like protein 2	Mbnl1;Mbnl2
23.2893	23.3192	23.5965	23.3964	23.6922	23.5479	23.6295	23.4391	23.8628	23.9152	23.4968	24.3694	0.116789	0.138582		9	9	Serine/threonine-protein phosphatase 6 regulatory subunit 3	Ppp6r3
22.9869	22.6674	22.7404	22.8693	22.9578	22.9973	23.1283	23.3867	22.9543	22.754	23.9007	23.9055	0.11701	0.138795		9	9	DNA topoisomerase 1	Top1
25.9692	25.9051	25.888	25.8483	26.0634	25.8986	25.9402	25.8574	25.8652	25.8351	25.8978	25.9176	0.117216	0.139025		13	12	Nucleosome assembly protein 1-like 4	Nap1l4
21.5222	21.497	21.4874	21.4406	21.751	21.6615	21.7129	21.6347	21.9178	21.6099	21.9	21.4004	0.117429	0.139208		3	3	Leucyl-cystinyl aminopeptidase	Lnpep
25.9451	26.0741	25.9923	26.054	26.1146	26.0573	26.2735	26.1618	26.1093	26.031	26.0818	26.0162	0.118215	0.140289		8	8	Estradiol 17-beta-dehydrogenase 11	Hsd17b11
22.3464	22.1977	22.2134	22.607	22.2246	22.2061	22.2274	22.6966	22.3262	22.2584	22.8314	22.5843	0.11884	0.141125		3	3	Platelet-activating factor acetylhydrolase IB subunit gamma	Pafah1b3
23.1295	23.3101	23.2219	23.1136	23.3653	23.555	23.469	23.4079	23.0766	23.3268	23.6589	23.3232	0.118982	0.141206		4	2	Eukaryotic translation initiation factor 1A, X-chromosomal	Eif1ax
23.0508	22.9645	22.8731	23.1914	22.8826	23.3275	22.8018	23.7847	23.3939	23.1438	23.0273	23.4133	0.119122	0.141309		4	4	Cytochrome c oxidase subunit 5B, mitochondrial	Cox5b
25.5161	25.4021	25.2585	25.2551	25.3597	25.5156	25.4113	25.5438	25.4102	25.4224	25.6035	25.6657	0.119282	0.141437		15	15	26S proteasome non-ATPase regulatory subunit 13	Psmd13
25.6229	25.5952	25.6847	25.7766	25.623	25.6958	25.6192	25.632	25.5632	25.6437	25.5099	25.4476	0.120256	0.142659		12	12	Succinyl-CoA:3-ketoacid coenzyme A transferase 1, mitochondrial	Oxct1
23.4758	23.3352	23.0625	23.4614	23.4278	23.1147	23.3159	23.4844	23.5126	23.4028	23.4912	23.671	0.120343	0.142646		4	4	RNA-binding protein Raly	Raly
27.7342	27.2639	27.9603	27.5382	27.2654	27.0893	27.6863	27.2985	27.4284	27.2408	27.0345	27.2585	0.120609	0.142933		37	37	Laminin subunit beta-3	Lamb3
22.585	22.8691	22.7131	23.2278	22.8044	22.5336	22.4151	22.4404	22.7586	22.3256	22.6583	22.2964	0.120768	0.143039		5	5	Protein phosphatase 1 regulatory subunit 12C	Ppp1r12c
23.8947	23.8949	23.6123	23.8844	23.9278	24.0829	23.8679	23.8144	23.6551	23.6531	23.8414	23.8483	0.121543	0.144016		5	5	Vesicle-associated membrane protein-associated protein B	Vapb
22.2798	22.8959	22.3213	22.5169	22.7975	22.7329	22.8032	22.1525	22.419	22.7754	22.3753	22.2624	0.122028	0.144662		6	6	Tripartite motif-containing protein 3	Trim3
25.5632	25.7404	25.6544	25.6057	25.5039	25.6317	25.7201	25.8066	25.764	25.5855	25.9217	25.7873	0.122051	0.144603		5	5	Proteasome subunit beta type-3	Psmb3
28.0716	28.2285	28.034	28.1857	28.2261	28.0029	28.1993	28.1228	28.0988	27.9155	27.8976	27.69	0.122548	0.145248		3	3	Protein S100-A6	S100a6
25.3826	24.6859	24.6556	NaN	24.7262	24.5174	24.8179	24.5667	24.6197	24.5823	24.4057	24.3683	0.123022	0.145811		2	2	Wolframin	Wfs1
23.926	23.8561	23.8063	23.8125	23.933	23.736	23.7402	23.9534	23.8869	24.051	24.0478	24.663	0.123119	0.145857		4	4	COP9 signalosome complex subunit 3	Cops3
24.7855	25.0448	24.9341	25.3118	24.9677	25.1029	24.5637	24.9369	24.7064	24.7523	24.388	24.5468	0.123471	0.146263		2	2	Protein S100-A1	S100a1
21.7901	NaN	22.531	22.6433	22.7211	22.7375	22.4384	22.8034	23.0819	22.6576	23.1316	22.5496	0.123555	0.146269		5	5	Protein transport protein Sec23B	Sec23b
23.4419	23.9187	23.426	23.9103	23.4021	21.8108	23.9548	23.8006	24.3273	24.1794	23.8201	23.9396	0.124673	0.147871		5	5	Tubulin-folding cofactor B	Tbcb
23.5197	23.549	23.5339	23.6919	23.4979	23.6165	23.6842	23.5519	23.5386	23.3647	23.2275	23.4937	0.124817	0.147979		8	8	SEC14-like protein 4	Sec14l4
22.5237	22.4767	22.62	22.4934	22.6386	22.798	22.6002	22.636	22.4378	22.1229	22.4443	22.5491	0.124898	0.147992		4	4	Na(+)/H(+) exchange regulatory cofactor NHE-RF1	Slc9a3r1
20.5493	20.6852	21.1463	21.6117	20.9099	21.2582	21.3973	21.2417	21.3638	21.9186	22.3838	21.3719	0.125666	0.149014		3	3	U2 small nuclear ribonucleoprotein B	Snrpb2
24.5129	24.6634	24.7278	24.5947	24.6618	24.6217	24.6803	24.6602	24.7094	24.703	24.9343	25.105	0.125922	0.149322		4	4	60S ribosomal protein L38	Rpl38
25.1762	25.1453	25.0996	25.2064	25.0813	25.0686	25.1286	25.4172	25.2183	25.1192	25.1411	25.2658	0.126083	0.149486		8	8	Estradiol 17-beta-dehydrogenase 12	Hsd17b12
31.0621	31.0498	31.0097	31.0122	31.0688	31.0886	31.0082	31.0614	31.1038	31.0347	31.2525	31.2559	0.126285	0.149647		35	22	Heat shock cognate 71 kDa protein	Hspa8
23.543	23.8236	23.6638	23.8201	23.7383	24.096	23.9237	23.9099	23.9777	23.8441	23.7718	23.8155	0.126619	0.150056		7	7	Mitochondrial carnitine/acylcarnitine carrier protein	Slc25a20
27.0132	27.2228	27.1287	27.1126	27.1398	27.2426	27.131	27.0371	27.0625	27.0407	27.0177	27.1481	0.127054	0.150492		7	7	Histidine triad nucleotide-binding protein 1	Hint1
24.538	24.6607	24.5552	24.5103	24.4925	24.4989	24.4427	24.6853	24.5534	24.4638	24.7414	24.8506	0.127063	0.150399		9	7	Ubiquilin-1	Ubqln1
25.0237	25.4312	25.4276	25.3235	25.3929	25.5279	25.6176	25.4707	25.4328	25.3819	25.4329	25.5449	0.127896	0.151448		10	10	Mitochondrial carrier homolog 2	Mtch2
22.3779	22.9624	22.4462	22.7594	22.8467	22.763	22.7011	22.8719	22.9614	22.7628	23.1826	22.8702	0.128816	0.152505		3	3	DDRGK domain-containing protein 1	Ddrgk1
24.7756	24.6904	24.6807	24.7733	24.6859	24.6414	24.7021	24.7646	24.6763	24.7832	25.0568	24.9264	0.129298	0.153112		4	3	Transformer-2 protein homolog beta	Tra2b
25.9864	26.0087	26.1326	26.037	25.9342	26.1362	26.1282	26.3023	26.1075	25.9871	26.3442	26.3954	0.129908	0.153868		5	5	Nascent polypeptide-associated complex subunit alpha;Nascent polypeptide-associated complex subunit alpha, muscle-specific form	Naca
26.3011	26.5279	26.5933	26.7506	26.6377	26.7419	26.5519	26.5417	26.4209	26.4338	26.3402	26.4497	0.12998	0.153846		7	7	Cytochrome c oxidase subunit 4 isoform 1, mitochondrial	Cox4i1
25.7558	25.719	25.8033	25.8308	25.8176	25.7658	25.7486	25.8095	25.8184	25.8356	26.1461	26.2922	0.131344	0.155564		15	15	Matrin-3	Matr3
20.264	20.5522	20.9741	20.8153	20.7203	20.9579	21.23	20.6748	21.2152	20.9583	21.5348	21.1496	0.131883	0.156145		3	3	Ubiquitin carboxyl-terminal hydrolase 4	Usp4
24.9636	24.9721	25.0922	25.0511	25.0101	24.8764	24.9003	25.1471	25.002	24.985	24.9955	25.0416	0.132362	0.156784		8	8	Sorting nexin-3	Snx3
21.9634	21.338	21.3316	21.4662	21.0367	21.4625	21.2268	21.8814	21.5823	21.3697	21.8495	21.5499	0.132478	0.156866		2	2	MLV-related proviral Env polyprotein;Surface protein;Transmembrane protein;Retrovirus-related Env polyprotein from Fv-4 locus	Fv4
24.3373	24.1752	24.0195	23.9404	24.0256	24.0743	23.9656	24.1072	24.2052	24.153	24.3673	24.5685	0.132688	0.157047		5	5	Protein DEK	Dek
21.6593	21.672	21.2199	21.48	21.4407	21.1377	21.0053	21.4367	21.0877	21.3795	21.4062	21.2664	0.132731	0.157002		3	3	Ran-binding protein 3	Ranbp3
25.8437	25.5676	25.4718	25.6867	25.5524	25.5048	25.4931	25.4279	25.4941	25.5709	25.5448	25.3885	0.132788	0.156975		11	11	Serine/threonine-protein phosphatase 2A activator	Ppp2r4
26.7158	25.7824	26.0159	24.5181	24.0282	25.2381	24.7915	25.4476	25.236	25.3405	25.1716	24.7548	0.133434	0.157782		3	3	Platelet factor 4	Pf4
22.9436	22.7141	22.1033	21.4268	20.5056	22.0917	21.2993	21.2195	21.1448	22.4504	21.329	21.1637	0.133648	0.157852		4	4	Urea transporter 1	Slc14a1
21.9937	23.472	22.0264	23.5174	21.5314	21.7599	21.414	21.9855	23.3182	21.7149	NaN	22.5118	0.134469	0.158909		2	2	Carbonic anhydrase 3	Ca3
24.5879	24.4275	24.0481	24.1821	23.9572	24.2559	24.245	24.447	24.3648	24.3809	24.4382	24.4791	0.134492	0.158822		6	6	Malectin	Mlec
24.2022	24.3375	24.2592	24.1754	24.1242	24.2006	24.1006	24.1694	24.2164	24.2944	24.3912	24.2288	0.134765	0.159175		8	6	Kinesin light chain 1	Klc1
25.6592	25.9069	25.7176	25.7752	25.7048	25.6897	25.7088	25.6804	25.6064	25.6264	25.6874	25.712	0.135457	0.159892		7	7	Clathrin light chain B	Cltb
23.0785	23.3051	23.1567	23.1394	23.1954	22.7609	22.7477	23.2894	23.2447	22.9218	23.0671	23.0871	0.135673	0.160105		6	6	COP9 signalosome complex subunit 1	Gps1
21.2024	21.7073	21.9598	21.8493	22.154	22.4038	21.81	21.549	21.9171	21.9534	21.8744	21.7094	0.136021	0.160467		2	2		Gpr116
24.9009	24.9034	24.6754	24.8374	24.8017	24.8824	24.7609	24.8412	24.9577	24.8399	25.1273	25.0827	0.136168	0.160559		13	13	Arginine--tRNA ligase, cytoplasmic	Rars
21.2773	21.1191	20.7777	21.3429	21.7034	20.5734	20.2323	20.489	NaN	20.8114	20.2483	19.9822	0.136612	0.16106		2	2	ADP-sugar pyrophosphatase	Nudt5
26.8008	28.0275	28.1833	28.9295	27.9776	28.3429	27.7405	27.6276	27.5574	27.393	26.1664	26.8883	0.136619	0.16096		10	10	Myosin regulatory light chain 2, atrial isoform	Myl7
20.8159	21.1487	21.037	21.3324	21.089	20.9668	21.4956	21.2184	21.1927	21.3812	21.9584	21.7189	0.136705	0.160962		3	3	Nuclear factor NF-kappa-B p105 subunit;Nuclear factor NF-kappa-B p50 subunit	Nfkb1
27.9401	28.069	27.9313	28.0838	28.0006	28.0433	28.0558	28.1128	28.1921	27.9789	28.1706	28.106	0.137743	0.162387		25	24	Isocitrate dehydrogenase [NADP] cytoplasmic	Idh1
27.2492	27.1245	27.1765	27.23	27.3252	27.1515	27.0316	27.0166	27.0324	27.1086	27.0882	27.1359	0.138255	0.163004		17	17	Coronin-1C	Coro1c
22.7024	22.669	22.6764	22.7951	23.1198	22.876	22.7749	22.8826	22.7485	22.8922	22.5532	22.6845	0.138415	0.163099		3	3	Dehydrogenase/reductase SDR family member 4	Dhrs4
25.8381	25.7591	25.8164	25.9923	26.0885	25.6562	25.6779	25.658	25.7649	25.686	25.6165	25.5472	0.139569	0.164651		4	2	Vesicle-associated membrane protein 3	Vamp3
21.3773	21.4653	NaN	NaN	21.1154	21.5521	21.3794	21.4184	21.6247	21.8775	21.7892	21.5144	0.139604	0.164597		2	2	CLIP-associating protein 2;CLIP-associating protein 1	Clasp2;Clasp1
20.4492	20.9079	21.0073	20.9951	20.7235	21.0997	21.228	21.1151	21.0911	21.3059	21.3841	20.9805	0.139717	0.164632		2	2	COMM domain-containing protein 8	Commd8
28.8523	27.9454	28.0045	26.7818	26.6046	27.3277	27.0171	27.5289	27.4214	27.6212	27.4186	26.9863	0.139976	0.164896		35	35	Thrombospondin-1	Thbs1
22.3905	22.6291	22.2287	22.2483	22.0698	NaN	22.1736	22.1389	22.0321	22.204	22.3903	22.1938	0.14031	0.165252		4	4	Exocyst complex component 5	Exoc5
21.3641	21.9694	21.3789	21.6646	21.3826	21.4124	21.3453	21.8119	21.603	21.5877	21.5681	21.8412	0.141285	0.16649		3	3	Syntaxin-8	Stx8
21.7759	22.3823	22.6849	22.3606	22.8912	22.3647	22.4445	22.8809	22.5191	22.7527	22.6653	22.6912	0.141375	0.16642		4	4	Luc7-like protein 3	Luc7l3
22.0764	21.8773	21.8541	21.8423	21.9532	21.7798	21.9059	21.972	21.9326	22.0568	22.3487	22.0369	0.141376	0.166315		4	4	Gasdermin-D	Gsdmdc1
23.3869	23.3236	23.553	23.3391	23.5308	23.4344	23.1824	23.4998	23.3911	22.6729	22.8239	22.8201	0.141502	0.166367		3	3	Protein FAM162A	Fam162a
28.8255	29.1214	28.8292	28.9309	28.6484	28.8559	28.8164	28.6179	28.8603	28.7989	28.0918	28.6173	0.142025	0.166973		6	6	Superoxide dismutase [Cu-Zn]	Sod1
26.7398	25.6655	25.8254	24.6727	24.5658	25.1043	24.8429	25.5258	25.3022	25.4662	25.5554	25.0139	0.142059	0.166918		9	9	Pleckstrin	Plek
28.2922	28.121	28.1794	28.4972	28.3258	28.2518	28.1981	28.2842	28.1581	28.1272	27.8313	27.874	0.142865	0.167906		10	10	Lumican	Lum
25.1157	25.3178	25.3112	25.4102	25.5474	25.3494	25.3989	24.8594	25.3483	25.4597	24.9439	24.9879	0.143174	0.168306		7	7	Ras-related protein Rab-35	Rab35
27.6716	27.7549	27.5369	27.5846	27.8039	27.7475	27.6608	27.897	27.7509	27.6136	27.8803	27.7782	0.143291	0.168369		8	8	ADP/ATP translocase 2;ADP/ATP translocase 2, N-terminally processed	Slc25a5
23.3649	22.8747	22.6858	23.4679	22.8568	22.5802	22.7781	22.7185	22.9914	22.8837	22.6609	22.528	0.143764	0.168915		2	2	Ribose-phosphate pyrophosphokinase 1	Prps1
32.7368	32.7584	32.6585	32.7238	32.7314	32.6857	32.8358	32.64	32.6963	32.7429	32.634	32.5606	0.144766	0.170288		6	3	Histone H2B type 1-P;Histone H2B type 1-K;Histone H2B type 1-C/E/G;Histone H2B type 2-B;Histone H2B type 1-H;Histone H2B type 1-B;Histone H2B type 1-M;Histone H2B type 1-F/J/L;Histone H2B type 1-A	Hist1h2bp;Hist1h2bk;Hist1h2bc;Hist2h2bb;Hist1h2bh;Hist1h2bb;Hist1h2bm;Hist1h2bf;Hist1h2ba
25.5739	25.7031	25.662	25.8054	25.6082	25.5075	25.544	25.6085	25.7164	25.7898	25.6688	25.5608	0.1452	0.170779		19	17	E3 ubiquitin-protein ligase NEDD4	Nedd4
23.0386	23.4782	23.3661	23.3784	23.4095	23.5695	23.4849	23.5504	23.3488	23.4339	23.6516	23.5948	0.145423	0.171014		4	4	COP9 signalosome complex subunit 7a	Cops7a
20.1975	20.6451	20.9466	20.9138	20.3811	20.5949	20.357	20.3642	20.8688	21.0205	21.3386	21.1851	0.145555	0.171083		2	2	Serine/arginine-rich splicing factor 9	Srsf9
22.0589	22.9247	22.6162	22.8586	22.8713	22.3224	22.8265	22.2081	22.4265	22.3683	22.1491	22.2699	0.146048	0.171652		4	4	Dystrobrevin alpha	Dtna
24.2783	24.2623	24.2723	24.2758	24.1834	23.9914	24.2577	24.3222	24.1268	23.9795	24.1142	23.8874	0.146164	0.171703		3	3	14 kDa phosphohistidine phosphatase	Phpt1
22.2792	22.826	22.7046	22.8055	22.512	22.415	22.3706	22.5022	22.4799	22.4747	22.4108	22.1546	0.146554	0.172131		3	3	Tripartite motif-containing protein 16	Trim16
23.7831	23.3357	24.0393	23.6843	23.6254	23.3081	24.0044	24.0498	23.8552	23.8464	24.0304	24.4161	0.146642	0.172179		5	5	Palmitoyl-protein thioesterase 1	Ppt1
22.2766	22.1837	22.112	21.8884	22.0451	22.2472	22.0841	22.2049	22.3384	22.2068	22.2615	22.6799	0.146893	0.17244		4	4	Cold shock domain-containing protein E1	Csde1
24.0319	23.7385	23.74	24.2628	23.7686	23.7663	23.9432	24.312	24.186	24.1415	24.0806	23.8672	0.147004	0.172525		4	4	Dehydrogenase/reductase SDR family member 7	Dhrs7
27.0431	27.0039	26.9804	26.9754	27.1483	27.1177	27.0731	26.8515	27.0772	27.1354	26.9121	26.8078	0.14741	0.1728		13	13	Delta-aminolevulinic acid dehydratase	Alad
27.8612	27.6674	27.6695	27.8164	27.7878	27.6643	27.7022	27.815	27.5724	27.6538	27.3916	27.4164	0.147585	0.172794		17	17	Prolargin	Prelp
21.5855	21.8162	21.8342	21.5732	21.6936	21.7152	21.6399	21.8719	21.8536	21.5894	22.1594	22.0957	0.147595	0.172691		2	2	ERO1-like protein alpha	Ero1l
29.3403	29.5537	29.4692	29.711	29.5295	29.6132	29.469	29.4419	29.4281	29.4151	29.3442	29.3694	0.147969	0.173128		19	19	Malate dehydrogenase, mitochondrial	Mdh2
21.6395	21.661	21.6121	22.5503	21.5264	21.8289	21.8703	21.0035	21.663	21.6461	21.2487	21.4214	0.148531	0.173842		2	2	Solute carrier family 43 member 3	Slc43a3
22.1598	22.4081	22.2549	22.4048	22.3005	22.2758	22.2855	22.2794	22.0724	21.9478	22.1542	22.2857	0.148577	0.173801		4	4	Large proline-rich protein BAG6	Bag6
25.6261	25.8461	25.8646	25.7155	25.7309	25.7336	25.8571	25.5318	25.6659	25.7517	25.6178	25.6881	0.148679	0.173813		13	13	Paxillin	Pxn
23.3462	23.174	22.9733	23.2544	23.135	22.8448	22.6747	23.1391	23.0352	23.0302	23.4786	23.0224	0.148824	0.173929		4	4	NEDD8-conjugating enzyme Ubc12	Ube2m
25.7668	26.0999	25.9684	26.0761	26.0977	26.0417	26.0541	26.261	26.154	25.899	26.4125	26.2889	0.148862	0.173855		6	6	60S ribosomal protein L23a	Rpl23a
22.7561	22.9383	23.021	22.5816	23.3653	22.9947	23.0243	23.1172	22.9456	22.7954	22.7802	23.0961	0.150001	0.175317		7	7	Peroxisomal acyl-coenzyme A oxidase 1	Acox1
24.9801	25.0923	25.1972	25.3126	25.2491	25.2356	25.1925	25.1219	25.0669	25.0665	25.1302	25.058	0.150037	0.175255		15	12	Calcium-binding mitochondrial carrier protein Aralar1	Slc25a12
27.0024	26.5918	27.2941	26.9619	26.7718	26.3295	27.1268	26.56	26.7638	26.6777	26.3615	26.4587	0.150406	0.175773		20	20	Laminin subunit gamma-2	Lamc2
24.723	24.7256	24.8411	24.9927	24.9347	24.8096	24.7557	24.6441	24.8303	24.7376	24.6626	24.4434	0.150446	0.175734		4	4	Cytochrome c oxidase subunit 6C	Cox6c
25.0858	25.1516	25.0398	25.0847	24.9642	25.0315	24.9846	25.0175	24.8696	24.9829	25.0495	25.1115	0.150509	0.175717		9	9	Twinfilin-1	Twf1
25.6756	25.6899	25.5667	25.6969	25.6201	25.7101	25.7629	25.5824	25.4163	25.5693	25.6395	25.6704	0.15108	0.176422		11	11	cAMP-dependent protein kinase type I-alpha regulatory subunit;cAMP-dependent protein kinase type I-alpha regulatory subunit, N-terminally processed	Prkar1a
23.2839	23.0179	22.9821	23.3392	23.2155	22.8431	22.6514	23.0121	22.644	22.6293	23.1588	22.4249	0.15114	0.176415		4	4	Sorting nexin-9	Snx9
25.7424	25.7301	25.53	25.4982	25.577	25.647	25.6623	25.5159	25.5652	25.5822	25.4735	25.45	0.151565	0.176926		9	9	B-cell receptor-associated protein 31	Bcap31
23.1251	22.6803	22.7323	22.9901	22.8747	22.5	22.9063	22.3376	22.8822	22.7092	22.2569	22.5399	0.151691	0.176972		3	3	Lethal(2) giant larvae protein homolog 2	Llgl2
23.3793	23.4072	23.4165	23.3065	23.289	23.3221	23.189	23.2669	22.8009	23.2066	23.0807	23.3965	0.15194	0.177227		4	4	Glycogen synthase kinase-3 beta	Gsk3b
21.0382	21.0169	20.9413	21.6369	21.1381	21.1253	21.0771	21.5978	21.2968	21.2982	21.6935	21.2547	0.152318	0.177645		4	4	Cell division cycle and apoptosis regulator protein 1	Ccar1
25.7214	25.6218	25.6156	25.5079	25.5461	25.6706	25.5199	25.736	25.6158	25.5994	25.83	25.7966	0.152696	0.178067		15	15	Septin-9	2009-09-01
29.3683	29.2781	29.325	29.2751	29.3737	29.3168	29.3004	29.2033	29.325	29.3311	29.1957	29.1769	0.153384	0.178877		8	3	Myosin regulatory light chain 12B	Myl12b
NaN	19.5097	19.9216	19.814	19.3093	NaN	19.6892	NaN	19.4144	19.3841	19.4254	NaN	0.153692	0.179251		2	2	GRB2-associated-binding protein 1	Gab1
NaN	21.9925	22.6054	NaN	NaN	22.7744	22.4538	22.168	21.8516	22.4624	21.8789	22.0114	0.154417	0.18018		2	2	Apolipoprotein O	Apoo
23.8363	23.7374	23.6525	23.6796	23.9226	23.757	23.9253	23.6901	23.6881	23.4356	23.4279	23.9151	0.15494	0.180874		6	6	Inorganic pyrophosphatase 2, mitochondrial	Ppa2
24.8753	24.6734	24.6634	24.6074	24.4783	24.4079	24.5707	24.7252	24.4878	24.3028	24.6419	24.6728	0.155712	0.181875		11	11	Tyrosine-protein phosphatase non-receptor type 11	Ptpn11
21.5494	21.7272	21.6214	21.7397	21.7307	21.7969	21.7683	21.8042	21.6921	21.7175	21.6856	21.6709	0.155972	0.182106		2	2	Armadillo repeat-containing protein 1	Armc1
22.1633	22.375	22.7038	22.7154	22.2918	22.425	22.277	21.6628	22.0173	22.0897	22.4337	22.38	0.156692	0.182911		4	4	Serine/threonine-protein kinase receptor R3	Acvrl1
29.8808	29.8599	29.8784	29.8518	29.9326	29.8973	29.9087	29.9113	29.8897	29.863	30.0064	29.9289	0.157152	0.183343		38	37	Annexin A6	Anxa6
NaN	22.1582	22.3351	21.5086	21.5353	21.6502	21.9406	21.893	22.1911	NaN	22.7516	22.341	0.15722	0.183344		2	2	Histone-binding protein RBBP7	Rbbp7
20.9977	21.3168	21.1627	21.1233	20.8583	22.1479	21.2834	20.8586	20.8551	20.9446	21.1104	20.8283	0.157227	0.183246		2	2	Phosphatidylinositol transfer protein beta isoform	Pitpnb
21.6594	21.7765	21.5865	22.1325	21.8667	21.5647	21.9104	22.0115	21.9037	22.2531	21.8931	22.0661	0.158281	0.184607		2	2	Peptidyl-prolyl cis-trans isomerase NIMA-interacting 1	Pin1
23.4588	23.5839	23.6027	23.4178	23.6592	23.7649	23.6367	23.4953	23.6711	23.6624	23.6753	23.3958	0.158511	0.184822		4	4	Uroporphyrinogen decarboxylase	Urod
26.4248	26.2694	26.1773	26.1527	26.1816	26.2809	26.1782	26.4166	26.2416	26.2572	26.459	26.4394	0.158606	0.18488		23	23	Aspartate--tRNA ligase, cytoplasmic	Dars
23.0477	22.7684	22.918	23.0769	22.3991	23.0072	22.9016	22.8245	22.7736	22.754	22.3301	22.4552	0.158622	0.184792		2	2	Phospholipid scramblase 3	Plscr3
22.0041	22.0821	22.3001	22.2196	22.1561	22.3664	22.5049	22.1885	22.0716	22.1371	22.2857	22.2117	0.15866	0.184715		2	2	WD repeat-containing protein 37	Wdr37
24.1395	23.9898	23.1602	23.9734	24.1081	24.1645	24.0158	24.0764	23.9393	24.5501	24.9268	24.231	0.158694	0.184656		7	7	Eukaryotic translation initiation factor 3 subunit M	Eif3m
21.2851	21.3808	21.8094	21.5365	21.4694	21.3556	21.3917	21.106	21.2148	21.5313	21.2589	21.1811	0.158944	0.184851		4	4	Kinesin light chain 4	Klc4
22.2647	21.3643	21.9009	21.1055	20.9155	21.3408	21.5952	21.3414	21.1685	20.9299	21.188	21.1707	0.159382	0.185381		3	3	RAS guanyl-releasing protein 2	Rasgrp2
25.7882	27.3041	27.0208	28.0363	27.0904	27.3907	26.4049	26.4877	26.3307	26.4854	25.3746	26.2061	0.160083	0.186221		8	8	Myoglobin	Mb
23.685	23.0839	22.6121	22.9152	22.5367	22.7863	22.8901	22.6354	22.7295	22.7479	22.1738	NaN	0.160091	0.186122		2	2	Hemoglobin subunit beta-2	Hbb-b2
22.9364	23.1939	23.5436	23.1307	22.7445	23.1003	23.0634	22.8383	23.1131	22.7298	22.98	22.9851	0.160315	0.186205		5	5	Zinc-alpha-2-glycoprotein	Azgp1
24.8766	25.1626	25.2274	25.3177	25.4328	25.1887	25.2447	24.8847	25.1894	25.1752	25.0564	24.9308	0.160627	0.186501		9	9	Protein phosphatase 1F	Ppm1f
25.9276	26.1688	25.9363	25.8988	25.7875	26.0757	26.1238	26.2717	26.1619	26.108	26.766	26.0277	0.162317	0.188845		8	8	Vacuolar protein sorting-associated protein 4B	Vps4b
23.4047	22.8892	23.1752	22.8588	22.9154	23.1101	22.9851	23.0802	22.7828	22.6957	22.5896	22.8898	0.162568	0.189069		3	3	Prefoldin subunit 2	Pfdn2
24.4218	24.6125	24.5359	24.6815	24.9683	24.4511	24.5145	24.2641	24.112	24.527	24.5416	24.4033	0.162851	0.189365		7	7	Cation-dependent mannose-6-phosphate receptor	M6pr
22.1081	22.1281	21.7681	22.2417	22.0077	22.1157	22.0555	22.439	22.2463	22.2247	22.202	22.0971	0.163069	0.189571		2	2	Persulfide dioxygenase ETHE1, mitochondrial	Ethe1
26.9235	26.8552	26.8847	26.8142	26.8795	26.8845	26.9366	26.959	26.9188	26.8358	27.113	27.1149	0.163128	0.189546		28	28	Neutral alpha-glucosidase AB	Ganab
27.7275	27.5919	27.5668	27.5632	27.606	27.5045	27.5112	27.5211	27.5756	27.5374	27.5361	27.5481	0.163177	0.189515		19	19	Adenosylhomocysteinase	Ahcy
25.0464	25.0469	25.3599	25.0835	25.2067	25.4779	24.9968	25.1877	25.4163	25.4976	25.2512	25.5648	0.163179	0.1894		4	4	Ubiquitin-conjugating enzyme E2 D3;Ubiquitin-conjugating enzyme E2 D2	Ube2d3;Ube2d2
25.7695	25.9208	25.7931	25.6954	26.046	25.628	25.7839	25.5671	25.8786	25.6708	25.4837	25.3077	0.163572	0.189841		3	3	Myeloid-associated differentiation marker	Myadm
25.7841	23.4265	24.833	22.5721	22.3848	23.3508	23.055	23.2285	23.0908	23.3557	23.0879	22.7816	0.165166	0.191964		6	6	Arachidonate 12-lipoxygenase, 12S-type	Alox12
22.2104	22.3061	22.1883	22.1779	22.1677	22.2281	21.8168	22.2943	22.2202	22.1099	22.5821	22.3979	0.165178	0.191874		3	3	Cellular nucleic acid-binding protein	Cnbp
24.6195	23.4299	23.804	22.2796	21.766	22.9553	22.554	22.9854	23.1498	23.4848	22.8917	22.2838	0.165474	0.192109		5	5	Platelet glycoprotein Ib alpha chain	Gp1ba
23.8995	23.8979	23.6907	23.9646	23.8265	23.6856	23.6472	23.9017	23.7994	23.7686	23.7738	23.8633	0.165754	0.192397		8	8	Alpha-N-acetylgalactosaminidase	Naga
23.2784	23.182	23.1559	23.4122	23.2638	23.0814	23.1658	23.1389	23.1708	23.8921	23.6175	23.6917	0.166011	0.192653		2	2	Serine/arginine-rich splicing factor 7	Srsf7
27.6119	27.6299	27.4225	27.4554	27.6332	27.4419	27.5203	27.4458	27.4168	27.4143	27.4912	27.391	0.166118	0.192735		15	15	Alcohol dehydrogenase 1	Adh1
24.3054	22.7734	21.8913	21.923	21.896	22.1909	21.7856	21.538	NaN	21.6014	21.6372	21.9668	0.166164	0.192681		2	2	Alpha-1,3/1,6-mannosyltransferase ALG2	Alg2
21.2206	21.1874	21.2113	21.2106	21.2155	21.1401	21.1158	21.4427	21.051	21.4016	21.5084	21.2624	0.166225	0.192671		3	3	Peptidyl-prolyl cis-trans isomerase H	Ppih
22.4953	23.6538	22.7831	24.1173	23.7253	23.4215	22.7202	22.6333	27.5876	24.3063	23.9989	28.0425	0.166273	0.192608		3	3	Translin-associated protein X	Tsnax
23.95	23.5077	23.6438	23.6109	23.4651	23.5336	23.472	23.4515	23.5989	23.5464	23.6547	23.4636	0.167205	0.193709		3	3	Ras-related protein Rab-8B	Rab8b
24.2872	24.1821	24.1369	24.2025	24.2246	24.115	24.0709	24.4801	24.1022	24.179	24.4782	24.3666	0.167758	0.19439		5	5	RNA-binding protein 8A	Rbm8a
25.1994	25.2332	25.3529	25.2646	25.1691	25.1999	25.3797	25.3242	25.2694	25.3338	25.4277	25.6178	0.167916	0.194476		10	10	Ubiquitin thioesterase OTUB1	Otub1
24.9186	24.9425	25.0119	25.0509	25.0423	25.017	25.1722	24.969	25.1204	25.0228	25.2581	25.1882	0.168137	0.194664		14	14	UTP--glucose-1-phosphate uridylyltransferase	Ugp2
25.5313	25.7875	25.95	25.8149	26.0038	25.9116	25.8737	25.7823	25.8006	25.7451	25.6689	25.8479	0.16893	0.195613		12	12	5-nucleotidase	Nt5e
27.0256	27.2407	27.1769	27.4167	27.3308	27.283	27.2232	27.1872	27.1936	27.0881	27.1055	27.0302	0.169728	0.196582		18	18	Cytochrome b-c1 complex subunit 1, mitochondrial	Uqcrc1
23.5598	23.23	23.1636	23.3381	23.3035	23.2823	23.3807	22.8316	22.9761	23.5467	22.8393	23.0705	0.170327	0.197329		3	3	Superkiller viralicidic activity 2-like 2	Skiv2l2
25.0291	25.1883	25.0858	24.9743	25.0316	24.9509	24.9452	25.0223	24.8993	24.9781	25.0103	25.0315	0.170405	0.197335		6	6	S-phase kinase-associated protein 1	Skp1
22.262	22.2938	22.0613	22.8053	22.2219	22.2654	22.2368	22.1379	21.9921	22.0542	22.2814	21.8475	0.170562	0.197401		4	4	BAG family molecular chaperone regulator 3	Bag3
22.7954	22.8496	23.0043	22.7387	22.8563	22.5564	22.8246	22.6413	22.6792	22.6328	22.8553	22.5107	0.171242	0.198237		4	4	Arf-GAP with coiled-coil, ANK repeat and PH domain-containing protein 2	Acap2
22.0809	22.9708	22.3217	22.1649	22.2564	22.8048	22.3167	21.9388	22.0348	22.3194	22.0442	22.0077	0.171325	0.198246		5	5	InaD-like protein	Inadl
28.5537	28.3282	28.3595	28.2626	28.3199	28.2412	28.2471	28.3954	28.342	28.3453	28.5108	28.4015	0.172109	0.199229		27	27	WD repeat-containing protein 1	Wdr1
23.4519	23.8055	23.3503	23.5277	23.1642	23.4005	23.2982	23.3691	23.5425	23.1234	23.337	23.4563	0.172405	0.199435		3	3	Eosinophil cationic-type ribonuclease 3	Ear3
23.5559	23.0464	23.213	23.3495	22.8447	23.1609	22.9749	23.433	23.0682	23.0161	22.9	22.9744	0.17248	0.199421		6	6	Cytochrome P450 20A1	Cyp20a1
22.7099	23.3153	23.406	23.187	23.1886	23.6771	23.5334	23.2721	23.5997	23.5341	23.6025	23.2832	0.172615	0.19947		5	5	Nitrilase homolog 1	Nit1
22.521	22.7315	22.5543	22.177	22.7513	22.6993	22.3423	22.6328	22.9475	22.5185	22.9126	22.9388	0.172823	0.199647		2	2	15 kDa selenoprotein	2015-09-01
24.274	24.1055	24.0059	24.1738	24.2757	24.0675	23.9746	24.4319	24.372	24.2069	24.0703	24.384	0.173527	0.200599		7	7	Minor histocompatibility antigen H13	Hm13
30.8635	30.7566	30.811	30.972	30.7916	30.7569	30.8065	30.7963	30.6631	30.7626	30.7846	30.7962	0.174031	0.201193		5	3	Histone H2A.V;Histone H2A.Z	H2afv;H2afz
23.0824	23.5744	23.3516	23.493	23.6426	23.5395	23.4671	23.7885	23.74	23.4339	23.8257	23.396	0.174036	0.201075		2	2	ATPase family AAA domain-containing protein 5	Atad5
22.1122	22.3023	22.7891	22.7762	22.8765	22.5769	22.8508	22.3725	22.5805	22.1525	22.2435	22.6113	0.174656	0.201901		2	2	Succinate dehydrogenase cytochrome b560 subunit, mitochondrial	Sdhc
20.7926	20.9339	20.67	20.5373	NaN	20.602	20.9446	21.5588	20.7047	20.7796	21.2407	21.2599	0.175396	0.202833		2	2	AP-3 complex subunit sigma-1	Ap3s1
27.5837	27.7209	27.5946	27.6897	27.6925	27.7523	27.7321	27.775	27.8112	27.6679	27.642	27.7446	0.176567	0.204173		17	17	Ornithine aminotransferase, mitochondrial	Oat
27.8101	28.0503	27.9356	28.0042	28.0257	27.9575	27.872	28.1792	28.0933	28.1491	27.91	28.0269	0.176745	0.204292		8	8	Thioredoxin	Txn
19.7528	20.7543	21.0316	20.8817	20.9841	21.2597	21.258	20.6082	21.0247	20.8913	20.597	20.7194	0.177757	0.205702		2	2	Cytohesin-3	Cyth3
29.8123	29.9732	30.0673	30.2021	29.989	30.1685	29.9921	29.9273	29.9503	29.8887	29.8111	29.9097	0.177821	0.205651		28	28	ATP synthase subunit alpha, mitochondrial	Atp5a1
25.9455	26.6807	26.0888	26.2955	26.0014	26.3798	26.1614	26.937	26.7706	26.6425	25.9959	26.6298	0.178082	0.20593		3	3	Acyl-CoA-binding protein	Dbi
22.777	22.7699	22.9289	22.704	23.1847	22.9108	22.8875	22.9406	22.7522	22.9197	23.1648	22.9237	0.178254	0.206073		4	4	MOB-like protein phocein	Mob4
22.2403	21.8725	21.6678	22.063	22.1101	22.369	22.1823	22.0699	22.0225	22.0586	21.9856	22.2115	0.178413	0.206184		2	2	TIP41-like protein	Tiprl
21.3457	21.1203	21.8608	21.3388	21.1574	21.3825	21.2179	21.1386	21.1012	21.1061	21.186	21.2266	0.178422	0.206073		3	3	Sodium/potassium-transporting ATPase subunit alpha-2;Sodium/potassium-transporting ATPase subunit alpha-3;Sodium/potassium-transporting ATPase subunit alpha-4	Atp1a2;Atp1a3;Atp1a4
22.9965	23.5213	23.391	23.182	23.2375	23.2212	23.0379	23.5855	23.572	23.3264	23.4072	23.2237	0.17858	0.206195		6	6	Dehydrogenase/reductase SDR family member 1	Dhrs1
24.4616	23.3137	23.2822	21.9073	21.6899	22.3694	22.1814	22.7319	22.757	23.104	22.752	21.4086	0.181619	0.209866		3	3	Platelet glycoprotein V	Gp5
NaN	21.3902	20.7867	21.7363	21.7942	21.9394	21.9607	21.2422	NaN	22.1309	21.7589	22.184	0.182734	0.211274		4	4	N-acetylgalactosamine kinase	Galk2
24.0401	24.0654	24.2636	24.4298	24.2864	24.2767	24.2195	23.8657	24.1754	23.9929	23.9018	24.2756	0.183163	0.211809		11	11	1-phosphatidylinositol 4,5-bisphosphate phosphodiesterase beta-3	Plcb3
22.3314	22.323	22.1038	22.4099	22.3641	22.2964	22.1027	22.2914	22.388	22.3256	22.6245	22.573	0.183914	0.21263		4	4	Microtubule-associated protein 1S;MAP1S heavy chain;MAP1S light chain	Map1s
24.6917	24.7395	24.9245	25.1016	25.0326	24.9949	24.6636	24.5753	24.5653	24.5189	24.7412	24.9201	0.184842	0.213828		12	12	Palladin	Palld
23.4709	23.2303	23.486	23.4925	23.5321	24.0503	23.2618	23.0868	23.1073	23.3063	23.3041	23.532	0.184982	0.213954		4	4	Smoothelin	Smtn
21.5376	21.6442	21.6416	21.62	21.7243	21.7906	21.9085	21.719	21.6519	21.7919	22.2455	21.7193	0.185243	0.214244		3	3	Serine/threonine-protein kinase Nek9	Nek9
21.9147	NaN	22.2992	22.4041	22.65	NaN	22.7312	22.0458	22.7007	22.5573	22.6228	22.2063	0.186381	0.215728		4	4	Protein kinase C iota type	Prkci
23.1298	22.1362	23.0535	22.434	22.5985	22.26	22.6624	23.0752	23.3191	22.7996	22.8035	22.883	0.187156	0.216422		2	2	Microfibrillar-associated protein 2	Mfap2
23.8703	23.5879	23.9037	24.1069	23.9055	23.7897	23.572	23.3573	23.729	23.8997	23.5163	23.443	0.1873	0.216527		5	5	Cdc42 effector protein 1	Cdc42ep1
24.1459	24.4314	24.3131	24.2841	24.3626	24.2262	24.3593	24.3388	24.2856	24.6724	24.4724	24.4879	0.187705	0.216999		9	9	Ester hydrolase C11orf54 homolog
28.8214	28.9461	28.7613	28.91	28.7683	28.7813	28.7143	28.8254	28.7338	28.7036	28.8315	28.8771	0.188004	0.217314		14	14	Triosephosphate isomerase	Tpi1
30.639	30.562	30.5196	30.4654	30.4962	30.4575	30.4922	30.5164	30.4377	30.4814	30.5285	30.4738	0.188105	0.21736		15	13	14-3-3 protein zeta/delta	Ywhaz
25.7688	25.932	25.8845	25.8206	25.8735	25.7303	25.7791	25.852	25.8723	25.8582	25.8984	25.8971	0.188197	0.217357		12	11	Microtubule-associated protein RP/EB family member 1	Mapre1
22.8141	22.8708	23.1627	23.1047	23.0884	22.9903	22.9702	22.8519	22.9866	22.8333	22.9033	22.6942	0.188463	0.217615		2	2	Pirin	Pir
25.5569	25.302	25.3782	25.4567	25.4662	25.5548	25.5619	25.4328	25.4495	25.4383	25.032	25.2908	0.189353	0.218792		4	4	Dermatopontin	Dpt
26.3681	26.4375	26.3214	26.3606	26.3312	26.3843	26.2733	26.3609	26.4422	26.335	26.6209	26.4794	0.189554	0.218972		29	29	Bifunctional glutamate/proline--tRNA ligase;Glutamate--tRNA ligase;Proline--tRNA ligase	Eprs
24.9202	24.6832	24.7828	24.8712	24.7681	24.7805	24.7731	24.9216	24.8653	24.7415	25.1993	24.9924	0.19076	0.220473		7	7	DNA-(apurinic or apyrimidinic site) lyase;DNA-(apurinic or apyrimidinic site) lyase, mitochondrial	Apex1
23.1195	23.0151	23.2459	23.0408	23.1587	23.3941	22.9957	22.6754	22.8757	23.0967	22.8712	23.1884	0.190786	0.220379		2	2	Thioredoxin reductase 2, mitochondrial	Txnrd2
25.5698	25.5142	25.5173	25.4797	25.5042	25.3284	25.4092	25.6386	25.592	25.5496	25.4359	25.4057	0.191033	0.220593		4	4	Lysosome-associated membrane glycoprotein 1	Lamp1
23.0509	23.1185	23.0851	22.9156	22.9855	22.9846	23.1626	23.3215	23.0032	23.1508	23.2818	23.1106	0.192165	0.222041		4	4	V-type proton ATPase subunit F	Atp6v1f
20.8171	20.7994	20.6801	20.4796	20.9355	20.8516	20.8092	20.8657	20.8161	20.6371	21.0121	21.068	0.192183	0.22193		2	2	BCL2/adenovirus E1B 19 kDa protein-interacting protein 2;Caytaxin	Bnip2;Atcay
25.6989	24.6555	24.7652	23.3786	23.5439	24.0833	23.7952	23.9536	24.1155	24.2371	24.0464	23.7785	0.192335	0.222003		15	15	Integrin beta-3	Itgb3
23.5941	23.536	23.7393	23.6495	23.5095	23.7118	23.3483	23.8293	23.6342	23.6676	23.7063	24.4241	0.192848	0.222566		3	3	Prefoldin subunit 3	Vbp1
23.241	23.1339	24.0876	23.3185	23.127	22.6264	23.1077	23.172	23.4624	22.7746	22.6183	23.1707	0.19291	0.222523		2	2	Collagen alpha-4(IV) chain	Col4a4
23.9272	23.9668	24.0553	24.2912	24.1017	24.0829	24.1045	24.0095	23.9342	23.9969	23.8439	23.9968	0.192965	0.222475		3	3	Pyruvate kinase PKM	Pkm
23.2525	22.8582	23.0654	23.1594	23.1179	22.9642	23.1419	23.2201	23.3623	23.1651	23.2506	23.1221	0.193377	0.222907		7	7	Nuclear pore complex protein Nup93	Nup93
23.1348	23.5539	23.3944	23.2914	23.3141	23.5515	23.4018	23.6862	23.3135	23.3636	23.8185	23.9113	0.193996	0.22362		4	4	Eukaryotic translation initiation factor 6	Eif6
24.4506	24.3359	24.4676	24.3092	24.3972	24.5509	24.553	24.4947	24.3638	24.4952	24.67	24.8156	0.194192	0.223815		11	11	DNA damage-binding protein 1	Ddb1
25.1712	25.4804	25.1991	25.1822	25.3461	25.4	25.1475	25.4065	25.198	25.4663	25.5698	25.5957	0.194338	0.223903		7	7	Protein SEC13 homolog	Sec13
23.3748	23.2726	23.232	23.4985	23.374	23.0094	23.116	23.3838	23.1962	23.2637	23.5538	23.6239	0.194412	0.223875		4	4	Thioredoxin domain-containing protein 12	Txndc12
23.582	23.5174	23.776	23.5397	23.5458	23.4753	23.3145	23.5621	23.5706	23.7212	23.4658	23.5243	0.195164	0.224783		5	5	Protein quaking	Qki
22.2855	22.7729	22.2515	22.3486	22.4965	22.1435	21.9845	22.0784	22.1385	22.383	21.894	22.1348	0.19585	0.225323		4	4	Ubiquitin-associated protein 2-like	Ubap2l
24.6952	24.6122	24.8799	24.8577	24.9134	24.8106	24.7007	24.8942	24.7953	24.7836	25.1686	25.1202	0.195925	0.225316		9	9	ELAV-like protein 1	Elavl1
24.3764	24.2968	24.5031	24.3769	23.933	24.407	24.3452	24.0815	23.9213	23.9248	24.1019	24.5214	0.19641	0.225868		5	5	Glutaredoxin-1	Glrx
21.0773	20.9706	20.8349	21.0628	21.1418	20.8799	21.3373	20.981	21.2618	21.0889	21.6309	21.3601	0.196713	0.226161		3	3	DnaJ homolog subfamily C member 10	Dnajc10
22.5	22.9776	22.8971	22.8838	22.951	23.0678	22.5771	22.6553	22.4064	22.5441	22.6104	22.8226	0.197701	0.227466		5	5	Dystrophin	Dmd
28.606	28.2068	28.8293	28.3721	28.2564	28.0617	28.6572	28.1601	28.3965	28.2207	28.0078	28.1969	0.197815	0.227499		71	71	Laminin subunit alpha-3	Lama3
24.3861	24.3866	24.563	24.3251	24.3964	24.2569	24.3002	24.3117	24.3253	24.2717	24.3795	24.3687	0.198253	0.227998		7	7	Sortilin	Sort1
NaN	20.3944	20.7392	NaN	20.8051	20.6774	20.9872	20.7485	20.8781	20.8081	21.0593	21.4751	0.198374	0.228		2	2	Oxysterol-binding protein	Osbpl8
20.8826	21.2213	21.1412	21.3976	21.4459	21.2755	20.8686	21.4352	21.4463	21.1676	21.4951	21.5454	0.198402	0.227908		2	2	Developmentally-regulated GTP-binding protein 1	Drg1
21.9512	22.0308	22.3699	22.1694	21.9432	22.0634	22.3261	21.7956	21.8509	22.0678	22.0635	21.8924	0.198805	0.228273		3	3	Myc box-dependent-interacting protein 1	Bin1
24.1904	24.2352	24.2013	24.1203	24.0953	24.2429	24.1186	24.2262	24.1503	24.0777	23.6981	23.7742	0.199097	0.228573		8	7	Inhibitor of carbonic anhydrase	Ica
24.604	24.1338	24.3655	24.4261	24.5158	24.694	24.4938	24.4873	24.4154	24.5437	24.9791	24.7786	0.200049	0.229693		10	10	Torsin-1A-interacting protein 1	Tor1aip1
22.3911	22.1327	22.2767	22.1004	22.1086	22.2899	22.1584	22.179	22.4212	22.4538	23.2487	22.3898	0.200909	0.230638		3	3	Polypeptide N-acetylgalactosaminyltransferase 2;Polypeptide N-acetylgalactosaminyltransferase 2 soluble form	Galnt2
21.0282	21.2716	20.9722	NaN	21.4422	21.3223	21.1748	21.1181	21.2705	21.2444	21.3709	21.6381	0.201081	0.230751		3	3	Transducin beta-like protein 2	Tbl2
22.7427	22.7654	22.5269	22.64	22.4783	22.294	22.8385	22.5284	22.4129	22.5037	22.5206	22.3897	0.201782	0.231643		2	2	Protein NDRG1	Ndrg1
25.2941	25.4334	24.8863	25.0483	24.9278	25.4959	25.5392	25.8405	26.1355	25.4255	25.0893	25.5394	0.201902	0.231676		4	4	Cysteine-rich protein 1	Crip1
22.3424	22.7148	22.7113	22.5916	22.4011	22.2866	22.3382	22.7616	22.7234	22.6573	22.499	22.2107	0.203504	0.233728		4	4	Transmembrane emp24 domain-containing protein 5	Tmed5
24.8488	25.1953	25.2228	25.3856	25.372	25.473	25.2912	25.3145	25.213	25.3118	25.1526	25.1998	0.204024	0.234221		9	9	NADH dehydrogenase [ubiquinone] 1 alpha subcomplex subunit 9, mitochondrial	Ndufa9
24.5613	24.7783	24.6012	24.6594	24.6368	24.7018	24.4833	24.517	24.6709	24.4507	24.3246	24.5617	0.204825	0.23525		7	7	Synaptosomal-associated protein 23	Snap23
20.8815	20.8841	20.5338	20.4993	20.6561	20.5324	20.5751	21.2625	21.0761	20.3327	21.1056	20.9673	0.205605	0.236257		2	2	Ribonuclease T2	Rnaset2
23.2694	23.1386	23.057	23.2823	23.1061	23.4409	23.3182	23.3664	23.473	23.6508	23.0906	23.459	0.206033	0.236742		3	3	NADH dehydrogenase [ubiquinone] iron-sulfur protein 5;NADH dehydrogenase [ubiquinone] iron-sulfur protein 5, N-terminally processed	Ndufs5
29.4586	29.7117	29.6699	29.5441	29.5048	29.8486	30.1301	30.1846	30.0688	29.8036	29.5582	29.8243	0.20676	0.237636		11	11	Calmodulin	Calm1
22.327	22.0802	22.3316	22.0404	22.044	22.0934	21.3316	21.9556	21.8067	22.3052	21.9796	22.0105	0.20682	0.237583		3	3	Syntaxin-11	Stx11
26.6557	26.5521	26.4721	26.512	26.4615	26.5621	26.5282	26.6085	26.5505	26.5057	26.814	26.7974	0.207199	0.238059		11	11	Proteasome subunit alpha type-5	Psma5
24.1029	23.8124	23.9026	24.0745	24.0679	24.0807	23.7674	24.0507	23.8941	24.1575	24.4415	24.4673	0.208025	0.238959		5	5	Heterogeneous nuclear ribonucleoprotein D-like	Hnrpdl
21.5181	21.6838	21.8997	21.7857	21.8351	21.7978	21.6582	21.5601	21.5617	21.5753	21.7102	21.6702	0.209216	0.240608		5	5	Liprin-beta-1	Ppfibp1
NaN	22.8999	21.8855	20.8794	22.222	20.7677	NaN	20.8734	NaN	20.5111	20.7839	20.9523	0.209485	0.24082		2	2	Fatty acid-binding protein, liver	Fabp1
30.5866	30.7274	30.8046	31.0081	30.8666	30.9012	30.7173	30.7153	30.6948	30.7137	30.5499	30.676	0.209551	0.24079		25	25	ATP synthase subunit beta, mitochondrial	Atp5b
23.2295	23.1536	22.8075	22.6643	22.5601	22.8748	22.9394	22.5677	22.5278	NaN	22.7749	22.8092	0.209581	0.240706		4	4	Neuronal proto-oncogene tyrosine-protein kinase Src	Src
22.976	22.7999	22.7646	22.8412	23.3693	22.2804	22.5334	22.2627	22.1335	22.8694	22.6409	22.1263	0.209844	0.240934		3	3	Zinc transporter ZIP4	Slc39a4
22.4684	22.4643	22.5143	22.6068	22.3855	22.5138	22.6551	22.5611	22.6313	22.5526	23.012	22.6484	0.210548	0.241707		2	2	Complement C2;Complement C2b fragment;Complement C2a fragment	C2
23.5962	23.5841	23.4151	23.2876	23.5649	23.5377	23.6119	23.7349	23.8274	23.6286	23.3831	23.6947	0.211212	0.242513		5	5	Aminoacyl tRNA synthase complex-interacting multifunctional protein 1;Endothelial monocyte-activating polypeptide 2	Aimp1
23.3531	22.9536	23.3653	NaN	23.2322	23.138	23.1832	23.4218	23.4858	23.5516	23.4145	23.1215	0.211213	0.242378		4	4	Acylglycerol kinase, mitochondrial	Agk
26.1768	26.2507	26.151	26.1562	26.1477	26.1157	26.1105	26.31	26.0549	26.2337	26.2669	26.2629	0.211678	0.24295		10	2	Serine/threonine-protein phosphatase 2A catalytic subunit beta isoform	Ppp2cb
28.2385	28.6171	28.446	28.6042	28.428	28.5217	28.589	28.7081	28.966	28.5988	28.4155	28.7362	0.211744	0.242901		7	7	Ubiquitin-40S ribosomal protein S27a;Ubiquitin;40S ribosomal protein S27a;Ubiquitin-60S ribosomal protein L40;Ubiquitin;60S ribosomal protein L40;Polyubiquitin-B;Ubiquitin;Polyubiquitin-C;Ubiquitin;Ubiquitin-related 1;Ubiquitin-related 2	Rps27a;Uba52;Ubb;Ubc
25.2639	25.1164	25.0981	25.1144	25.0143	25.1972	25.0345	25.2937	25.0911	25.0971	25.3356	25.3022	0.212837	0.244153		19	19	General vesicular transport factor p115	Uso1
21.4813	21.4408	20.5558	21.413	NaN	21.4447	21.6892	21.284	22.3246	21.8747	21.5331	21.6536	0.212982	0.244203		3	3	Nuclear pore complex protein Nup155	Nup155
23.9118	24.4	24.3903	24.3956	24.3009	24.4806	24.4033	24.2726	24.1657	24.2078	24.167	24.0984	0.21328	0.244527		2	2	Up-regulated during skeletal muscle growth protein 5	Usmg5
23.1082	23.2187	23.3224	23.6329	23.481	22.4921	22.7278	22.5286	22.5712	22.5879	23.5095	22.9933	0.213539	0.244774		6	6	NHL repeat-containing protein 2	Nhlrc2
25.912	26.1758	26.1564	26.118	26.1312	26.2121	26.2914	26.1127	26.1448	26.0336	25.9829	26.1705	0.21364	0.24478		16	16	Sulfide:quinone oxidoreductase, mitochondrial	Sqrdl
28.4037	28.329	28.4613	28.404	28.4584	28.4081	28.4472	28.3801	28.4418	28.4585	28.5421	28.5538	0.21421	0.245458		10	9	14-3-3 protein gamma;14-3-3 protein gamma, N-terminally processed	Ywhag
25.4992	25.8198	25.7142	26.0656	25.8706	26.1022	25.6454	25.7434	25.7005	25.6113	25.3063	25.6199	0.214538	0.245759		11	11	Cytochrome b-c1 complex subunit Rieske, mitochondrial;Cytochrome b-c1 complex subunit 11	Uqcrfs1
23.1179	23.1987	23.2038	23.1816	23.143	23.1921	23.1965	23.1845	23.3491	23.1107	23.3147	23.3687	0.214692	0.245852		3	3	Golgi-associated plant pathogenesis-related protein 1	Glipr2
26.9381	26.8905	26.8442	26.9886	26.8003	26.8023	26.7873	26.7836	26.7605	27.0234	26.7519	26.8763	0.21484	0.245902		10	10	6-phosphogluconolactonase	Pgls
30.5885	30.6952	30.6426	30.5691	30.6625	30.5804	30.6382	30.5554	30.5899	30.6313	30.491	30.5705	0.215224	0.246334		16	14	Transgelin-2	Tagln2
22.5474	22.6151	22.6225	22.772	23.1587	22.6784	22.4911	22.8449	22.6305	22.8692	23.4626	23.1136	0.215651	0.246812		5	5	SWI/SNF complex subunit SMARCC2;SWI/SNF complex subunit SMARCC1	Smarcc2;Smarcc1
23.9822	24.2676	24.0992	23.9719	24.099	24.1006	24.0832	24.2547	24.1677	24.3202	24.4043	24.0057	0.215815	0.246936		3	3	DAZ-associated protein 1	Dazap1
23.3671	23.6177	23.3931	23.8007	23.6836	23.8981	23.6138	23.7104	23.5916	23.6828	23.7316	23.7947	0.216599	0.247971		3	3	Calcium-binding mitochondrial carrier protein Aralar2	Slc25a13
26.68	26.8348	26.8201	26.8376	26.8896	26.9415	26.8655	26.8716	27.0422	26.7165	26.922	27.0459	0.216623	0.247859		7	7	10 kDa heat shock protein, mitochondrial	Hspe1
26.6843	26.654	26.6442	26.673	26.6417	26.6475	26.6027	26.4929	26.3953	26.5898	26.7028	26.6296	0.216636	0.247741		27	21	Kinesin-1 heavy chain	Kif5b
22.8414	21.9911	21.8345	22.1375	22.012	21.9185	22.1884	22.0676	21.8246	21.5846	21.8966	21.794	0.216789	0.247819		4	4	Immunoglobulin-binding protein 1	Igbp1
23.9104	23.7352	24.0381	24.1793	24.4051	23.9927	24.1577	23.806	23.9613	24.1735	24.0078	23.8458	0.217315	0.248415		8	8	Sorting and assembly machinery component 50 homolog	Samm50
27.2375	27.2768	27.1649	27.174	27.2078	27.2539	27.2319	27.2546	27.2534	27.2033	27.5079	27.3706	0.219165	0.250853		24	24	Stress-induced-phosphoprotein 1	Stip1
24.3397	23.5298	23.5567	23.6247	22.9491	23.1475	23.8943	23.6725	23.8974	23.503	24.0777	23.8086	0.219881	0.251781		7	7	U1 small nuclear ribonucleoprotein 70 kDa	Snrnp70
26.3766	26.3514	26.3416	26.4461	26.3803	26.4298	26.5602	26.3527	26.4728	26.5008	26.5869	26.4501	0.220569	0.252676		15	15	AP-2 complex subunit mu	Ap2m1
24.7074	24.7347	24.6851	24.7636	24.7615	24.8719	24.5995	24.8575	24.8683	24.6682	25.1654	24.855	0.22084	0.25294		11	11	RuvB-like 1	Ruvbl1
26.4412	26.5589	26.6862	26.8796	26.7123	26.9447	26.7253	26.6663	26.6843	26.652	26.4519	26.5684	0.220944	0.252924		10	10	ATP synthase subunit d, mitochondrial	Atp5h
23.9563	23.9144	23.7501	23.8106	23.9607	23.9554	23.9161	23.9599	23.9127	23.9783	23.8893	23.8643	0.221736	0.253856		8	8	Calcium-binding mitochondrial carrier protein SCaMC-1	Slc25a24
NaN	21.8262	21.2654	22.0772	22.0358	22.0134	21.8079	21.8524	22.2237	21.9154	22.2701	22.1124	0.224785	0.257909		3	3	Myelin expression factor 2	Myef2
27.5595	26.5182	26.6595	25.4802	25.4452	26.0634	25.8757	26.5407	26.4214	26.3786	26.3346	25.9315	0.226178	0.259609		19	19	Fermitin family homolog 3	Fermt3
24.2378	24.3998	24.6445	24.5088	24.6484	24.4148	24.3714	24.6119	24.5645	24.4081	25.0112	24.7739	0.226892	0.260524		8	8	Glycylpeptide N-tetradecanoyltransferase 1	Nmt1
22.3406	21.8115	21.9006	22.0163	22.0809	21.8294	21.7623	21.6492	22.0508	21.865	21.7083	21.2584	0.227987	0.261793		2	2	Pyrroline-5-carboxylate reductase 3	Pycrl
22.7056	22.7106	22.3198	21.8758	21.8631	21.9625	22.2252	22.208	22.2466	22.2082	22.4463	21.9572	0.22836	0.262184		2	2	Lysophospholipid acyltransferase 5	Lpcat3
22.513	22.8393	22.5412	22.7455	22.4849	22.3161	22.685	22.6215	22.7094	22.5691	22.8402	22.6755	0.22856	0.262296		3	3	Chromatin target of PRMT1 protein	Chtop
23.4837	21.7848	21.9656	21.1945	21.0324	21.5327	21.271	22.0027	21.8769	21.8978	21.7927	21.5794	0.228707	0.262363		3	3	Solute carrier family 2, facilitated glucose transporter member 3	Slc2a3
20.5215	20.7164	20.8307	20.8264	20.9122	20.5433	20.8587	20.5796	21.0112	21.0971	21.2738	20.9093	0.229331	0.26303		2	2	Epidermal growth factor receptor kinase substrate 8-like protein 1	Eps8l1
25.3571	25.2571	25.3402	25.4023	25.3613	25.1849	25.3474	25.3232	25.4409	25.3939	25.4522	25.3423	0.229659	0.263368		11	11	DnaJ homolog subfamily A member 2	Dnaja2
22.8201	23.017	23.065	22.5813	23.4011	22.854	23.3439	23.1005	22.8429	23.4035	23.0616	22.9446	0.229919	0.2636		6	6	Cytosolic purine 5-nucleotidase	Nt5c2
21.0374	21.1499	21.0421	21.109	21.2772	21.3039	21.2883	20.9325	21.2115	21.5182	21.4145	21.1341	0.230178	0.263865		2	2	FGGY carbohydrate kinase domain-containing protein	Fggy
26.7309	26.7465	26.6617	26.6203	26.5879	26.6934	26.6626	26.7173	26.6611	26.6672	26.8478	26.9248	0.230355	0.264002		10	10	Proteasome subunit alpha type-7	Psma7
25.0755	25.3404	25.152	24.8776	25.1429	25.336	25.5653	24.8208	25.0356	25.0674	24.8343	25.4592	0.230576	0.264018		5	5	Pulmonary surfactant-associated protein D	Sftpd
22.3591	23.191	22.247	23.0703	22.0648	22.5904	22.0546	23.0415	22.9998	23.0484	22.0483	22.804	0.231074	0.264579		3	3	NADH dehydrogenase [ubiquinone] iron-sulfur protein 6, mitochondrial	Ndufs6
22.3854	22.6523	22.6445	22.9916	22.7107	23.1249	23.5456	22.9499	22.6927	23.0309	23.3034	22.4684	0.232173	0.265934		3	3	TOM1-like protein 2	Tom1l2
20.7912	NaN	NaN	20.7417	20.65	NaN	20.3294	NaN	20.8727	21.836	20.945	NaN	0.233097	0.267032		3	3	Signal recognition particle 54 kDa protein	Srp54
24.0951	24.2559	24.1987	24.1762	24.1936	24.3621	24.2516	24.1902	24.1546	24.331	24.4828	24.5507	0.233206	0.267002		4	4	Small nuclear ribonucleoprotein Sm D2	Snrpd2
25.1173	25.2018	25.0411	25.1969	25.1998	25.2136	25.0975	25.1189	25.0328	25.175	24.9409	25.0802	0.233537	0.267381		10	10	Adenylosuccinate lyase	Adsl
25.2237	25.2863	25.3367	25.2736	25.2794	25.21	25.1914	25.2187	25.3167	25.2667	25.3046	25.2957	0.235161	0.269488		5	5	Clathrin light chain A	Clta
25.6206	25.5605	25.4497	25.4454	25.5704	25.4956	25.7539	25.4769	25.464	25.5329	25.4835	25.5298	0.235427	0.269711		13	13	Flotillin-2	Flot2
20.3189	20.2235	19.9121	20.2308	20.1352	20.178	20.6841	20.4421	20.3234	20.278	20.8089	20.4022	0.235429	0.269564		2	2	Beta-hexosaminidase subunit alpha	Hexa
22.2258	22.2184	22.2687	22.1198	22.2126	22.3163	22.2574	22.401	21.9036	22.0179	22.1026	22.0525	0.236108	0.270396		4	4	Membrane-associated guanylate kinase, WW and PDZ domain-containing protein 3	Magi3
29.3451	28.8408	29.6288	29.2352	29.0293	28.8303	29.3832	28.979	29.1543	28.9637	28.8137	28.8902	0.237564	0.27241		64	64	Laminin subunit alpha-5	Lama5
21.2313	21.1656	20.6907	20.6906	20.358	20.4589	20.7507	20.9136	20.6804	20.8299	21.8451	20.747	0.238514	0.273716		3	3	Heparan sulfate 2-O-sulfotransferase 1	Hs2st1
23.8399	24.1307	23.7173	23.8315	23.9585	23.7808	23.6944	23.3855	23.7629	23.8529	23.1065	23.8289	0.239239	0.274551		11	11	CAP-Gly domain-containing linker protein 1	Clip1
21.5479	23.3115	23.0235	23.7342	22.8265	23.4963	22.7079	22.621	22.0457	22.8171	21.5527	22.1215	0.239297	0.274473		4	4	Phosphoglycerate mutase 2	Pgam2
26.255	26.3301	26.4144	26.3916	26.2864	26.4337	26.3704	26.2942	26.2614	26.2273	26.2496	26.3828	0.239551	0.274667		10	10	Voltage-dependent anion-selective channel protein 3	Vdac3
27.2512	27.0312	27.0271	26.9441	27.0204	26.9082	26.9275	26.9552	27.074	26.9871	26.8846	26.8775	0.240272	0.275537		16	16	S-formylglutathione hydrolase	Esd
25.4158	25.4555	25.4046	25.5394	25.3771	25.3246	25.3717	25.4023	25.3337	25.4362	25.6277	25.566	0.240866	0.276284		10	2	RNA binding motif protein, X-linked-like-1	Rbmxl1
20.8378	21.2803	20.7788	NaN	21.2295	21.0326	NaN	21.1067	21.1847	21.156	21.5231	21.2212	0.241013	0.276316		3	3	Ubiquitin-like modifier-activating enzyme 6	Uba6
26.7098	26.691	26.6344	26.6466	26.7615	26.7869	26.6561	26.9064	26.8704	26.9851	26.6927	26.5939	0.24251	0.278231		7	7	Extracellular superoxide dismutase [Cu-Zn]	Sod3
24.667	24.3216	24.4111	24.5164	24.6772	24.3871	24.522	24.8278	24.5264	24.626	24.7599	24.5084	0.243445	0.279427		4	4	V-type proton ATPase subunit G 1	Atp6v1g1
24.2624	24.1568	23.9737	24.2226	24.291	24.1432	24.2923	24.1694	24.0632	24.0776	24.0723	24.2033	0.243769	0.279725		11	11	Probable phospholipid-transporting ATPase IA	Atp8a1
26.4975	26.4969	26.4158	26.5036	26.6395	26.5703	26.5396	26.4898	26.5563	26.5915	26.4075	26.2544	0.244458	0.280531		9	9	3-hydroxyacyl-CoA dehydrogenase type-2	Hsd17b10
27.626	27.6217	27.5721	27.4808	27.574	27.6671	27.5215	27.6353	27.5882	27.5842	27.7337	27.7632	0.244661	0.280679		20	20	Cytosolic non-specific dipeptidase	Cndp2
20.5792	20.4307	20.454	20.2717	20.3676	20.3468	20.1661	20.3152	20.5521	20.5078	20.3487	20.4056	0.244743	0.280659		2	2	Lysosomal alpha-glucosidase	Gaa
30.3578	29.9628	30.6237	30.2989	30.1667	29.9559	30.3801	30.0682	30.1993	30.0462	29.9832	30.0812	0.245157	0.281052		107	107	Basement membrane-specific heparan sulfate proteoglycan core protein;Endorepellin;LG3 peptide	Hspg2
23.0444	22.5995	22.6793	22.954	22.433	22.9622	22.9954	23.229	22.8766	22.6586	23.4791	23.4333	0.24521	0.280978		8	8	Ankyrin repeat and FYVE domain-containing protein 1	Ankfy1
26.8158	26.7123	26.6036	26.628	26.6227	26.6185	26.5873	26.7867	26.6621	26.6099	26.7033	26.7514	0.24584	0.281805		15	15	3-ketoacyl-CoA thiolase A, peroxisomal;3-ketoacyl-CoA thiolase B, peroxisomal	Acaa1a;Acaa1b
22.7195	22.8147	22.7761	22.9942	22.8393	22.8785	22.9266	22.922	22.8361	22.7471	22.3919	22.4836	0.24609	0.282005		7	7	Integrin alpha-V;Integrin alpha-V heavy chain;Integrin alpha-V light chain	Itgav
24.587	24.7979	24.67	24.932	24.814	24.853	24.7616	24.676	24.8009	24.5811	24.6131	24.6888	0.246876	0.282974		3	3	ATP synthase subunit g, mitochondrial	Atp5l
27.1166	25.9708	26.1198	24.4154	24.3506	25.2707	25.1491	25.5692	25.5111	25.7391	25.4819	24.9896	0.247512	0.283742		19	19	Integrin alpha-IIb;Integrin alpha-IIb heavy chain;Integrin alpha-IIb light chain	Itga2b
23.9046	24.1484	24.3582	24.356	24.2639	24.4179	24.4561	24.0379	24.2087	24.2815	24.2613	24.2516	0.247998	0.28423		10	8	Tyrosine-protein kinase Yes	Yes1
25.6573	25.5445	25.1414	24.9029	25.4081	25.2236	25.4472	25.7005	25.4317	25.4827	25.5466	25.6667	0.250057	0.286939		4	4	Pulmonary surfactant-associated protein C	Sftpc
26.9968	26.7821	26.8135	27.0084	26.9139	26.9029	26.8611	26.8329	26.9474	27.0471	27.2356	27.0621	0.250749	0.287771		22	22	Ubiquitin carboxyl-terminal hydrolase 5	Usp5
25.7584	26.0852	25.9685	25.9184	26.0371	26.005	26.0063	25.9369	25.8087	25.8551	25.9425	25.9529	0.251013	0.288009		11	11	Adipocyte plasma membrane-associated protein	Apmap
20.7003	20.7421	20.7069	20.7215	20.865	20.9396	20.7904	20.6161	20.4248	21.1051	20.4675	20.4317	0.251817	0.288838		2	2	Aminoacylase-1	Acy1
25.3173	25.5541	25.2248	25.3922	25.4261	25.6078	25.3725	25.2881	25.3172	25.285	25.3139	25.4368	0.252608	0.289819		15	15	Nck-associated protein 1	Nckap1
21.8627	22.1846	22.5804	22.2308	22.4475	22.629	22.4656	22.6306	22.2838	22.1345	22.2331	22.4415	0.25297	0.290122		6	6	Dedicator of cytokinesis protein 9	Dock9
23.1323	24.0547	23.2368	23.3798	23.3158	23.2833	22.9022	23.1142	23.7817	23.9754	23.7602	23.4653	0.253252	0.290341		3	3	Signal peptidase complex subunit 2	Spcs2
29.4158	29.6709	29.6791	29.9401	29.7358	29.8931	29.6658	29.6548	29.6201	29.6144	29.4377	29.5537	0.253427	0.290428		18	9	ADP/ATP translocase 1	Slc25a4
26.2352	26.5235	26.1934	26.3822	26.2721	26.1768	26.2129	26.5349	26.4449	26.396	26.156	26.4202	0.253792	0.290828		6	6	SH3 domain-binding glutamic acid-rich-like protein	Sh3bgrl
NaN	21.9142	21.874	21.7903	22.1184	NaN	21.6644	22.2101	22.0658	21.8586	22.117	22.0281	0.253808	0.290682		2	2	Protein sel-1 homolog 1	Sel1l
25.8229	25.7833	25.7778	25.719	25.7084	25.7844	25.7524	25.7058	25.5595	25.6162	25.7749	25.7925	0.254489	0.291548		15	15	Platelet-activating factor acetylhydrolase IB subunit alpha	Pafah1b1
27.312	27.3917	27.3207	27.3633	27.3438	27.2781	27.3531	27.1869	27.3564	27.3701	27.2274	27.231	0.255287	0.292555		17	14	Mitogen-activated protein kinase 3	Mapk3
24.1658	25.0219	25.3621	26.0188	25.3004	25.387	25.0528	25.0835	24.8922	24.6857	24.1852	24.4472	0.255378	0.292516		9	7	Creatine kinase S-type, mitochondrial	Ckmt2
22.0497	22.106	22.0241	22.1792	22.2351	22.116	22.4176	22.4554	22.1283	21.9532	22.8598	22.5615	0.256675	0.294242		2	2	Mitochondrial import receptor subunit TOM40 homolog	Tomm40
30.3061	30.5083	30.3426	30.4442	30.4499	30.5467	30.541	30.3563	30.537	30.5356	30.3736	30.4365	0.257361	0.295154		26	23	Carboxylesterase 1D	Ces1d
24.553	24.3966	24.2429	24.4661	24.3768	24.2733	24.1143	24.2703	24.3692	24.0435	24.4012	24.2966	0.258096	0.296047		9	9	Heterogeneous nuclear ribonucleoprotein L-like	Hnrnpll
22.2799	21.9099	22.3835	22.6235	22.616	22.3529	22.2647	22.7229	22.3645	22.5491	23.0185	22.384	0.258323	0.296255		2	2	Collagen alpha-1(XIV) chain	Col14a1
29.7685	29.6188	29.5879	29.619	29.6661	29.6383	29.6283	29.7037	29.642	29.6316	29.905	29.8464	0.25835	0.296122		46	46	Transitional endoplasmic reticulum ATPase	Vcp
22.5775	22.5641	22.983	NaN	22.6539	22.4831	22.4219	22.3758	22.1826	22.273	22.6448	22.6998	0.259167	0.297145		3	3	Protein LZIC	Lzic
21.4291	21.4863	21.6823	21.6836	21.7182	21.2013	21.2468	21.4869	21.9831	21.4244	21.898	21.6163	0.260706	0.299218		3	3	Rho GTPase-activating protein 17	Arhgap17
23.2112	23.1735	23.2197	23.0592	23.3248	23.4356	23.1212	23.3742	22.9816	23.2646	22.5637	22.7792	0.260719	0.299075		2	2	Apolipoprotein C-I;Truncated apolipoprotein C-I	Apoc1
21.0771	21.363	21.4186	21.6526	21.5323	21.4566	21.581	20.9932	21.4643	21.5321	20.9345	21.2391	0.260821	0.299071		2	2	Fatty-acid amide hydrolase 1	Faah
20.7604	20.6832	20.9753	20.6158	20.605	20.7116	21.1289	20.9756	20.8338	20.9908	21.0727	20.8955	0.260845	0.298943		2	2	CD2-associated protein	Cd2ap
25.4609	25.4581	25.5621	25.5382	25.493	25.5292	25.5653	25.4802	25.4329	25.3503	25.5627	25.4412	0.261403	0.29937		10	6	PDZ and LIM domain protein 5	Pdlim5
22.2246	22.2132	22.0994	21.8915	21.8762	21.9812	22.0076	22.0459	21.9662	22.1545	21.784	21.7125	0.261862	0.299797		2	2	Tubulin alpha-8 chain	Tuba8
26.201	26.3757	26.1999	26.4137	26.3717	26.2277	26.2344	26.3564	26.4194	26.2179	26.5456	26.4878	0.26273	0.300901		22	22	Phosphoglucomutase-1	Pgm1
21.5635	21.4674	21.7653	21.5584	21.5285	21.8829	21.7197	21.5783	21.7842	21.7482	22.2128	21.7575	0.263201	0.301434		3	3	Protein VAC14 homolog	Vac14
24.12	24.2386	24.0773	23.9292	23.981	23.867	23.9826	23.594	24.0276	23.8585	23.8597	24.1691	0.263859	0.30219		7	7	Translin	Tsn
24.9128	24.8753	24.8314	24.8474	24.783	24.7931	24.8294	24.9414	24.8074	24.9612	24.7753	24.8846	0.264504	0.302969		7	7	V-type proton ATPase subunit E 1	Atp6v1e1
21.9892	22.2307	21.9087	22.197	22.078	22.2181	22.1226	22.0475	21.8293	21.997	22.0495	NaN	0.265248	0.303804		3	3	Anoctamin-6	Ano6
24.0252	23.7888	24.1604	24.1952	23.9177	23.8451	23.9562	24.1605	23.9035	23.958	24.3051	24.2221	0.265468	0.303968		7	5	U1 small nuclear ribonucleoprotein A	Snrpa
26.7821	26.6298	26.4732	26.519	26.7434	26.599	26.9573	26.7672	26.6024	26.6621	26.6589	26.7325	0.265978	0.304504		3	3	Parathymosin	Ptms
23.7151	23.4501	23.5874	23.944	23.6052	23.7481	23.6921	23.7905	23.8031	23.8662	23.754	23.8358	0.266022	0.30441		7	7	Aminopeptidase N	Anpep
21.5004	21.7082	21.3896	21.3976	21.4162	22.1516	21.5367	21.4693	21.4621	21.3427	21.3394	21.5445	0.266343	0.304704		2	2	Regulator of microtubule dynamics protein 1	Rmdn1
22.0832	22.1086	22.0457	22.2601	22.5254	22.4584	22.1244	22.1354	22.3813	22.6113	22.4603	21.9957	0.266383	0.304601		2	2	2,3-cyclic-nucleotide 3-phosphodiesterase	Cnp
23.6054	23.5575	23.3225	23.5378	23.4814	23.878	23.6902	23.7161	23.025	23.6152	22.7088	23.4348	0.268491	0.307416		2	2	FYVE, RhoGEF and PH domain-containing protein 5	Fgd5
21.2541	21.6464	21.6629	21.6823	21.5854	21.6808	21.9876	21.8556	21.2697	21.3948	21.3685	21.4999	0.271412	0.31165		3	3	MAGUK p55 subfamily member 5	Mpp5
25.2506	25.4981	25.5046	25.4731	25.5418	25.3569	25.447	25.3516	25.433	25.4909	25.059	24.9771	0.273108	0.313762		10	10	Isocitrate dehydrogenase [NAD] subunit gamma 1, mitochondrial	Idh3g
20.7556	20.7527	20.9107	20.6904	20.4985	20.6471	20.708	20.6644	20.7045	20.9175	20.8171	20.5385	0.273841	0.314669		3	3	Protein unc-13 homolog D	Unc13d
24.6542	24.4093	24.6061	24.4948	24.4926	24.494	24.5953	24.7712	24.4083	24.5481	24.9368	24.8098	0.274898	0.315939		8	8	Calcyclin-binding protein	Cacybp
25.0505	24.4094	24.5941	24.847	24.8147	24.6985	25.0428	24.041	24.5241	24.6522	24.8092	24.6152	0.27556	0.316709		2	2	Histone-lysine N-methyltransferase 2C	Kmt2c
NaN	20.3684	20.1971	20.7064	19.8177	NaN	20.5296	20.716	20.1776	NaN	21.2341	20.996	0.276257	0.31751		2	2	Beta-catenin-like protein 1	Ctnnbl1
23.9983	24.1279	23.9078	23.655	23.9503	23.9806	23.9398	24.0402	24.0366	23.966	24.5456	24.0708	0.276462	0.317619		5	5	Ras GTPase-activating protein-binding protein 1	G3bp1
26.1101	26.228	26.3216	26.3445	26.286	26.2643	26.3308	26.4342	26.3026	26.1899	26.5766	26.4051	0.276494	0.317492		8	8	Activator of 90 kDa heat shock protein ATPase homolog 1	Ahsa1
23.9453	23.6424	23.7747	23.841	23.6371	23.5165	23.6369	23.6922	23.6295	24.0511	23.6832	23.5241	0.276987	0.317996		6	6	Carboxypeptidase Q	Cpq
24.7042	24.5735	24.6712	24.5241	24.754	24.6358	24.4751	24.6267	24.7142	24.7317	24.7194	24.7493	0.27699	0.317834		4	4	Importin subunit alpha-3	Kpna4
25.5917	25.4884	25.594	25.6412	25.5932	25.4682	25.5676	25.5571	25.6074	25.645	25.6687	25.5899	0.278249	0.319437		12	12	Erlin-2	Erlin2
22.6411	22.892	22.9229	22.9368	22.7165	23.0557	22.7762	22.7737	22.7857	22.8322	22.4859	22.5955	0.278293	0.319336		4	4	Microtubule-associated protein RP/EB family member 3	Mapre3
23.014	23.0617	22.7253	23.0318	22.7809	22.6428	22.7809	22.7355	23.0467	22.7232	23.2306	22.8187	0.278855	0.319714		5	5	Hepatocyte growth factor-regulated tyrosine kinase substrate	Hgs
30.1372	30.0439	29.9524	30.058	30.1534	29.9699	30.0629	29.9174	29.9407	29.9521	29.9746	30.0986	0.279965	0.320974		45	43	Prelamin-A/C;Lamin-A/C	Lmna
23.9914	23.6992	23.7812	23.3569	23.5927	24.0114	23.6796	23.4343	23.2785	23.5237	23.5788	23.7594	0.282655	0.32465		7	7	Syntaxin-binding protein 2	Stxbp2
21.7082	22.0548	22.1385	22.1275	22.1616	22.1542	21.9125	21.953	22.091	22.3502	22.7097	22.2257	0.282748	0.324612		3	3	RNA-binding protein 25	Rbm25
26.6984	26.6747	26.6693	26.6968	26.6911	26.6835	26.7029	26.7577	26.6705	26.6617	26.9938	26.8087	0.283031	0.324796		20	20	AP-1 complex subunit beta-1	Ap1b1
21.0885	20.9798	21.3193	21.0474	21.1009	21.509	21.0338	21.2344	21.43	20.9535	21.6641	21.684	0.283495	0.325249		2	2	Ras-related protein Rab-31;Ras-related protein Rab-22A	Rab31;Rab22a
22.7837	22.4001	22.4953	22.6093	22.6459	22.347	22.5893	22.5975	22.971	22.8916	22.5204	22.6537	0.283558	0.325175		5	5	Serine/threonine-protein kinase TAO3	Taok3
23.6822	23.9471	23.8897	23.6445	23.5164	23.8151	23.5808	23.5657	23.8336	23.3766	23.6038	23.7023	0.283781	0.325334		5	5	Mitochondrial peptide methionine sulfoxide reductase	Msra
26.0769	26.182	26.2946	26.1874	25.9867	25.9576	25.8526	26.2271	26.4126	26.3198	25.8558	25.7796	0.284364	0.32601		11	11	Clusterin;Clusterin beta chain;Clusterin alpha chain	Clu
21.8523	22.2614	21.9701	21.7441	21.8403	21.8643	21.756	22.0039	21.9763	21.6738	22.8436	22.7882	0.284469	0.326018		5	5	FACT complex subunit SPT16	Supt16h
26.2762	26.2547	26.3121	26.1697	26.2557	26.4314	26.4155	26.2621	26.2266	26.2292	26.4567	26.362	0.284638	0.326115		21	21	AP-2 complex subunit alpha-1	Ap2a1
20.6711	20.6826	20.7295	20.1101	20.8843	20.7801	21.1794	20.5241	20.5163	21.0067	21.8819	21.0961	0.285277	0.326868		3	3	Cytoskeleton-associated protein 5	Ckap5
27.8773	28.0497	28.0773	28.2284	28.1503	28.1633	28.1052	28.0346	28.0963	28.0416	27.9328	28.0175	0.285373	0.326818		16	16	Citrate synthase, mitochondrial	Cs
22.9527	23.0055	23.2197	23.1625	23.2268	22.9841	23.0667	22.8906	23.0102	23.1337	22.9967	22.6863	0.285728	0.327168		4	4	Neural Wiskott-Aldrich syndrome protein	Wasl
23.9967	24.0079	24.0099	23.887	24.18	23.8995	23.832	23.875	23.8039	23.9816	23.882	23.7979	0.286214	0.327678		7	7	Tetratricopeptide repeat protein 38	Ttc38
22.4684	21.98	21.8159	21.8108	21.7215	22.0236	21.8059	21.4978	21.4334	21.9894	21.7425	21.9618	0.286635	0.328086		2	2	NEDD8-activating enzyme E1 regulatory subunit	Nae1
24.3594	24.3451	24.5065	24.497	24.4207	24.5894	24.5598	24.6206	24.4533	24.4174	24.4923	24.6482	0.288105	0.329864		6	6	Ras-related protein Rab-21	Rab21
26.1689	26.3592	26.4622	26.347	26.4353	26.395	26.3909	26.2089	26.3837	26.3	26.2815	26.3451	0.288134	0.329732		15	15	Complement component C1q receptor	Cd93
NaN	20.7753	20.7857	20.9701	20.905	20.8688	NaN	20.9969	NaN	20.9054	20.8781	21.126	0.288412	0.329952		2	2	Oxysterol-binding protein-related protein 9	Osbpl9
25.3184	26.6428	26.5223	27.4112	26.4148	26.6874	26.0042	26.026	25.9949	25.8331	24.8666	26.2828	0.288521	0.329947		12	12	Creatine kinase M-type	Ckm
22.8217	22.8985	23.0463	22.9002	23.0428	22.9814	22.8675	22.8706	23.048	23.0749	23.1286	22.9948	0.289292	0.330812		6	6	Serrate RNA effector molecule homolog	Srrt
25.6122	25.4632	25.2905	25.4318	25.5071	25.4681	25.5694	25.5883	25.2575	25.4289	25.2334	25.307	0.289626	0.331167		7	7	Glutathione peroxidase 3	Gpx3
28.2003	28.1688	28.22	28.3637	28.2544	28.1749	28.2687	28.242	28.303	28.1746	27.841	27.7836	0.28965	0.331034		13	13	Mimecan	Ogn
27.4798	27.5083	27.4735	27.4363	27.5155	27.4508	27.4558	27.5693	27.434	27.4624	27.6036	27.5805	0.289834	0.331174		16	16	Septin-2	2002-09-01
23.0568	23.4307	23.1735	23.0753	23.3142	23.1606	23.3977	23.3558	22.9787	22.7868	23.1798	23.0425	0.290148	0.331441		4	4	Paralemmin-1	Palm
25.0437	24.9435	25.0281	25.1129	25.1565	24.9766	25.0479	24.9528	24.952	25.0577	25.0313	24.8302	0.290499	0.331742		4	4	Beta-centractin	Actr1b
22.6985	23.0775	22.6211	22.4473	22.751	22.8296	22.4589	22.6528	22.5692	22.3353	22.3683	22.5741	0.290759	0.331954		3	3	MAP7 domain-containing protein 1	Map7d1
23.3028	23.6231	23.6415	23.6922	23.4852	23.4317	23.5121	23.1442	23.633	23.4702	23.444	23.1109	0.292176	0.333852		3	3	Trans-1,2-dihydrobenzene-1,2-diol dehydrogenase	Dhdh
24.3278	23.636	23.7198	23.9235	23.8073	23.5905	23.4118	23.9803	23.8912	23.6573	23.7296	23.5416	0.292963	0.334793		8	8	COP9 signalosome complex subunit 2	Cops2
23.9177	24.0457	24.032	23.952	24.059	24.0056	23.7425	24.0077	24.0589	24.0921	24.0719	23.9995	0.293328	0.33509		6	6	Peptidyl-prolyl cis-trans isomerase D	Ppid
25.9028	25.9474	25.7353	25.7266	25.9011	25.945	25.8954	25.9802	25.8553	25.9151	25.8517	25.8925	0.293792	0.33559		7	7	ADP-ribosylation factor-like protein 8A;ADP-ribosylation factor-like protein 8B	Arl8a;Arl8b
23.0925	23.5133	23.1444	23.3235	23.448	23.5687	23.6287	23.7017	23.5007	23.324	23.6874	23.0086	0.293891	0.335567		2	2	Ceramide synthase 2	Cers2
22.5725	22.3078	22.346	22.7639	22.2152	22.7671	22.794	22.258	22.2346	22.7196	22.1211	22.1612	0.293927	0.335453		2	2	Secernin-2	Scrn2
21.6904	NaN	21.1152	NaN	21.4558	21.8217	NaN	21.5504	21.8093	21.9407	21.6641	21.7273	0.293956	0.335319		2	2	Importin subunit alpha-7;Importin subunit alpha-5	Kpna6;Kpna1
23.4428	24.6306	25.0146	25.7885	24.951	25.1533	24.6055	24.4422	24.6428	24.4194	23.1188	23.964	0.294532	0.335981		6	6	Troponin I, cardiac muscle	Tnni3
23.3467	23.4031	23.252	23.4072	23.6591	23.3108	23.4187	23.6937	23.5477	23.3911	23.4565	23.3745	0.294851	0.336279		9	9	5-oxoprolinase	Oplah
22.9832	22.7737	22.7461	22.5762	23.0377	22.5704	23.06	22.7363	22.7803	22.6528	22.3784	22.7223	0.295016	0.336343		2	2	Protein NipSnap homolog 1	Nipsnap1
22.8903	22.399	22.5043	22.4257	22.6336	22.1904	22.5759	22.7522	22.7008	22.6604	22.8612	22.503	0.29531	0.336636		3	3	Phosphatidylinositol 5-phosphate 4-kinase type-2 alpha	Pip4k2a
23.5615	23.6531	23.8109	23.7766	23.6463	23.7869	23.8459	23.7241	24.0094	23.8589	23.7633	23.7719	0.295809	0.337195		6	6	Wiskott-Aldrich syndrome protein family member 2	Wasf2
24.7853	24.8933	24.9976	24.7072	24.6896	24.7465	24.6889	24.6237	24.6954	24.6734	24.793	24.9542	0.296112	0.337467		12	12	AP-1 complex subunit gamma-1	Ap1g1
25.8428	25.7837	25.7109	25.8529	26.0446	25.7053	25.7871	25.7284	25.6142	25.6496	25.8351	25.7643	0.297682	0.339505		10	10	Calcium/calmodulin-dependent protein kinase type II subunit delta	Camk2d
23.764	23.7446	23.6428	23.4798	23.4442	23.7323	23.4858	23.6678	23.1862	23.3781	23.4175	23.6704	0.297691	0.339338		5	5	LDLR chaperone MESD	Mesdc2
24.1919	24.2577	24.3515	24.4696	24.5907	24.2297	24.0044	24.5503	24.42	24.7058	24.1599	24.7185	0.297829	0.33939		6	6	Protein phosphatase inhibitor 2	Ppp1r2
22.5277	22.6725	22.8004	23.2902	22.6761	22.7665	22.9843	23.1675	22.8818	23.0353	23.2368	25.6554	0.299638	0.341812		5	5	COP9 signalosome complex subunit 6	Cops6
25.6681	25.4844	25.4502	25.6903	25.7141	25.3667	25.4021	25.8344	25.5536	25.6246	25.6389	25.6262	0.300471	0.342827		10	6	Aldose reductase-related protein 2	Akr1b8
24.7318	25.0579	24.9413	24.8258	24.9911	24.9068	24.8591	24.9013	25.0543	24.8683	25.0941	25.1803	0.303947	0.347451		11	11	Nuclear migration protein nudC	Nudc
21.5254	21.1454	21.2698	21.2629	21.1983	21.6462	21.2139	21.3041	21.2598	20.9588	21.0442	21.2011	0.304281	0.347793		3	3	Choline transporter-like protein 1	Slc44a1
22.095	22.0761	22.3687	22.5466	22.3359	22.1812	22.6763	21.9132	22.6822	21.7551	21.9565	21.9598	0.304301	0.34763		3	3	Oxysterol-binding protein 1	Osbp
20.8666	NaN	NaN	20.4479	20.36	NaN	20.7747	20.9911	20.8525	20.8679	21.5341	20.6387	0.305647	0.349523		2	2	Monocyte differentiation antigen CD14	Cd14
24.634	24.4898	24.71	24.6201	24.7734	24.6267	24.803	24.7908	24.6135	24.6592	24.6899	24.5127	0.305662	0.349368		11	11	Acyl-coenzyme A thioesterase 9, mitochondrial;Acyl-coenzyme A thioesterase 10, mitochondrial	Acot9;Acot10
21.8161	22.006	22.0844	22.1896	22.3305	22.1248	22.2897	21.4681	22.117	21.6669	22.3644	22.0564	0.306059	0.349755		3	3	Cysteine and glycine-rich protein 2	Csrp2
22.728	22.9602	23.0005	23.0726	22.9599	23.1355	23.2859	23.1627	22.7238	22.9583	22.9578	23.0466	0.306526	0.35025		3	3	NADH dehydrogenase [ubiquinone] iron-sulfur protein 8, mitochondrial	Ndufs8
24.2968	24.2179	24.1786	24.3533	24.4237	24.0311	23.9401	24.2625	24.1384	24.3523	24.6581	24.3386	0.306835	0.350486		14	14	Splicing factor 3B subunit 1	Sf3b1
22.7837	22.82	22.8164	22.9467	22.8196	23.0606	22.8762	22.6779	23.0289	22.5835	22.696	22.81	0.307845	0.351767		4	4	Trafficking protein particle complex subunit 3	Trappc3
25.3067	25.3111	25.3873	25.5228	25.3937	25.3874	25.375	25.4547	25.2582	25.2742	25.274	25.2699	0.309386	0.35376		9	9	Succinate dehydrogenase [ubiquinone] iron-sulfur subunit, mitochondrial	Sdhb
26.6693	26.5709	26.5699	26.6185	26.621	26.5121	26.679	26.5232	26.5818	26.6012	26.5052	26.5541	0.310632	0.355342		38	38	Prolow-density lipoprotein receptor-related protein 1;Low-density lipoprotein receptor-related protein 1 85 kDa subunit;Low-density lipoprotein receptor-related protein 1 515 kDa subunit;Low-density lipoprotein receptor-related protein 1 intracellular domain	Lrp1
24.3386	24.3686	24.6491	24.5366	24.5063	24.1796	24.1079	24.2212	24.223	24.4527	24.0364	24.5562	0.311387	0.356192		4	4	Chromobox protein homolog 1	Cbx1
22.861	23.1041	22.9366	22.8653	22.8818	23.2883	23.0625	23.0902	23.0793	22.9343	23.055	23.2044	0.311434	0.356067		4	4	Transmembrane protein 33	Tmem33
23.1356	24.5048	24.3331	25.0974	24.1333	24.5555	23.982	23.7846	23.9818	23.7628	23.0085	24.0138	0.311981	0.35669		6	5	Beta-enolase	Eno3
24.2099	24.0868	24.0328	24.0753	24.1525	24.0911	24.2182	24.0444	24.1897	24.1308	23.8136	23.9358	0.312047	0.356616		5	5	3-mercaptopyruvate sulfurtransferase	Mpst
24.9882	23.0402	23.5851	23.4192	23.1596	23.2088	23.4564	23.1747	23.0886	23.2408	23.7296	22.4645	0.313671	0.358686		4	4	GTP-binding protein 1	Gtpbp1
23.1035	23.2119	23.0176	23.101	23.0272	23.1103	22.6858	22.9861	23.0635	22.9426	23.0886	23.2328	0.313726	0.358583		3	3	Serine/threonine-protein phosphatase PP1-gamma catalytic subunit	Ppp1cc
21.5384	22.2507	21.7891	22.0472	22.0877	22.0037	21.8996	21.6417	21.6204	21.6794	21.565	22.1334	0.314548	0.359542		3	3	Cdc42 effector protein 4	Cdc42ep4
27.6238	27.7093	27.602	27.7046	27.7734	27.7418	27.6703	27.6407	27.6353	27.6849	27.7298	27.7663	0.31461	0.359462		13	13	Voltage-dependent anion-selective channel protein 2	Vdac2
30.6006	30.5989	30.583	30.5516	30.5432	30.6369	30.5518	30.6173	30.6318	30.6008	30.5991	30.5938	0.315613	0.3607		11	11	Peptidyl-prolyl cis-trans isomerase A;Peptidyl-prolyl cis-trans isomerase A, N-terminally processed	Ppia
24.6196	24.8935	24.6729	24.6978	24.8516	24.8674	24.8991	24.8156	24.9747	24.8728	24.6155	24.6512	0.316058	0.361204		9	9	UDP-glucuronosyltransferase 1-6	Ugt1a6
24.2266	24.3512	24.3939	24.2926	24.3374	24.3446	24.5429	24.4982	24.3584	24.2961	24.4581	24.3835	0.316959	0.36232		6	6	Serine/threonine-protein phosphatase 2A 55 kDa regulatory subunit B alpha isoform	Ppp2r2a
24.5337	24.7974	24.9269	24.9085	24.9946	24.8675	25.1013	25.0224	25.0259	24.8281	24.7064	24.6971	0.317251	0.362526		9	9	Epidermal growth factor receptor kinase substrate 8-like protein 2	Eps8l2
23.489	23.6398	23.6077	23.7558	23.6475	23.3807	23.4594	23.4956	23.6387	23.6327	23.4973	23.6327	0.317293	0.362397		3	3	SAP domain-containing ribonucleoprotein	Sarnp
23.677	23.7772	23.8426	23.7737	23.9442	23.6411	23.784	23.7624	23.6038	23.635	23.7532	23.6942	0.317825	0.36295		6	6	Sorting nexin-12	Snx12
24.3543	24.5995	24.4299	24.6262	24.5322	24.5559	24.7497	24.6427	24.5299	24.5648	24.5717	24.6976	0.318521	0.363438		4	4	Activated RNA polymerase II transcriptional coactivator p15	Sub1
20.7248	20.9537	20.8054	20.6853	20.7738	21.3076	21.2004	20.7989	20.9843	20.6324	21.011	21.4414	0.32017	0.365243		2	2	Serine/threonine-protein phosphatase 2A 65 kDa regulatory subunit A beta isoform	Ppp2r1b
24.0715	24.2401	24.198	24.2378	24.1391	24.1297	24.0556	24.2931	24.155	24.0211	24.3349	24.4463	0.320186	0.365097		9	9	Far upstream element-binding protein 1	Fubp1
22.5775	22.5395	22.4101	22.6385	22.4672	22.5089	22.3573	22.4482	22.4512	22.7531	22.6416	22.5626	0.320907	0.365643		5	5	Sister chromatid cohesion protein PDS5 homolog B	Pds5b
24.8631	24.6025	24.6338	24.4453	24.3404	25.0015	24.9551	24.754	25.0736	24.8111	24.7628	24.9725	0.321815	0.366733		2	2	Dimethylaniline monooxygenase [N-oxide-forming] 5	Fmo5
24.2783	24.3511	24.472	24.4524	24.397	24.4619	24.275	24.25	24.1148	24.3439	24.3357	24.4016	0.322643	0.367778		3	3	Latexin	Lxn
24.7465	24.7141	24.7165	24.6123	24.3654	24.7903	24.3746	24.5533	24.4618	24.7211	24.8446	24.6221	0.323057	0.368172		5	5	cAMP-dependent protein kinase catalytic subunit beta	Prkacb
21.783	21.9753	22.0654	22.0708	21.9375	23.0657	22.089	21.8368	NaN	22.0048	22.2899	21.9528	0.324001	0.3692		3	3	Mitochondria-eating protein	Spata18
26.7141	26.7071	26.58	26.6606	26.5382	26.6378	26.5527	26.5636	26.5505	26.6862	26.7948	26.8137	0.324713	0.369971		17	17	Proteasome subunit alpha type-1	Psma1
NaN	23.7946	23.7588	24.5192	23.9596	24.1219	23.7538	23.8045	23.6549	23.7403	23.3479	20.7527	0.324918	0.370077		2	2	SH3 and multiple ankyrin repeat domains protein 1	Shank1
21.2669	21.196	21.2682	21.3207	21.5218	21.1975	21.2735	21.15	21.002	21.3587	21.2688	21.1649	0.32559	0.370853		2	2	Vacuolar protein-sorting-associated protein 36	Vps36
24.4255	24.5293	24.7329	24.6254	24.848	24.5025	24.4156	24.5497	24.5804	24.9111	24.9662	24.7557	0.325816	0.371008		3	3	Peptidyl-prolyl cis-trans isomerase FKBP2	Fkbp2
23.5223	23.3389	23.2248	23.2811	23.4944	23.3516	23.189	23.3452	23.2826	23.1803	23.2736	22.9572	0.3259	0.370924		5	5	Sideroflexin-1	Sfxn1
21.6664	22.0523	21.7643	22.0146	22.1292	22.1005	22.0835	22.2665	21.8843	21.9117	21.7799	22.3546	0.326252	0.371226		5	5	Myb-binding protein 1A	Mybbp1a
21.7314	21.6076	21.9203	21.8633	21.6086	21.8207	21.7108	21.9731	21.843	21.8648	21.6462	21.9931	0.326823	0.371671		3	3	Heparin cofactor 2	Serpind1
29.8561	29.8926	29.9146	29.8625	29.9227	29.9241	29.9788	29.8669	29.8966	29.8812	30.0756	30.0174	0.328168	0.373254		179	179	Cytoplasmic dynein 1 heavy chain 1	Dync1h1
24.5608	24.5873	24.4575	24.4276	24.4991	24.5535	24.5711	24.4182	24.5497	24.5533	24.301	24.4116	0.328767	0.373933		4	4	Haloacid dehalogenase-like hydrolase domain-containing protein 2	Hdhd2
22.3083	22.4327	22.1085	22.4159	22.2604	22.2187	21.7986	22.1456	22.038	22.3523	22.4913	22.6426	0.329061	0.374202		3	3	Peptidyl-prolyl cis-trans isomerase-like 1	Ppil1
25.855	25.8133	25.8303	25.6937	25.8244	25.972	25.6086	25.7855	25.7535	25.7939	25.5264	25.5155	0.329876	0.375133		12	12	Beta-2-glycoprotein 1	Apoh
23.3964	23.6017	23.6865	23.5394	23.2318	23.7674	23.4269	23.544	23.3444	23.4936	23.2419	23.2391	0.330463	0.375734		3	3	Mitochondrial pyruvate carrier 2	Mpc2
25.0859	25.1395	25.1031	25.2793	25.2208	25.167	25.0365	25.2573	25.0705	25.2629	25.2247	25.4013	0.330616	0.375736		10	10	EF-hand domain-containing protein D2	Efhd2
25.426	25.1652	24.9871	25.1264	25.577	25.1981	25.1318	25.3359	25.3897	25.3067	25.39	25.2804	0.331565	0.376916		11	11	Lysophosphatidylcholine acyltransferase 1	Lpcat1
23.5708	24.0022	24.1077	24.3251	23.9779	24.388	24.474	23.2964	23.8214	23.738	23.9527	24.4952	0.331666	0.376864		8	8	Paladin	Pald1
22.294	22.9283	22.3574	22.5731	23.1816	22.2673	22.4824	22.7851	22.7012	22.4508	23.2231	23.9944	0.332236	0.377413		3	3	Peptidyl-prolyl cis-trans isomerase FKBP9	Fkbp9
27.1651	26.9092	26.9479	26.7842	26.9046	26.81	26.7895	26.9256	26.9307	26.9668	26.9668	26.85	0.3334	0.378671		9	9	14-3-3 protein eta	Ywhah
23.6349	23.6214	22.9777	23.9231	23.0859	23.5925	23.7174	23.2839	23.1792	23.1388	23.1908	23.4357	0.333876	0.379216		7	7	Clathrin interactor 1	Clint1
23.3512	23.614	23.4798	23.2049	23.6747	23.1511	22.9569	23.1542	23.4648	23.2433	22.8701	22.9887	0.333971	0.379151		8	8	Transmembrane and coiled-coil domains protein 2	Tmcc2
21.3435	20.9272	21.4734	NaN	NaN	21.3506	21.5436	21.3687	21.6656	21.6124	21.7826	21.2071	0.33471	0.379978		3	3	Aldehyde dehydrogenase family 16 member A1	Aldh16a1
25.0582	24.4674	24.682	24.2398	24.2148	24.4118	24.4392	24.4139	24.4817	24.5609	24.6516	24.6339	0.335734	0.381167		14	14	Integrin alpha-6;Integrin alpha-6 heavy chain;Integrin alpha-6 light chain	Itga6
21.1544	21.2024	21.5972	NaN	20.9491	21.9832	21.0566	21.3142	21.0653	20.823	20.6257	21.0636	0.336586	0.381822		3	3	Carboxypeptidase N subunit 2	Cpn2
23.8052	23.2495	23.5867	23.3696	23.2385	23.5365	23.4007	23.8919	23.6139	23.3167	23.76	23.5792	0.336671	0.381797		2	2	Microtubule-associated protein 6	Map6
25.9672	25.1285	25.3472	25.5129	25.2349	25.0646	25.2879	25.4744	24.9971	24.7073	25.3551	25.4369	0.337667	0.383046		2	2	Mitogen-activated protein kinase kinase kinase MLK4	Mlk4
25.3118	25.3782	25.4088	25.4898	25.3853	25.3696	25.2994	25.3526	25.4474	25.472	25.4155	25.3939	0.338003	0.383345		9	9	Lamin-B receptor	Lbr
25.0516	25.0597	25.2502	25.0412	25.0267	25.2975	25.0639	25.2562	25.0849	25.077	25.3793	25.3675	0.338291	0.383587		12	12	ATP-dependent RNA helicase DDX1	Ddx1
24.6528	24.8055	24.6316	24.6917	24.78	24.7729	24.6246	24.8849	24.6109	24.7103	24.9221	24.9065	0.340438	0.386242		8	8	S-adenosylmethionine synthase isoform type-2	Mat2a
21.9173	22.3106	21.9817	22.2256	22.2091	22.1416	21.8591	21.89	22.0929	21.8843	21.9334	21.9857	0.340531	0.38617		4	4	Yorkie homolog	Yap1
22.1231	22.0934	21.9847	22.3135	22.1661	21.8433	22.1467	21.9836	21.8351	22.2413	21.8097	21.9224	0.340862	0.386492		2	2	Cyclin-Y	Ccny
24.1049	24.7248	24.8896	24.6948	24.5694	24.5105	24.3144	24.7785	24.5049	24.4985	25.0139	25.0489	0.342007	0.387774		9	9	Argininosuccinate synthase	Ass1
23.8556	24.0135	23.8214	24.1678	23.9537	23.8407	23.9427	23.834	24.0556	23.6286	23.7016	23.8583	0.343228	0.389312		8	8	Glycerol-3-phosphate dehydrogenase 1-like protein	Gpd1l
28.0694	28.1987	28.1547	28.2048	28.3043	28.1424	28.2727	28.0913	28.1297	28.2021	28.2462	28.2395	0.343818	0.389972		29	27	Plastin-3	Pls3
22.8875	22.961	22.849	22.965	22.9931	23.2538	22.9866	22.949	23.0044	22.8018	23.2828	23.2723	0.343941	0.389944		4	4	Ubiquitin-like modifier-activating enzyme 5	Uba5
24.5766	24.6261	24.6148	24.4956	24.725	24.4077	24.4429	24.6398	24.518	24.6447	24.7583	24.6495	0.345008	0.391302		7	7		Slc25a1
23.9283	24.278	23.6753	23.9515	24.3167	23.9993	24.1035	24.4646	24.0637	24.0325	24.0703	24.1353	0.345491	0.391775		5	5	Creatine kinase U-type, mitochondrial	Ckmt1
21.7365	21.9647	21.7566	21.6316	21.834	22.2495	21.5666	21.9529	22.0454	21.86	21.9325	22.0514	0.345923	0.392144		3	3	Disabled homolog 2	Dab2
23.2698	23.627	23.1313	23.1394	23.0136	22.8817	23.1453	23.5776	23.1217	23.6125	23.0321	22.9572	0.346513	0.392772		2	2	Protein CREG1	Creg1
23.1423	22.1533	22.4155	22.7112	22.2091	22.3437	22.4585	22.708	22.852	22.3425	22.8644	NaN	0.347271	0.39369		4	4	Caspase-3;Caspase-3 subunit p17;Caspase-3 subunit p12	Casp3
24.1936	24.4078	24.1215	23.7521	24.3925	24.3892	23.8669	24.2566	24.096	23.9756	22.9077	23.7389	0.3475	0.393796		2	2	Apolipoprotein C-III	Apoc3
21.5605	21.8453	21.834	21.4074	21.663	21.9474	22.144	22.1124	21.4756	21.8592	21.7892	22.038	0.348573	0.395056		2	2	Interferon-induced transmembrane protein 2	Ifitm2
26.255	26.0543	26.0591	26.2588	26.2551	25.9417	25.8021	26.1913	26.0312	26.1646	26.2436	26.0416	0.348921	0.395323		14	14	Coronin-1B	Coro1b
28.4049	28.3084	28.2997	28.3772	28.3714	28.3442	28.2771	28.3389	28.2949	28.3465	28.6898	28.5777	0.348949	0.395161		79	78	Filamin-B	Flnb
28.434	28.5407	28.3708	28.3601	28.5428	28.3826	28.5193	28.413	28.4417	28.3774	28.3201	28.4509	0.349997	0.396431		19	19	NADH-cytochrome b5 reductase 3;NADH-cytochrome b5 reductase 3 membrane-bound form;NADH-cytochrome b5 reductase 3 soluble form	Cyb5r3
29.0964	29.0215	29.0195	28.9832	29.1088	29.0524	29.3646	28.8961	29.2129	29.2411	28.8149	28.6626	0.352731	0.399686		3	3	Microfibril-associated glycoprotein 4	Mfap4
NaN	19.9794	NaN	20.0003	19.9062	20.0151	19.8826	20.3147	21.0152	20.0251	19.8101	20.31	0.353433	0.400493		2	2	Mitochondrial import inner membrane translocase subunit Tim8 A;Putative mitochondrial import inner membrane translocase subunit Tim8 A-B	Timm8a1;Timm8a2
21.4856	21.6699	NaN	NaN	21.4164	NaN	21.6431	21.5453	NaN	21.3076	21.4804	21.2223	0.353746	0.400764		2	2	DCN1-like protein 1	Dcun1d1
23.5714	23.6667	23.6599	23.4881	23.4543	23.5401	23.3264	23.3613	23.4731	23.4928	23.798	23.7271	0.353909	0.400815		6	6	Ubiquitin carboxyl-terminal hydrolase isozyme L3;Ubiquitin carboxyl-terminal hydrolase isozyme L4	Uchl3;Uchl4
21.4469	21.417	21.5483	NaN	21.392	21.5082	21.5894	21.4653	21.6929	NaN	21.5052	21.6516	0.354033	0.400806		2	2	Kalirin	Kalrn
22.968	22.7991	22.8359	22.5996	22.8769	22.7937	22.4345	22.6052	22.5188	22.8329	22.5515	22.6586	0.356189	0.403109		2	2	Thioredoxin-related transmembrane protein 1	Tmx1
30.1582	30.3848	30.3237	30.1565	30.1591	30.4806	30.4165	30.3284	30.3768	30.4231	30.2963	30.38	0.357989	0.40539		10	3	Histone H1.2	Hist1h1c
21.7736	22.7508	22.7249	22.2014	22.0926	22.0051	23.0043	22.4613	22.1234	22.6352	24.2114	23.3697	0.35969	0.407753		7	7	Eukaryotic translation initiation factor 5B	Eif5b
21.6593	21.6689	21.7467	21.6652	21.7317	21.5764	21.9091	21.7408	21.4116	21.5323	21.7634	21.5627	0.360342	0.408264		2	2	Transformer-2 protein homolog alpha	Tra2a
22.513	22.677	22.4548	22.5057	22.5438	22.4765	22.2622	22.5389	22.395	22.4746	22.5064	22.4916	0.360739	0.408631		2	2	Protein BRICK1	Brk1
25.8682	26.1524	25.9038	26.0519	25.9713	26.0173	25.8552	26.268	26.0844	26.1239	25.8192	26.1758	0.361586	0.409676		5	5	Cystatin-B	Cstb
21.623	21.9916	22.0976	NaN	22.1086	22.0644	21.4475	22.0639	21.9078	22.3035	22.1336	22.1541	0.36415	0.412943		2	2	Ragulator complex protein LAMTOR2	Lamtor2
28.7395	28.5316	28.5719	28.7671	28.6384	28.5817	28.6138	28.9238	28.734	28.7142	28.6001	28.649	0.365361	0.414425		14	13	Biglycan	Bgn
23.7527	23.4868	23.2671	23.549	23.6244	23.5154	24.065	23.5089	23.5369	23.5413	23.7843	23.3966	0.365498	0.414416		7	7	Regulator of microtubule dynamics protein 2	Rmdn2
27.9334	28.2484	28.2542	28.1819	28.2306	28.2057	28.241	28.1888	28.306	28.1992	28.2189	28.359	0.367476	0.416895		15	15	Intercellular adhesion molecule 1	Icam1
NaN	20.7933	20.9446	NaN	21.0491	20.6822	20.9344	20.8454	20.6241	20.8026	NaN	20.6856	0.367967	0.417217		3	3	Canalicular multispecific organic anion transporter 2	Abcc3
22.3267	22.5404	22.9887	22.9082	22.8493	22.9677	22.9916	22.8983	22.6154	22.8478	22.8897	22.4828	0.368466	0.417459		3	3	PDZ domain-containing protein GIPC2	Gipc2
23.0908	23.6201	23.052	22.6586	22.7314	23.2305	22.8695	22.5407	22.6493	23.0119	22.7912	23.0449	0.369193	0.418269		5	5	Methylmalonyl-CoA mutase, mitochondrial	Mut
22.0743	22.377	22.3199	22.4939	22.438	21.8246	22.0274	22.2473	22.1584	22.273	22.2709	21.9841	0.370074	0.419343		5	5	Kinectin	Ktn1
27.0735	26.8765	26.925	26.866	26.8361	26.9472	26.8927	26.821	26.9023	26.7811	26.8799	26.9268	0.370173	0.419273		29	28	Hexokinase-1	Hk1
23.1114	22.9796	23.3809	22.9899	22.9605	23.6272	23.7051	23.3811	23.1573	23.1752	23.2775	24.0449	0.370243	0.419169		5	5	Nicastrin	Ncstn
21.1139	21.2026	21.9042	21.7667	21.2396	21.8888	21.7398	21.4943	21.8115	22.057	21.8988	21.7621	0.37128	0.42041		3	3	Thyroid receptor-interacting protein 6	Trip6
25.8743	25.7261	25.8832	25.8591	25.8975	25.8466	25.7696	25.7473	25.809	25.9098	25.7083	25.6188	0.37189	0.4211		6	6	Sodium/potassium-transporting ATPase subunit beta-3	Atp1b3
28.4953	28.4095	28.2	28.3865	28.3024	28.1656	28.2618	28.4116	28.3975	28.3109	28.0849	28.1601	0.372264	0.421446		10	10	Ferritin heavy chain	Fth1
27.2333	27.4743	27.3673	26.7791	26.8571	27.5514	27.2477	26.7124	27.318	27.0721	26.9252	26.7918	0.372792	0.42201		29	29	Murinoglobulin-1	Mug1
21.6559	21.9805	21.6351	21.6219	21.7697	22.0299	21.759	21.9245	21.8251	21.7893	21.7927	22.6552	0.374403	0.424105		4	4	5-3 exoribonuclease 2	Xrn2
21.9084	22.2551	22.4907	22.2396	22.627	22.2295	22.157	22.3462	21.8088	22.3828	22.0098	21.7165	0.37475	0.424428		2	2	Ubiquilin-2	Ubqln2
22.1393	22.1213	22.0364	22.2366	22.2516	22.074	22.1476	22.3241	22.6508	22.3556	22.0937	22.0423	0.374834	0.424362		4	4	Emerin	Emd
21.0008	20.8259	21.1705	21.0469	20.9065	21.1937	20.9167	20.9286	21.3185	21.0419	21.4664	NaN	0.374995	0.424424		4	4	Protein scribble homolog	Scrib
25.8723	26.0059	26.133	26.238	26.1461	26.2854	26.0892	26.0813	26.078	26.1268	26.0714	26.0211	0.375016	0.424259		9	9	Cytochrome c1, heme protein, mitochondrial	Cyc1
20.7977	21.3265	21.6402	21.8197	21.7589	21.7854	21.6028	21.595	21.4957	21.8984	21.6443	21.3708	0.375703	0.425024		3	3	Metaxin-2	Mtx2
20.4023	20.7918	20.492	20.633	21.1158	20.8185	20.202	20.2993	20.664	20.1819	20.6049	20.348	0.377404	0.427266		2	2	DENN domain-containing protein 3	Dennd3
21.377	21.9959	NaN	21.0496	21.3647	24.0231	21.0683	21.5758	20.7636	21.3384	21.1668	21.2004	0.377482	0.427168		3	3	Receptor-type tyrosine-protein phosphatase mu	Ptprm
27.3019	27.2239	27.1757	27.1788	27.2255	27.1936	27.1752	27.1913	27.23	27.2192	27.2833	27.4032	0.379532	0.429897		26	26	T-complex protein 1 subunit theta	Cct8
24.8074	24.9062	24.8458	24.9282	24.9175	24.8944	24.7995	24.9048	24.9245	24.8406	24.9326	25.0073	0.381355	0.432185		10	10	RuvB-like 2	Ruvbl2
25.3594	25.4477	25.3831	25.4233	25.3922	25.5559	25.3653	25.6078	25.5511	25.5307	25.3977	25.3597	0.38263	0.43372		12	12	Mitochondrial 2-oxoglutarate/malate carrier protein	Slc25a11
28.3014	28.3957	28.4727	28.7268	28.5418	28.5192	28.5037	28.4725	28.4119	28.4313	28.401	28.3067	0.38408	0.435566		29	29	Trifunctional enzyme subunit alpha, mitochondrial;Long-chain enoyl-CoA hydratase;Long chain 3-hydroxyacyl-CoA dehydrogenase	Hadha
24.8202	25.2519	25.3621	25.0116	25.2058	25.2037	25.2908	24.8876	24.58	24.8841	25.3535	25.1785	0.384522	0.435946		5	5	Tripeptidyl-peptidase 1	Tpp1
22.2836	22.9657	22.615	22.3226	22.3478	22.6356	22.763	23.1082	22.664	22.5094	23.0509	22.64	0.384763	0.43609		4	4	Ras-related protein Rab-4B	Rab4b
24.6635	24.1791	24.6589	24.9672	24.703	24.8849	24.4936	24.6175	24.6013	24.4858	24.1383	24.3972	0.385492	0.436997		6	6	Asporin	Aspn
27.9811	27.34	28.3271	27.7163	27.3771	27.2874	27.9313	27.5865	27.821	27.4852	27.318	27.6763	0.386619	0.438435		15	15	Nephronectin	Npnt
22.3015	22.4335	22.3034	22.2643	22.1322	22.2433	22.211	22.4031	22.1682	22.3386	22.0831	22.4795	0.388044	0.44024		2	2	Coiled-coil-helix-coiled-coil-helix domain-containing protein 2, mitochondrial	Chchd2
22.6735	21.9686	22.3325	21.9073	22.0055	21.8443	22.2248	22.1154	21.816	21.9369	21.9139	22.1774	0.388503	0.440695		3	3	Coiled-coil domain-containing protein 47	Ccdc47
23.4918	23.7161	23.6287	23.6707	23.7119	23.7105	23.7746	23.6055	23.5464	23.3897	23.8312	23.6634	0.391229	0.443841		6	6	Membrane-associated progesterone receptor component 2	Pgrmc2
24.9507	24.9978	25.0641	24.913	25.0989	24.9727	24.9341	24.9348	24.9191	24.7877	24.9318	25.0416	0.393121	0.445849		9	9	Glucosidase 2 subunit beta	Prkcsh
22.3991	22.5895	22.3946	22.4082	22.265	22.4083	22.6281	22.3093	22.3366	22.3193	22.4634	22.3172	0.39413	0.447104		4	4	Inositol polyphosphate 1-phosphatase	Inpp1
21.9224	22.3598	22.1498	22.1185	22.1521	22.3272	22.018	21.9691	21.8508	22.1341	22.0704	22.1079	0.394277	0.447112		2	2	Nucleoside diphosphate kinase 3	Nme3
24.0459	23.6054	23.6272	24.0529	24.0837	23.5798	23.7287	23.7501	23.7895	23.6742	23.4038	23.5753	0.39518	0.448119		4	4	DnaJ homolog subfamily C member 5	Dnajc5
26.1396	26.252	26.3105	26.3591	26.4396	26.3024	26.1793	26.2814	26.1466	26.2786	26.1896	26.1663	0.395392	0.448195		5	5	Mitochondrial fission 1 protein	Fis1
25.3845	25.5719	25.5532	25.5758	25.4931	25.5131	25.48	25.4918	25.4196	25.5292	25.4443	25.4254	0.396675	0.449726		10	10	Short-chain specific acyl-CoA dehydrogenase, mitochondrial	Acads
24.8114	24.716	24.7568	24.8046	24.7939	24.8813	24.9502	24.8917	24.7497	24.6913	24.7718	25.0011	0.397324	0.450424		11	11	Sorting nexin-1	Snx1
24.2504	22.7043	22.4579	21.604	NaN	21.9406	21.725	21.8202	22.8349	22.7114	22.4594	22.058	0.397483	0.450423		3	3	Platelet glycoprotein Ib beta chain	Gp1bb
21.477	21.5838	22.5503	21.9787	22.6546	21.6618	21.8097	21.3277	21.6421	22.0412	21.7002	21.4133	0.398004	0.450941		2	2	Angiopoietin-1 receptor	Tek
22.592	21.9534	21.9097	21.9613	22.3377	22.0085	22.4314	22.3801	22.5178	22.2552	22.2072	22.2555	0.398636	0.451575		2	2	Monocarboxylate transporter 1	Slc16a1
22.2762	22.191	21.8286	22.069	22.0702	22.2294	22.7089	21.9533	22.4922	22.1921	22.3332	22.2838	0.39906	0.451969		4	4	Glutaminase kidney isoform, mitochondrial	Gls
24.8374	25.203	25.0282	25.073	25.0517	25.2304	25.2009	24.9623	25.0484	25.099	24.8176	25.2016	0.399257	0.451989		10	9	Ribosomal protein S6 kinase alpha-3;Ribosomal protein S6 kinase alpha-1	Rps6ka3;Rps6ka1
26.8424	26.611	26.4829	26.6291	26.563	26.6608	26.6393	26.5592	26.599	26.5656	26.4919	26.567	0.400254	0.453137		21	21	Bifunctional purine biosynthesis protein PURH;Phosphoribosylaminoimidazolecarboxamide formyltransferase;IMP cyclohydrolase	Atic
23.2023	23.0766	23.0999	23.2422	23.5179	23.1134	23.1457	23.3423	23.1345	23.527	23.1375	23.4065	0.400571	0.453147		6	6	DBIRD complex subunit KIAA1967 homolog
25.9688	26.0556	26.0889	25.9905	26.1259	26.1192	26.0358	25.9585	26.017	25.9854	25.8914	26.188	0.401764	0.454495		6	5	Glia maturation factor beta	Gmfb
NaN	NaN	20.4984	20.4824	20.5179	20.3172	19.8676	20.1954	20.3637	20.4497	20.1929	20.3368	0.401911	0.45447		2	2	Cullin-3	Cul3
21.9809	21.9217	21.9268	21.7768	21.6392	21.9245	21.6243	21.4257	21.8239	21.8631	21.8614	21.9507	0.40193	0.454282		2	2	Translocation protein SEC62	Sec62
27.2115	27.1861	27.2695	27.2887	27.2363	27.2335	27.307	27.178	27.301	27.2588	27.4661	27.3553	0.402924	0.455442		34	34	Cullin-associated NEDD8-dissociated protein 1	Cand1
21.6903	21.8219	21.7601	21.8304	21.7924	21.5759	21.6061	21.8933	21.8165	21.4778	21.8621	21.957	0.403259	0.4557		2	2	5-AMP-activated protein kinase catalytic subunit alpha-1	Prkaa1
26.2929	26.3988	26.2816	26.4232	26.4129	26.5145	26.4023	26.4041	26.3062	26.3098	26.5595	26.5584	0.403754	0.456157		16	16	Elongation factor Tu, mitochondrial	Tufm
20.7083	20.6623	20.5916	20.7952	21.012	20.593	20.7702	21.0449	20.9462	20.415	21.0951	20.9584	0.404073	0.456358		2	2	RAC-alpha serine/threonine-protein kinase	Akt1
28.8972	28.7933	28.7666	28.7916	28.7699	28.7559	28.7686	28.7594	28.7468	28.7736	28.8557	28.7985	0.404221	0.456355		38	38	Ubiquitin-like modifier-activating enzyme 1	Uba1
22.2956	22.4737	22.4887	22.3501	22.5736	22.2866	22.7657	22.2288	22.1324	22.4622	22.5887	22.4074	0.404691	0.456747		2	2	C-terminal-binding protein 2	Ctbp2
25.6133	25.718	25.771	25.6408	25.7579	25.4251	25.5503	25.6122	25.563	25.7002	25.6956	25.8119	0.406277	0.458758		18	18	Serine/threonine-protein kinase PAK 2;PAK-2p27;PAK-2p34	Pak2
21.238	21.7758	21.8484	21.8853	22.17	21.82	21.3251	22.2752	21.9475	21.6881	22.1942	21.7747	0.406361	0.458448		4	4	Heat shock protein 75 kDa, mitochondrial	Trap1
25.5395	25.6923	25.396	25.3453	25.6013	25.561	25.6273	25.4533	25.5223	25.4254	25.646	25.3817	0.40652	0.458447		14	14	Spondin-1	Spon1
NaN	23.6952	23.5189	23.9049	23.6704	24.9191	23.8654	23.7894	23.8624	23.7611	24.2833	24.1763	0.407745	0.459683		10	9	DNA topoisomerase 2-beta	Top2b
32.8343	32.7667	32.686	32.7963	32.7709	32.8768	32.8307	32.7853	32.8372	32.8493	32.7379	32.8245	0.408056	0.459672		10	10	Histone H4	Hist1h4a
25.0275	25.1807	25.0573	24.9119	24.899	25.1597	25.0967	25.0341	25.1176	25.1002	25.4043	25.1224	0.40923	0.461006		10	10	Protein RCC2	Rcc2
21.6086	21.056	21.2152	NaN	NaN	21.0694	21.0793	21.259	21.2697	21.0602	21.8018	21.5909	0.410458	0.462555		3	3	Glia-derived nexin	Serpine2
22.3909	23.1647	23.2216	22.912	22.9309	23.4548	23.2524	22.9066	23.2039	22.8788	23.1863	22.9482	0.411789	0.464328		3	3	Actin-related protein 10	Actr10
23.6809	23.428	23.1855	23.1127	23.101	23.1175	23.3352	23.2605	23.263	23.3331	23.108	23.1313	0.412127	0.46459		4	3	DnaJ homolog subfamily B member 4	Dnajb4
22.1636	22.4527	22.2978	22.3642	22.4673	22.5894	22.4801	22.488	22.4474	22.0507	22.7849	22.5001	0.412608	0.465049		3	3	E3 UFM1-protein ligase 1	Ufl1
24.5823	24.6976	24.7569	24.5354	24.7595	24.5522	24.5224	24.7863	25.0452	24.7911	24.5351	24.6155	0.413747	0.466368		5	5	Complement component 1 Q subcomponent-binding protein, mitochondrial	C1qbp
23.4543	23.5235	23.2092	23.267	22.954	23.3974	23.2565	23.2781	23.1487	23.0551	23.4046	23.3129	0.415094	0.468028		4	4	Enoyl-CoA delta isomerase 2, mitochondrial	Eci2
22.8541	23.0602	23.0931	23.2753	23.0579	23.1803	23.3138	23.1534	23.2094	23.1284	23.5277	23.0928	0.415369	0.468194		3	3	Protein dpy-30 homolog	Dpy30
26.3628	26.213	26.1733	26.244	26.1595	26.1904	26.1591	26.1083	26.0752	26.1195	26.3129	26.2755	0.416516	0.469585		17	17	Heterogeneous nuclear ribonucleoprotein U-like protein 2	Hnrnpul2
23.1261	23.2258	23.4232	23.2029	23.1562	23.2442	23.0591	23.0481	22.7977	23.3673	23.2012	23.0424	0.417738	0.471066		4	4	Integral membrane protein 2B;BRI2, membrane form;BRI2 intracellular domain;BRI2C, soluble form;Bri23 peptide	Itm2b
20.6643	20.6679	20.6955	20.9716	20.2903	20.6117	20.9032	20.7633	20.7494	20.6144	20.9193	20.8793	0.421389	0.475934		2	2	Tyrosine-protein phosphatase non-receptor type 12	Ptpn12
23.1157	23.1113	22.7851	22.9264	22.8016	22.9905	22.9447	22.8569	22.8894	22.8188	22.699	23.0461	0.423513	0.478405		4	4	Septin-10	2010-09-01
26.7473	26.4486	26.5654	26.6188	26.6934	26.6312	26.6771	26.5866	26.6359	26.601	26.6122	26.5764	0.424349	0.479299		14	14	Atlastin-3	Atl3
26.0721	25.964	25.9929	26.0234	26.0346	26.0592	26.0939	25.9839	25.9807	26.0782	26.2072	26.1438	0.424429	0.479173		25	25	Cytoplasmic FMR1-interacting protein 1;Cytoplasmic FMR1-interacting protein 2	Cyfip1;Cyfip2
20.7114	NaN	20.7355	20.8728	20.7465	20.9996	21.0625	20.794	21.089	20.6469	21.0265	21.1656	0.424841	0.479545		2	2	Sphingosine 1-phosphate receptor 1	S1pr1
25.704	25.7309	25.6655	25.7876	25.6818	25.6503	25.7667	25.6276	25.6315	25.615	25.7294	25.7424	0.425592	0.480352		10	10	Aspartyl aminopeptidase	Dnpep
19.9812	19.9481	19.6933	19.9052	19.8363	20.2374	19.9872	19.6022	20.1202	19.8893	19.7014	19.902	0.427267	0.482403		2	2	Vesicle transport through interaction with t-SNAREs homolog 1A	Vti1a
24.927	24.9778	25.1031	25.0831	24.9718	24.9192	24.9809	25.0354	24.9709	25.0476	24.8813	24.8383	0.427643	0.482675		5	4	Neurocalcin-delta	Ncald
23.928	24.045	23.7276	23.6556	24.0955	23.9355	23.9782	23.7143	24.0816	24.0674	23.7678	23.9262	0.429239	0.484406		9	9	Cytosolic 10-formyltetrahydrofolate dehydrogenase	Aldh1l1
24.4319	24.0661	24.021	23.3458	23.7273	23.7142	23.8484	23.8105	23.8268	23.7999	23.6407	23.5292	0.429981	0.485151		9	9	Plastin-1	Pls1
21.9133	22.0605	21.9062	21.8696	21.7513	22.0333	NaN	21.328	NaN	NaN	21.8405	21.962	0.432203	0.488002		3	3	Cullin-2	Cul2
24.4475	24.9975	24.2669	24.9726	24.5023	24.449	24.1438	24.9995	24.7869	24.8887	23.9891	24.8217	0.433038	0.488688		3	3	Protein S100-G	S100g
25.8161	25.8039	25.6808	25.8333	25.7913	25.6746	25.6574	25.7734	25.7989	25.6261	25.8315	25.7897	0.433764	0.489432		9	9	Tumor protein D54	Tpd52l2
21.5171	21.7265	21.9302	21.7017	21.7048	22.1214	21.7128	21.6587	21.8823	22.1356	22.1079	21.7383	0.43408	0.489618		3	3	Mast/stem cell growth factor receptor Kit	Kit
22.0319	21.8969	21.813	21.9596	21.7842	21.595	22.363	22.3319	21.8615	21.8523	22.6021	22.1002	0.436481	0.492618		5	5	SEC23-interacting protein	Sec23ip
23.3247	23.2519	23.5685	23.0343	23.5622	23.3673	23.331	23.4428	23.3681	23.4705	23.4301	23.3399	0.436814	0.492653		5	5	Serum paraoxonase/arylesterase 2	Pon2
27.8722	27.8095	27.8778	27.8716	27.8592	27.9127	27.9781	27.8551	27.8783	27.8404	27.9989	27.8228	0.438696	0.49504		33	25	AP-2 complex subunit alpha-2	Ap2a2
23.1036	23.2765	23.1411	23.1647	22.8111	23.269	22.9197	23.0668	22.787	22.9985	23.3272	23.0853	0.439571	0.495944		2	2	N-acetyl-D-glucosamine kinase	Nagk
26.8615	26.9547	26.7488	26.9392	26.9663	26.8614	26.8567	26.7304	26.7004	26.8246	26.9146	26.905	0.44013	0.496412		5	4	ADP-ribosylation factor 5	Arf5
21.9774	22.1927	22.6571	23.8443	22.9385	23.4179	22.2906	22.8428	22.1859	22.6191	21.743	22.111	0.441167	0.497614		3	3	Elongation factor 1-alpha 2	Eef1a2
23.6476	24.0413	24.1586	23.727	24.1108	24.0348	23.8415	23.971	23.9523	24.0605	24.1083	24.1021	0.441292	0.497548		9	9	Rho guanine nucleotide exchange factor 1	Arhgef1
20.5098	21.055	20.588	20.9443	20.725	20.5547	20.4347	20.5452	21.0093	20.4608	20.3466	20.5607	0.44194	0.498195		2	2	Cyclin-dependent kinase inhibitor 1B	Cdkn1b
22.5782	22.711	23.0597	22.8648	22.4762	22.7927	22.5934	22.5483	22.593	22.1966	22.6099	23.0331	0.443005	0.499373		5	5	Cysteine sulfinic acid decarboxylase	Csad
28.8222	28.4013	28.2381	28.4577	28.3132	28.197	28.3043	28.6727	28.5001	28.4483	28.2026	28.1476	0.447058	0.504352		9	9	Ferritin light chain 1;Ferritin light chain 2	Ftl1;Ftl2
23.0588	22.7427	22.9599	22.9365	22.7021	22.7589	22.9264	22.9978	22.8639	22.7001	23.3253	22.9544	0.447457	0.50472		3	3	Transcription elongation regulator 1	Tcerg1
24.2871	24.3283	24.2336	24.5192	24.2916	24.4549	24.5232	24.1195	24.3253	24.2701	24.4352	24.3787	0.447501	0.50455		8	8	Phosphoglycolate phosphatase	Pgp
21.5729	22.1136	21.4551	22.3326	22.1682	21.6589	21.7977	21.6212	21.7014	21.7574	21.181	21.8423	0.44864	0.505885		2	2	Musculoskeletal embryonic nuclear protein 1	Mustn1
30.0222	29.9362	29.941	29.934	29.9615	29.9317	29.9268	29.9835	29.8933	29.8733	30.2364	30.2332	0.450835	0.50873		56	36	Alpha-actinin-4	Actn4
24.0845	22.474	24.4037	23.2611	22.9273	22.3944	23.5504	23.111	23.7867	23.0354	22.9286	23.0035	0.451021	0.508728		4	4	Collagen alpha-3(IV) chain;Tumstatin	Col4a3
23.1064	23.346	23.2483	23.7234	23.3061	23.6064	23.109	23.4004	23.2343	23.0034	23.1334	23.1421	0.451151	0.508687		4	4	NADH dehydrogenase [ubiquinone] 1 alpha subcomplex subunit 12	Ndufa12
23.6271	23.7859	23.9559	23.9536	23.9254	23.695	23.8375	23.6741	23.915	23.6456	23.7412	23.6552	0.453066	0.511003		6	6	3-hydroxyisobutyryl-CoA hydrolase, mitochondrial	Hibch
21.0766	21.1773	21.4544	21.0461	21.2929	21.0662	20.848	21.4294	20.8354	20.6334	20.7863	21.1213	0.454737	0.513133		2	2	Diphosphoinositol polyphosphate phosphohydrolase 1;Diphosphoinositol polyphosphate phosphohydrolase 3-beta;Diphosphoinositol polyphosphate phosphohydrolase 3-alpha;Diphosphoinositol polyphosphate phosphohydrolase 2	Nudt3;Nudt11;Nudt10;Nudt4
21.9217	22.0025	22.2515	21.9922	22.1787	22.0485	21.9773	21.4526	22.3908	22.1289	21.4707	21.7016	0.455756	0.5144		5	5	Homer protein homolog 3	Homer3
22.6098	22.8085	22.5439	22.5247	22.5415	22.3645	22.5943	22.7177	22.3222	22.6218	22.4053	22.5033	0.457846	0.516626		4	4	Mitochondrial antiviral-signaling protein	Mavs
26.3782	26.2078	26.1791	26.1796	26.2123	26.1889	26.2114	26.2753	26.1805	26.2855	26.3406	26.2579	0.458577	0.517446		15	15	Annexin A7	Anxa7
21.4724	21.6629	21.8697	21.5603	21.6587	22.3279	21.674	21.6857	21.2215	21.809	21.3747	22.0114	0.458761	0.517452		2	2	NADH dehydrogenase [ubiquinone] 1 alpha subcomplex subunit 7	Ndufa7
24.6358	24.5334	24.6614	24.6171	24.5847	24.6361	24.6013	24.5879	24.4338	24.6009	24.6008	24.5995	0.46013	0.519095		8	8	Quinone oxidoreductase	Cryz
21.5974	22.2009	22.2458	21.9784	22.1524	22.1469	22.6405	22.1491	21.9242	22.0091	22.5556	21.3906	0.460466	0.519349		3	3	NADH-cytochrome b5 reductase 1	Cyb5r1
23.2191	23.153	23.1271	23.4197	23.4079	23.1657	23.1767	23.1925	23.3644	23.9769	23.4125	23.1597	0.461226	0.520176		4	4	Protein Hook homolog 3	Hook3
22.3593	22.8583	22.6642	22.8228	22.6187	23.0427	22.751	22.8462	23.1246	22.7084	22.8311	22.7236	0.464082	0.523824		4	4	Vacuolar protein sorting-associated protein 28 homolog	Vps28
22.234	22.112	22.0508	22.014	21.7927	22.2073	22.1262	22.1963	21.9464	22.5534	22.1996	22.1567	0.464734	0.524549		3	3	Abhydrolase domain-containing protein 16A	Abhd16a
26.3777	26.389	26.294	26.306	26.3173	26.3914	26.1993	26.3448	26.3321	26.3261	26.2307	26.0462	0.465837	0.525782		9	9	Thioredoxin-dependent peroxide reductase, mitochondrial	Prdx3
21.3324	21.8213	21.5702	21.2889	21.2601	22.1709	21.6083	21.6087	21.3177	21.2093	21.2957	21.6138	0.467003	0.526813		2	2	Lysosomal acid lipase/cholesteryl ester hydrolase	Lipa
24.5408	24.9535	24.8738	25.0336	24.6251	24.9171	24.785	24.8661	24.8649	24.694	24.4855	24.5462	0.467152	0.526752		3	3	ATP synthase subunit f, mitochondrial	Atp5j2
NaN	20.2979	20.4357	20.673	21.0719	20.7564	20.1365	20.6566	20.2724	20.898	21.7328	20.9009	0.46802	0.527771		2	2	Serine/threonine-protein kinase 38	Stk38
24.6166	24.6747	24.4223	24.4236	24.4024	24.623	24.7186	24.6218	24.6748	24.5046	24.6598	24.7305	0.468361	0.528015		7	7	Eukaryotic translation initiation factor 5	Eif5
21.7263	21.564	21.4435	21.2602	21.4081	21.0621	21.4657	21.3808	21.6598	21.548	21.2906	21.263	0.469628	0.529266		4	4	Voltage-dependent calcium channel subunit alpha-2/delta-1;Voltage-dependent calcium channel subunit alpha-2-1;Voltage-dependent calcium channel subunit delta-1	Cacna2d1
22.1018	22.507	22.1894	22.4873	22.5217	22.1712	22.3624	22.226	22.5696	22.0577	21.9765	22.0419	0.470525	0.530235		4	4	1-phosphatidylinositol 4,5-bisphosphate phosphodiesterase delta-1	Plcd1
24.1888	24.1663	24.32	24.47	24.4588	24.3217	24.5635	24.2446	24.3948	24.7986	24.6273	24.1565	0.470951	0.530616		3	3	Bis(5-adenosyl)-triphosphatase enpp4	Enpp4
21.0057	21.7383	21.0744	NaN	21.703	21.5963	21.2732	21.2244	21.5401	22.2341	21.5057	21.4961	0.471392	0.530922		3	3	Mitogen-activated protein kinase kinase kinase kinase 4;Traf2 and NCK-interacting protein kinase;Misshapen-like kinase 1	Map4k4;Tnik;Mink1
23.0885	22.5614	23.287	23.7137	23.4399	23.3476	23.6475	23.2917	23.4979	23.4397	23.0355	22.8711	0.471411	0.5307		3	3	Membrane primary amine oxidase	Aoc3
30.6047	30.662	30.621	30.6686	30.7156	30.6365	30.694	30.5755	30.6097	30.6154	30.691	30.7209	0.471956	0.531153		225	221	Plectin	Plec
25.0066	25.2218	25.2324	25.2476	25.2033	25.1894	25.3507	25.339	25.09	25.3003	25.3417	25.2471	0.474019	0.53379		12	11	Cytoplasmic dynein 1 light intermediate chain 1	Dync1li1
21.1352	21.0691	21.9205	20.7291	20.7527	21.6682	21.2935	20.8437	20.9748	21.5537	22.2302	23.8113	0.474857	0.53467		3	3	Caspase-8;Caspase-8 subunit p18;Caspase-8 subunit p10	Casp8
32.2712	32.0712	32.0671	31.8823	31.9276	31.9889	32.003	32.0244	31.9693	32.0027	32.1759	32.1322	0.475315	0.53505		122	99	Myosin-9	Myh9
23.3235	23.2218	23.4467	23.4496	23.6892	22.7251	22.93	23.2076	23.1767	23.4765	22.9395	22.983	0.476176	0.535951		5	5	28 kDa heat- and acid-stable phosphoprotein	Pdap1
28.9189	28.9958	28.7695	28.9268	29.017	28.8099	28.995	28.8637	28.86	28.8578	28.8453	28.9149	0.479439	0.539967		30	12	Keratin, type II cytoskeletal 8	Krt8
24.9738	24.6505	24.4759	24.7895	24.7423	24.7444	24.97	24.8117	24.7109	24.8409	24.4708	24.349	0.479888	0.540299		5	5	Protein kinase C delta-binding protein	Prkcdbp
27.162	27.0308	27.146	27.1657	27.08	27.0543	27.0401	26.9159	26.9628	26.9606	27.21	27.1781	0.481009	0.541609		28	20	Glycogen phosphorylase, brain form	Pygb
25.8141	25.9979	25.9147	25.9219	26.1311	26.0774	25.9587	25.9978	26.0886	26.1483	25.6187	25.9583	0.481443	0.541906		10	10	Solute carrier organic anion transporter family member 2A1	Slco2a1
25.6223	25.9137	25.8619	26.0332	25.8514	25.6912	25.6846	25.7755	25.7704	25.7764	25.9489	25.7978	0.482485	0.543056		13	13	Src substrate cortactin	Cttn
28.1007	28.1519	28.1327	28.1996	28.218	28.1091	28.1601	28.0726	28.2065	28.1658	28.3095	28.2619	0.482986	0.543493		24	18	Serine/threonine-protein phosphatase 2A 65 kDa regulatory subunit A alpha isoform	Ppp2r1a
21.6531	21.7369	21.6687	21.406	21.6132	21.6133	21.4582	21.4584	21.3662	21.6522	21.6796	21.3294	0.486568	0.547844		3	3	Tubulin-specific chaperone D	Tbcd
23.1588	23.0299	23.0971	22.8606	23.2022	22.9589	22.9785	23.1639	22.9834	23.122	23.2663	23.1034	0.486879	0.548027		6	6	Signal recognition particle receptor subunit beta	Srprb
23.8431	24.3865	23.9989	24.0156	24.1587	23.935	23.5907	23.6908	23.5881	23.9151	24.1203	24.0266	0.488078	0.549455		10	10	Nestin	Nes
26.6081	26.7919	26.8234	26.7338	26.732	26.8159	26.9149	26.6404	26.7505	26.8284	26.8165	26.7959	0.48814	0.549044		14	8	Alpha-centractin	Actr1a
[truncated: 396 more rows]
