# Supplementary material for: Protein expression profiling of plasma and lungs at different stages of metastatic development in a human triple negative breast cancer xenograft model
Source: PLoS One. 2019 May 1;14(5):e0215909. doi: 10.1371/journal.pone.0215909 (PMC6494042; doi:10.1371/journal.pone.0215909)
Supplement: S2 Table — P-value ≤ 0.05 for Z- and t-tests. (XLSX) [file pone.0215909.s002.xlsx]

## Sheet: B vs A
Protein names	Gene names	FC B-A	t-test (2-tailed, equal variance) B vs A	Z-Score B vs A
Poly [ADP-ribose] polymerase 12	Parp12	1.6489	0.00841466	12.1319
SUN domain-containing protein 1	Sun1	0.8016	0.00359791	5.85843
Serine/threonine-protein kinase MRCK beta	Cdc42bpb	0.7387	0.0420712	5.39272
Ragulator complex protein LAMTOR3	Lamtor3	0.72755	0.0387883	5.31016
Microsomal glutathione S-transferase 3	Mgst3	0.66495	0.0432004	4.84667
Histone H3,1	Hist1h3a	0.62975	0.0231296	4.58605
Heat shock 70 kDa protein 1A;Heat shock 70 kDa protein 1B	Hspa1a;Hspa1b	0.6242	0.00321341	4.54496
WD repeat-containing protein 82	Wdr82	0.55675	0.0463914	4.04556
Synaptogyrin-2	Syngr2	0.4855	0.0367233	3.51802
ATP-binding cassette sub-family B member 7, mitochondrial	Abcb7	0.4736	0.0172225	3.42991
Importin-7	Ipo7	0.44705	0.00899824	3.23334
Napsin-A	Napsa	0.44455	0.031372	3.21483
Solute carrier family 25 member 51	Slc25a51	0.44245	0.0202397	3.19928
Integrator complex subunit 3	Ints3	0.42735	0.0104173	3.08748
Isochorismatase domain-containing protein 2A, mitochondrial	Isoc2a	0.42535	0.0154286	3.07267
Striatin-interacting protein 1	Strip1	0.42025	0.0194353	3.03491
Rho guanine nucleotide exchange factor 6	Arhgef6	0.41725	0.0121524	3.0127
Lymphocyte antigen 6A-2/6E-1	Ly6a	0.3919	0.0484033	2.825
U2 small nuclear ribonucleoprotein A	Snrpa1	0.3868	0.0110228	2.78724
V-type proton ATPase 116 kDa subunit a isoform 1	Atp6v0a1	0.37885	0.0419431	2.72838
Vitamin K epoxide reductase complex subunit 1-like protein 1	Vkorc1l1	0.37745	0.0483636	2.71802
C-Jun-amino-terminal kinase-interacting protein 4	Spag9	0.3723	0.0501196	2.67989
Cytoglobin	Cygb	0.34915	0.00350621	2.50848
OX-2 membrane glycoprotein	Cd200	0.32695	0.00359011	2.34411
Bifunctional 3-phosphoadenosine 5-phosphosulfate synthase 1;Sulfate adenylyltransferase;Adenylyl-sulfate kinase	Papss1	0.3213	0.0108416	2.30228
60S ribosomal protein L29	Rpl29	0.3096	0.00428272	2.21565
Heat shock protein beta-1	Hspb1	0.29795	0.0139724	2.1294
Tubulointerstitial nephritis antigen-like	Tinagl1	0.29675	0.0244033	2.12051
Elongation of very long chain fatty acids protein 1	Elovl1	0.29385	0.00832201	2.09904
Eukaryotic translation initiation factor 1A, X-chromosomal	Eif1ax	0.2933	0.0125548	2.09497
Splicing factor 1	Sf1	0.29325	0.0400505	2.0946
Interferon-induced very large GTPase 1	Gvin1	0.27755	0.0539908	1.97835
Isoleucine--tRNA ligase, mitochondrial	Iars2	0.27645	0.0155399	1.97021
Dihydropyrimidinase-related protein 5	Dpysl5	0.2718	0.00716091	1.93578
Synembryn-A	Ric8a	0.2662	0.0012069	1.89432
Phospholipase A-2-activating protein	Plaa	0.26305	0.0173916	1.871
ADP-ribosyl cyclase 1	Cd38	0.263	0.0467921	1.87063
Surfeit locus protein 4	Surf4	0.2569	0.0035944	1.82546
40S ribosomal protein S23	Rps23	0.25555	0.00597229	1.81547
Protein tyrosine phosphatase type IVA 2;Protein tyrosine phosphatase type IVA 1	Ptp4a2;Ptp4a1	0.2517	0.0227988	1.78696
Ubiquitin carboxyl-terminal hydrolase 24	Usp24	0.2408	0.0456618	1.70626
Coatomer subunit epsilon	Cope	0.2395	0.0402596	1.69663
Cytochrome P450 4B1	Cyp4b1	0.2351	0.0152659	1.66405
Splicing factor 3B subunit 3	Sf3b3	0.2307	0.000873999	1.63148
Prohibitin-2	Phb2	0.2299	0.003577	1.62555
Short/branched chain specific acyl-CoA dehydrogenase, mitochondrial	Acadsb	0.22965	0.0156404	1.6237
Barrier-to-autointegration factor;Barrier-to-autointegration factor, N-terminally processed	Banf1	0.22745	0.010528	1.60741
Secretory carrier-associated membrane protein 1	Scamp1	-0.22235	0.0224996	1.61404
Clusterin;Clusterin beta chain;Clusterin alpha chain	Clu	-0.2271	0.00996333	1.64699
Protein canopy homolog 2	Cnpy2	-0.23195	0.0210576	1.68063
H-2 class II histocompatibility antigen, A-D alpha chain;H-2 class II histocompatibility antigen, A-F alpha chain;H-2 class II histocompatibility antigen, A-S alpha chain;H-2 class II histocompatibility antigen, A-R alpha chain;H-2 class II histocompatibility antigen, I-E alpha chain	H2-Aa	-0.23725	0.00833359	1.71739
Vasodilator-stimulated phosphoprotein	Vasp	-0.24815	0.000396142	1.79299
Glycerol-3-phosphate dehydrogenase [NAD(+)], cytoplasmic	Gpd1	-0.2507	0.0166919	1.81068
Stathmin	Stmn1	-0.2518	0.0481761	1.81831
Caspase-6;Caspase-6 subunit p18;Caspase-6 subunit p11	Casp6	-0.2714	0.00659949	1.95426
NHP2-like protein 1;NHP2-like protein 1, N-terminally processed	Nhp2l1	-0.27665	0.0226662	1.99067
Apoptosis regulator BAX	Bax	-0.29695	0.0386037	2.13148
Ubiquitin-like protein ISG15	Isg15	-0.30835	0.0443238	2.21055
WASH complex subunit FAM21	Fam21	-0.3201	0.0145786	2.29205
Cystatin-C	Cst3	-0.33035	0.0228759	2.36314
Actin-related protein 2/3 complex subunit 5	Arpc5	-0.33855	0.0152835	2.42002
Sodium channel subunit beta-3	Scn3b	-0.361	0.0112311	2.57574
GPI transamidase component PIG-S	Pigs	-0.36655	0.0172903	2.61423
SH3 domain-binding glutamic acid-rich-like protein 3	Sh3bgrl3	-0.38365	0.00832924	2.73284
Pigment epithelium-derived factor	Serpinf1	-0.4054	0.0353919	2.8837
Glyoxylate reductase/hydroxypyruvate reductase	Grhpr	-0.48035	0.000634958	3.40357
Integrin alpha-M	Itgam	-0.5216	0.0379853	3.68968
Leucine-rich repeat-containing protein 16A	Lrrc16a	-0.5687	0.0163478	4.01637
Ribonuclease UK114	Hrsp12	-0.6305	0.0480384	4.44503
E3 ubiquitin-protein ligase RNF213	Rnf213	-0.6404	0.0111388	4.5137
Trem-like transcript 1 protein	Treml1	-1.6875	0.0528259	11.7765

## Sheet: C vs B
Protein names	Gene names	FC C-B	t-test (2-tailed, equal variance) C vs B	Z-Score C vs B
Alpha-1B-glycoprotein	A1bg	3.7544	0.0243395	12.6765
Thymosin beta-10	Tmsb10	2.9587	0.00172819	9.98103
Haptoglobin;Haptoglobin alpha chain;Haptoglobin beta chain	Hp	2.8854	2.86534e-05	9.73272
Glycine amidinotransferase, mitochondrial	Gatm	2.6574	0.0165132	8.96037
2-5-oligoadenylate synthase 1A	Oas1a	2.4331	0.00571485	8.20054
CD177 antigen	Cd177	2.29335	0.0186654	7.72713
Peptidoglycan recognition protein 1	Pglyrp1	2.10835	0.000455873	7.10044
Alpha-1-acid glycoprotein 1	Orm1	2.0934	0.000588505	7.0498
Inter-alpha-trypsin inhibitor heavy chain H3	Itih3	2.0888	0.000152906	7.03421
Integrin alpha-M	Itgam	1.9998	0.00125461	6.73272
Hematopoietic lineage cell-specific protein	Hcls1	1.8192	0.000263972	6.12093
Hemopexin	Hpx	1.7909	0.000128663	6.02507
Interferon-induced protein with tetratricopeptide repeats 3	Ifit3	1.755	0.00880455	5.90346
Protein Z-dependent protease inhibitor	Serpina10	1.7232	0.00766015	5.79573
Ras-related C3 botulinum toxin substrate 2	Rac2	1.6851	0.000273335	5.66667
Protein S100-A9	S100a9	1.6443	0.0043186	5.52846
Neutrophil elastase	Elane	1.61245	0.000887172	5.42056
Receptor-type tyrosine-protein phosphatase C	Ptprc	1.5613	0.00127306	5.24729
E3 ubiquitin-protein ligase RNF213	Rnf213	1.5305	0.000579643	5.14295
	Ngp	1.5297	0.00058227	5.14024
Myeloperoxidase;Myeloperoxidase light chain;Myeloperoxidase heavy chain	Mpo	1.5195	0.00134839	5.10569
Lactotransferrin	Ltf	1.4735	0.000654518	4.94986
Inter alpha-trypsin inhibitor, heavy chain 4	Itih4	1.4682	5.97489e-05	4.93191
UDP-glucose 6-dehydrogenase	Ugdh	1.4657	0.000681351	4.92344
High mobility group protein HMG-I/HMG-Y	Hmga1	1.4533	0.0471946	4.88144
Protein AMBP;Alpha-1-microglobulin;Inter-alpha-trypsin inhibitor light chain;Trypstatin	Ambp	1.4324	0.00373946	4.81064
Serum amyloid P-component	Apcs	1.4254	0.00389308	4.78692
Proliferating cell nuclear antigen	Pcna	1.4234	0.0387956	4.78015
Cytochrome b-245 heavy chain	Cybb	1.4164	5.23613e-05	4.75644
Interferon-induced protein with tetratricopeptide repeats 1	Ifit1	1.4114	0.0221837	4.7395
Fibrinogen beta chain;Fibrinopeptide B;Fibrinogen beta chain	Fgb	1.41	0.00201321	4.73476
Protein S100-A8	S100a8	1.3754	0.001464	4.61755
Cathelin-related antimicrobial peptide	Camp	1.3592	0.00110115	4.56267
Fibrinogen gamma chain	Fgg	1.355	0.00138816	4.54844
	Fga	1.3422	0.00246322	4.50508
Galectin-3-binding protein	Lgals3bp	1.3349	0.000400957	4.48035
Thymosin beta-4;Hematopoietic system regulatory peptide	Tmsb4x	1.3183	0.025106	4.42412
Neutrophil gelatinase-associated lipocalin	Lcn2	1.2605	0.00254827	4.22832
ATP-binding cassette sub-family B member 9	Abcb9	1.2541	0.00189982	4.20664
Tyrosine-protein phosphatase non-receptor type 6	Ptpn6	1.1979	0.000119238	4.01626
Serine protease inhibitor A3G;Serine protease inhibitor A3F	Serpina3g;Serpina3f	1.1759	1.72157e-05	3.94173
Rho GDP-dissociation inhibitor 2	Arhgdib	1.1731	0.000144788	3.93225
Serine hydroxymethyltransferase, cytosolic	Shmt1	1.1708	0.00736894	3.92446
Cytochrome b-245 light chain	Cyba	1.16	0.0205638	3.88787
PHD finger protein 11	Phf11	1.1416	0.00124392	3.82554
Coagulation factor XIII A chain	F13a1	1.1351	0.000891054	3.80352
Complement C4-B;Complement C4 beta chain;Complement C4 alpha chain;C4a anaphylatoxin;Complement C4 gamma chain	C4b	1.1296	4.86216e-05	3.78489
Coronin-1A	Coro1a	1.0835	0.00010028	3.62873
Serine protease inhibitor A3N	Serpina3n	1.0812	0.00119879	3.62093
Arachidonate 5-lipoxygenase-activating protein	Alox5ap	1.0531	0.000809164	3.52575
Chitinase-3-like protein 3	Chi3l3	1.0492	0.00141515	3.51253
Coronin-7	Coro7	1.0331	0.00427306	3.45799
Fibronectin;Anastellin	Fn1	1.0156	0.000177336	3.39871
Signal transducer and activator of transcription 1	Stat1	0.9602	0.00554832	3.21104
Placenta-specific gene 8 protein	Plac8	0.9409	0.00732586	3.14566
Chitinase-3-like protein 1	Chi3l1	0.9369	0.00718228	3.13211
Integrin beta-2	Itgb2	0.9244	0.0033288	3.08977
Allograft inflammatory factor 1	Aif1	0.8899	0.0476064	2.9729
Histone H1,1	Hist1h1a	0.8848	0.00514968	2.95562
Alpha-mannosidase 2	Man2a1	0.8777	0.0100536	2.93157
Protein S100-A4	S100a4	0.8771	1.28984e-05	2.92954
Legumain	Lgmn	0.8727	0.033119	2.91463
H-2 class II histocompatibility antigen gamma chain	Cd74	0.8684	0.00013545	2.90007
Plastin-2	Lcp1	0.8645	0.00154982	2.88686
Antigen peptide transporter 2	Tap2	0.8409	0.0487803	2.80691
Stathmin	Stmn1	0.8324	0.00650263	2.77812
Complement factor B;Complement factor B Ba fragment;Complement factor B Bb fragment	Cfb	0.8264	6.98425e-05	2.75779
Complement C3;Complement C3 beta chain;Complement C3 alpha chain;C3a anaphylatoxin;Acylation stimulating protein;Complement C3b alpha chain;Complement C3c alpha chain fragment 1;Complement C3dg fragment;Complement C3g fragment;Complement C3d fragment;Complement C3f fragment;Complement C3c alpha chain fragment 2	C3	0.8154	0.00188334	2.72053
Reticulocalbin-3	Rcn3	0.8144	0.00988998	2.71714
H-2 class II histocompatibility antigen, A-D alpha chain;H-2 class II histocompatibility antigen, A-F alpha chain;H-2 class II histocompatibility antigen, A-S alpha chain;H-2 class II histocompatibility antigen, A-R alpha chain;H-2 class II histocompatibility antigen, I-E alpha chain	H2-Aa	0.807	7.37214e-05	2.69207
Protein FAM49B	Fam49b	0.8054	0.000931896	2.68665
Copper transport protein ATOX1	Atox1	0.8007	0.0527934	2.67073
Pigment epithelium-derived factor	Serpinf1	0.7699	0.0221231	2.5664
High affinity immunoglobulin epsilon receptor subunit gamma	Fcer1g	0.76	0.018921	2.53286
Gamma-interferon-inducible lysosomal thiol reductase	Ifi30	0.7491	5.72622e-05	2.49593
Myeloid cell nuclear differentiation antigen-like protein	Mndal	0.7469	0.0374402	2.48848
Endoplasmic reticulum resident protein 29	Erp29	0.7461	0.0057442	2.48577
Nuclear autoantigenic sperm protein	Nasp	0.7454	0.0227996	2.4834
Vitronectin	Vtn	0.7447	0.000627805	2.48103
High mobility group protein B2	Hmgb2	0.7434	0.00153341	2.47663
Guanylate-binding protein 5	Gbp5	0.7399	0.0167547	2.46477
H-2 class II histocompatibility antigen, A-Q beta chain;H-2 class II histocompatibility antigen, A-D beta chain;H-2 class II histocompatibility antigen, A-F beta chain;H-2 class II histocompatibility antigen, A-U beta chain;H-2 class II histocompatibility antigen, A-K beta chain;H-2 class II histocompatibility antigen, A-S beta chain;H-2 class II histocompatibility antigen, A beta chain	H2-Ab1	0.7139	0.000146537	2.37669
Beta-glucuronidase	Gusb	0.711	0.020887	2.36687
Tyrosine-protein phosphatase non-receptor type 1	Ptpn1	0.7022	0.000232891	2.33706
Beta-2-microglobulin	B2m	0.7022	0.0197555	2.33706
Tapasin	Tapbp	0.702	0.00244346	2.33638
H-2 class I histocompatibility antigen, K-D alpha chain	H2-K1	0.6956	0.00462514	2.3147
Bridging integrator 2	Bin2	0.6939	0.0166056	2.30894
E3 ubiquitin-protein ligase DTX3L	Dtx3l	0.6919	0.00434005	2.30217
Interferon-induced, double-stranded RNA-activated protein kinase	Eif2ak2	0.6918	0.0035205	2.30183
Stathmin-2	Stmn2	0.685	0.0118223	2.27879
V-type proton ATPase subunit d 1	Atp6v0d1	0.6847	0.0276212	2.27778
Guanylate-binding protein 4	Gbp4	0.6847	0.00716527	2.27778
GMP synthase [glutamine-hydrolyzing]	Gmps	0.6777	0.00084856	2.25407
Uridine phosphorylase 1	Upp1	0.6726	0.00325219	2.23679
Cathepsin Z	Ctsz	0.6695	0.00114936	2.22629
Interferon-inducible GTPase 1	Iigp1	0.6677	0.0123022	2.22019
Fascin	Fscn1	0.6673	0.0190855	2.21883
Serpin H1	Serpinh1	0.6657	0.00896935	2.21341
Macrophage mannose receptor 1	Mrc1	0.6586	0.000128767	2.18936
Apoptosis-associated speck-like protein containing a CARD	Pycard	0.6553	0.00662854	2.17818
AP-3 complex subunit delta-1	Ap3d1	0.652	0.000497304	2.16701
60S ribosomal protein L35a	Rpl35a	0.6515	0.00394521	2.16531
Alpha-2-macroglobulin;Alpha-2-macroglobulin 165 kDa subunit;Alpha-2-macroglobulin 35 kDa subunit	A2m	0.6491	0.0265762	2.15718
Pro-cathepsin H;Cathepsin H mini chain;Cathepsin H;Cathepsin H heavy chain;Cathepsin H light chain	Ctsh	0.6483	0.0112613	2.15447
SH3 domain-binding glutamic acid-rich-like protein 3	Sh3bgrl3	0.6469	0.000286347	2.14973
Matrix Gla protein	Mgp	0.6441	0.0344991	2.14024
Complement factor I;Complement factor I heavy chain;Complement factor I light chain	Cfi	0.6431	0.00255086	2.13686
Glycine--tRNA ligase	Gars	0.6412	0.0183259	2.13042
Kininogen-1;Kininogen-1 heavy chain;Bradykinin;Kininogen-1 light chain	Kng1	0.64	0.00796273	2.12636
Complement factor H	Cfh	0.6321	0.00177727	2.09959
EMILIN-1	Emilin1	0.6293	0.0389313	2.09011
Lymphocyte antigen 6E	Ly6e	0.626	0.0403061	2.07893
Galectin-9	Lgals9	0.6258	0.00456884	2.07825
Pleckstrin	Plek	0.6233	0.0222719	2.06978
Sulfated glycoprotein 1	Psap	0.62	0.000980857	2.0586
Lysozyme C-2	Lyz2	0.6105	0.00115578	2.02642
Cytosol aminopeptidase	Lap3	0.6066	0.00101316	2.01321
Solute carrier family 2, facilitated glucose transporter member 3	Slc2a3	0.6059	0.00809084	2.01084
40S ribosomal protein S21	Rps21	0.5984	0.0170935	1.98543
Coactosin-like protein	Cotl1	0.5967	0.000513854	1.97967
Inter-alpha-trypsin inhibitor heavy chain H1	Itih1	0.5921	0.0166066	1.96409
Immunity-related GTPase family M protein 1	Irgm1	0.591	0.00573144	1.96037
Cathepsin S	Ctss	0.5852	0.0020597	1.94072
60S ribosomal protein L10;60S ribosomal protein L10-like	Rpl10;Rpl10l	0.5791	0.000538645	1.92005
Transmembrane and coiled-coil domain-containing protein 1	Tmco1	0.5731	0.0295245	1.89973
C-type mannose receptor 2	Mrc2	0.5701	0.0185572	1.88957
Poly [ADP-ribose] polymerase 9	Parp9	0.5648	0.00285995	1.87161
Rho-related GTP-binding protein RhoC	Rhoc	0.5621	0.00410357	1.86247
Galectin-1	Lgals1	0.562	0.00100522	1.86213
AP-3 complex subunit beta-1	Ap3b1	0.5604	0.00123861	1.85671
H-2 class I histocompatibility antigen, D-B alpha chain;H-2 class I histocompatibility antigen, L-D alpha chain	H2-D1;H2-L	0.5572	0.00526092	1.84587
Ubiquitin-conjugating enzyme E2 K	Ube2k	0.5542	0.0141008	1.8357
Plasma protease C1 inhibitor	Serping1	0.5536	0.000163718	1.83367
60S ribosomal protein L39	Rpl39	0.5532	0.0305485	1.83232
Fibrillin-1	Fbn1	0.5476	0.00481333	1.81335
V-type proton ATPase 16 kDa proteolipid subunit	Atp6v0c	0.5435	0.040185	1.79946
Ceruloplasmin	Cp	0.5424	0.00554965	1.79573
Tubulin alpha-4A chain	Tuba4a	0.5407	0.0127867	1.78997
40S ribosomal protein S27	Rps27	0.5388	0.0011565	1.78354
Cleavage and polyadenylation specificity factor subunit 5	Nudt21	0.5353	0.00149889	1.77168
Ubiquitin-like protein ISG15	Isg15	0.5347	0.00166837	1.76965
Epidermal growth factor receptor	Egfr	0.5346	0.0135932	1.76931
Ribonuclease 4	Rnase4	0.531	0.028732	1.75711
Tubulin alpha-1C chain	Tuba1c	0.5304	0.0283614	1.75508
Axin interactor, dorsalization-associated protein	Aida	0.5275	0.034443	1.74526
Tubulin beta-6 chain	Tubb6	0.514	0.0501063	1.69953
Transmembrane protein 176B	Tmem176b	0.5111	0.0083416	1.6897
Fermitin family homolog 3	Fermt3	0.5029	0.0335798	1.66192
Transmembrane 9 superfamily member 2	Tm9sf2	0.5014	0.00339449	1.65684
Importin-9	Ipo9	0.4983	0.0106428	1.64634
Transcriptional repressor protein YY1;Transcription factor YY2	Yy1;Yy2	0.4935	0.0282373	1.63008
CD44 antigen	Cd44	0.4929	0.0178729	1.62805
Coatomer subunit zeta-1	Copz1	0.4902	0.00434728	1.6189
Serine protease inhibitor A3M	Serpina3m	0.4901	0.0132621	1.61856
UMP-CMP kinase 2, mitochondrial	Cmpk2	0.4879	0.0401347	1.61111
Quinone oxidoreductase-like protein 1	Cryzl1	-0.4546	0.0216143	1.61167
Dehydrogenase/reductase SDR family member 11	Dhrs11	-0.4546	0.026816	1.61167
Transportin-2	Tnpo2	-0.4602	0.0148576	1.631
Sodium/potassium-transporting ATPase subunit beta-1	Atp1b1	-0.4606	0.00586381	1.63238
Calponin-1	Cnn1	-0.4614	0.000938521	1.63514
Guanine nucleotide-binding protein G(o) subunit alpha	Gnao1	-0.4632	0.009263	1.64135
Complement factor D	Cfd	-0.4636	0.0501231	1.64273
Peroxiredoxin-6	Prdx6	-0.464	0.00217707	1.64411
Aquaporin-5	Aqp5	-0.4643	0.000301866	1.64515
Zyxin	Zyx	-0.465	0.00862234	1.64757
Tropomyosin alpha-1 chain	Tpm1	-0.4656	0.00294382	1.64964
Protein phosphatase 1 regulatory subunit 14A	Ppp1r14a	-0.467	0.037128	1.65447
Cytochrome P450 4B1	Cyp4b1	-0.4675	0.013589	1.6562
Vinexin	Sorbs3	-0.4711	0.018195	1.66862
O-acetyl-ADP-ribose deacetylase MACROD1	Macrod1	-0.4729	0.0164159	1.67484
Fatty acid-binding protein, heart	Fabp3	-0.4746	0.051753	1.6807
Succinate dehydrogenase cytochrome b560 subunit, mitochondrial	Sdhc	-0.4783	0.0356886	1.69348
Retinoic acid-induced protein 3	Gprc5a	-0.4823	0.00131776	1.70728
NADPH--cytochrome P450 reductase	Por	-0.4854	0.00273888	1.71798
Plexin-B2	Plxnb2	-0.4857	0.0352412	1.71902
Retinal dehydrogenase 1	Aldh1a1	-0.4882	0.00286026	1.72765
Beta-1-syntrophin	Sntb1	-0.4933	0.0213223	1.74525
Aldose reductase-related protein 1	Akr1b7	-0.4938	0.00999299	1.74698
Serum albumin	Alb	-0.4983	0.0129183	1.76251
Tubulin polymerization-promoting protein family member 3	Tppp3	-0.5033	0.0295988	1.77977
ADP-ribosyl cyclase 1	Cd38	-0.5077	0.0168626	1.79496
Glutathione S-transferase A4	Gsta4	-0.5078	0.00427095	1.79531
Laminin subunit alpha-4	Lama4	-0.5116	0.000543233	1.80842
Afamin	Afm	-0.5136	0.0132165	1.81533
Ubiquinone biosynthesis protein COQ9, mitochondrial	Coq9	-0.5143	0.0103679	1.81774
Hyaluronidase-2	Hyal2	-0.5144	0.0301651	1.81809
Epithelial cell adhesion molecule	Epcam	-0.5145	0.0318752	1.81843
Tensin-like C1 domain-containing phosphatase	Tenc1	-0.5151	0.00290256	1.8205
Actin, alpha cardiac muscle 1;Actin, alpha skeletal muscle	Actc1;Acta1	-0.5171	0.00755074	1.82741
A-kinase anchor protein 5	Akap5	-0.5208	0.00283621	1.84018
Flavin reductase (NADPH)	Blvrb	-0.5235	0.0195445	1.8495
Protein MAL2	Mal2	-0.5255	7.32898e-05	1.8564
Ectonucleoside triphosphate diphosphohydrolase 1	Entpd1	-0.5256	0.00901135	1.85675
Polymerase I and transcript release factor	Ptrf	-0.5286	0.00538101	1.8671
Methyl-CpG-binding protein 2	Mecp2	-0.5314	0.00331665	1.87677
Cytochrome P450 2B10	Cyp2b10	-0.5359	0.0041659	1.8923
Cytohesin-3	Cyth3	-0.5386	0.0215787	1.90162
Pulmonary surfactant-associated protein A	Sftpa1	-0.5393	0.00823813	1.90404
Proteasome subunit beta type-5	Psmb5	-0.5431	0.00284964	1.91716
Aldehyde dehydrogenase, dimeric NADP-preferring	Aldh3a1	-0.5435	0.0207153	1.91854
Caveolin-2	Cav2	-0.544	0.0111829	1.92026
Hemoglobin subunit alpha	Hba	-0.5465	0.0344984	1.92889
SH3 and multiple ankyrin repeat domains protein 3	Shank3	-0.5469	0.0366231	1.93027
Carbonyl reductase [NADPH] 2	Cbr2	-0.549	0.023262	1.93752
Core histone macro-H2A,2	H2afy2	-0.5502	0.00569741	1.94166
Myosin-3	Myh3	-0.5523	0.0427457	1.94891
Carbonic anhydrase 2	Ca2	-0.5558	0.013341	1.96099
Dystrobrevin alpha	Dtna	-0.5566	0.0366275	1.96376
Glutathione S-transferase Mu 1	Gstm1	-0.5606	0.0130245	1.97756
L-xylulose reductase	Dcxr	-0.5613	0.00542251	1.97998
Synemin	Synm	-0.5619	0.0205609	1.98205
Lipid phosphate phosphohydrolase 3	Ppap2b	-0.5638	0.039085	1.98861
Reticulon-2	Rtn2	-0.5676	0.0205549	2.00173
Nuclear pore complex protein Nup107	Nup107	-0.5679	0.0205322	2.00276
Myosin-10	Myh10	-0.5684	0.000494314	2.00449
Protein lin-7 homolog C	Lin7c	-0.5711	0.0154864	2.01381
Aldehyde dehydrogenase, cytosolic 1	Aldh1a7	-0.5716	0.00138926	2.01553
Talin-2	Tln2	-0.5727	0.00951781	2.01933
EH domain-containing protein 4	Ehd4	-0.5736	0.00234637	2.02244
Receptor expression-enhancing protein 6	Reep6	-0.5763	0.0109661	2.03176
Ras-related protein R-Ras2	Rras2	-0.5765	0.00046979	2.03245
PTB domain-containing engulfment adapter protein 1	Gulp1	-0.5796	0.00224402	2.04315
Leukocyte surface antigen CD47	Cd47	-0.58	0.0150457	2.04453
Receptor activity-modifying protein 2	Ramp2	-0.5812	0.00653618	2.04867
Carboxylesterase 1C	Ces1c	-0.5867	0.01913	2.06766
Carcinoembryonic antigen-related cell adhesion molecule 2	Ceacam2	-0.5881	0.00788768	2.07249
Myosin-11	Myh11	-0.59	0.000101487	2.07905
Selenium-binding protein 1;Selenium-binding protein 2	Selenbp1;Selenbp2	-0.5942	0.00176156	2.09355
Integrin alpha-8;Integrin alpha-8 heavy chain;Integrin alpha-8 light chain	Itga8	-0.601	0.0123077	2.11702
Apolipoprotein O	Apoo	-0.6027	0.0469754	2.12289
Nidogen-2	Nid2	-0.6062	0.000393592	2.13497
Dimethylaniline monooxygenase [N-oxide-forming] 1	Fmo1	-0.6108	0.00194706	2.15085
Creatine kinase S-type, mitochondrial	Ckmt2	-0.6147	0.0393682	2.16431
Bisphosphoglycerate mutase	Bpgm	-0.6177	0.00583854	2.17466
Ankyrin-1	Ank1	-0.6194	0.00210593	2.18053
Plasmalemma vesicle-associated protein	Plvap	-0.6339	0.00159421	2.23058
Alpha-fetoprotein	Afp	-0.6379	0.0109839	2.24439
Filamin-C	Flnc	-0.6424	0.00650802	2.25992
Corticosteroid 11-beta-dehydrogenase isozyme 1	Hsd11b1	-0.6479	0.000310034	2.27891
Serum paraoxonase/arylesterase 1	Pon1	-0.648	0.0140449	2.27925
Alpha-synuclein	Snca	-0.6485	0.0223008	2.28098
Angiotensin-converting enzyme;Angiotensin-converting enzyme, soluble form	Ace	-0.6534	0.00392237	2.29789
Sorbin and SH3 domain-containing protein 1	Sorbs1	-0.6568	0.00151368	2.30963
Claudin-5	Cldn5	-0.6572	0.00292977	2.31101
Myosin-6	Myh6	-0.6613	0.028473	2.32516
Cysteine and glycine-rich protein 3	Csrp3	-0.667	0.0242673	2.34484
1,4-alpha-glucan-branching enzyme	Gbe1	-0.6693	0.00545773	2.35278
Phospholipid transfer protein	Pltp	-0.6781	0.0122292	2.38315
Myosin-4	Myh4	-0.6887	0.0512336	2.41974
Carbonic anhydrase 4	Ca4	-0.6912	0.00220302	2.42837
CD81 antigen	Cd81	-0.6925	0.000168859	2.43286
Alpha-actinin-2	Actn2	-0.6937	0.0208912	2.437
E3 ubiquitin-protein ligase SMURF1	Smurf1	-0.6939	0.0221225	2.43769
Protein NDRG2	Ndrg2	-0.6971	0.00381586	2.44874
Advanced glycosylation end product-specific receptor	Ager	-0.6984	0.000650296	2.45323
Cytochrome P450 2D11	Cyp2d11	-0.704	0.00849321	2.47256
Syntaxin-binding protein 5	Stxbp5	-0.7117	0.0127485	2.49914
Adiponectin	Adipoq	-0.722	0.00537904	2.53469
Cytochrome P450 2F2	Cyp2f2	-0.7237	0.00881125	2.54056
Occludin	Ocln	-0.7308	0.0171885	2.56507
Dihydropyrimidinase-related protein 5	Dpysl5	-0.7379	0.000300523	2.58958
Spectrin alpha chain, erythrocytic 1	Spta1	-0.7534	0.00566567	2.64308
Neprilysin	Mme	-0.754	0.00428576	2.64515
C-type lectin domain family 14 member A	Clec14a	-0.7585	0.000948176	2.66068
Phosphoglucomutase-like protein 5	Pgm5	-0.7711	0.000273719	2.70418
Spectrin beta chain, erythrocytic	Sptb	-0.7749	0.00869717	2.71729
LIM domain-binding protein 3	Ldb3	-0.7791	0.0236356	2.73179
Band 3 anion transport protein	Slc4a1	-0.7791	0.00796765	2.73179
Secretoglobin family 3A member 2	Scgb3a2	-0.7907	0.0519786	2.77183
Platelet glycoprotein 4	Cd36	-0.8139	0.00576404	2.85192
Carbonic anhydrase 1	Ca1	-0.8271	0.0124316	2.89748
Glutamine synthetase	Glul	-0.8372	5.52163e-07	2.93234
Erythrocyte membrane protein band 4,2	Epb42	-0.8488	0.0109935	2.97239
Dimethylaniline monooxygenase [N-oxide-forming] 3	Fmo3	-0.8744	0.00496277	3.06075
Serine protease inhibitor A3K	Serpina3k	-0.8925	0.00749155	3.12323
Troponin T, cardiac muscle	Tnnt2	-0.9251	0.034087	3.23576
SUN domain-containing protein 1	Sun1	-0.9305	0.002059	3.2544
R3H and coiled-coil domain-containing protein 1	Cyp2w1;R3hcc1	-0.9814	0.00556568	3.4301
Tetraspanin-7	Tspan7	-1.001	0.00864593	3.49776
Nodal modulator 1	Nomo1	-1.0549	0.001062	3.68381
CB1 cannabinoid receptor-interacting protein 1	Cnrip1	-1.057	0.0194603	3.69106
Perilipin-4	Plin4	-1.0833	0.00347331	3.78184
Myosin light chain 3	Myl3	-1.2152	0.0186701	4.23714
Transthyretin	Ttr	-1.3513	0.00022222	4.70694
Sarcalumenin	Srl	-1.3597	0.0140986	4.73593
Calsequestrin-2	Casq2	-1.515	0.00857261	5.27201
Nucleoredoxin	Nxn	-2.57905	0.00177786	8.94494
