# Supplementary material for: Protein expression profiling of plasma and lungs at different stages of metastatic development in a human triple negative breast cancer xenograft model
Source: PLoS One. 2019 May 1;14(5):e0215909. doi: 10.1371/journal.pone.0215909 (PMC6494042; doi:10.1371/journal.pone.0215909)
Supplement: S3 Table — A strict selection was made where the cut off was set to a minimum of 5 proteins in each enriched term, with FC >2 and p<0.05. (XLS) [file pone.0215909.s003.xls]

## Sheet: UP_Overrepressented
	p<0,05, FDR <1
Search:
id	perc associated foreground	perc associated background	fold enrichment foreground 2 background	foreground count	foreground n	background count	background n	p uncorrected	FDR	description	ANs foreground	ANs background
....GO:0006986	4.348	0.527	8.255	2	46	14	2658	0.0292	1	response to unfolded protein	P14602;P14602;P14602, P17879;Q61696	P07901, P14602;P14602;P14602, P17879;Q61696, P35441, P48722;P48722, P63038;P63038, Q3TDN2;Q3TDN2, Q3TDQ1, Q61699;Q61699, Q64433, Q99J56, Q9CXI5, Q9D1Q6, Q9D2C7
.......GO:0000398	6.522	1.430	4.562	3	46	38	2658	0.0313	1	mRNA splicing, via spliceosome	P57784, Q64213;Q64213;Q64213, Q921M3;Q921M3	O35286, O88569;O88569;O88569, P26369, P27048;P63163, P57784, P59708, P62307, P62309, P62996, P83870, Q52KI8;Q52KI8, Q569Z5;Q569Z5, Q62189, Q62376;Q62376, Q64213;Q64213;Q64213, Q6P4T2, Q6PFR5, Q6ZWM4, Q8CCF0;Q8CCF0, Q8K4Z5, Q8R326;Q8R326, Q921M3;Q921M3, Q99K48, Q99KP6;Q99KP6;Q99KP6, Q99NB9, Q99PV0, Q9CQI7, Q9D0T1, Q9D554, Q9D883, Q9DAW6, Q9JHS9, Q9JLI8, Q9R0U0;Q9R0U0;Q9R0U0, Q9R1C7;Q9R1C7, Q9WVB0;…
....GO:0055085	4.348	0.564	7.704	2	46	15	2658	0.0327	1	transmembrane transport	Q5HZI9, Q61102	A2AVZ9;A2AVZ9, P21958, P36371, P48962, P51881, P55096, P61620, Q5HZI9, Q61102, Q8BMD8, Q8JZU2, Q8R0G7, Q8R420, Q9JJ59;Q9JJ59, Q9JMA9
...........GO:1900045	2.174	0.038	57.783	1	46	1	2658	0.0337	1	negative regulation of protein K63-linked ubiquitination	P27612	P27612
........GO:0031536	2.174	0.038	57.783	1	46	1	2658	0.0337	1	positive regulation of exit from mitosis	O35129	O35129
........GO:1902808	2.174	0.038	57.783	1	46	1	2658	0.0337	1	positive regulation of cell cycle G1/S phase transition	O35129	O35129
.......GO:0016180	2.174	0.038	57.783	1	46	1	2658	0.0337	1	snRNA processing	Q7TPD0;Q7TPD0	Q7TPD0;Q7TPD0
.......GO:0032308	2.174	0.038	57.783	1	46	1	2658	0.0337	1	positive regulation of prostaglandin secretion	P27612	P27612
.......GO:0032731	2.174	0.038	57.783	1	46	1	2658	0.0337	1	positive regulation of interleukin-1 beta production	P14602;P14602;P14602	P14602;P14602;P14602
.......GO:0038033	2.174	0.038	57.783	1	46	1	2658	0.0337	1	positive regulation of endothelial cell chemotaxis by VEGF-activated vascular endothelial growth factor receptor signaling pathway	P14602;P14602;P14602	P14602;P14602;P14602
.......GO:1903423	2.174	0.038	57.783	1	46	1	2658	0.0337	1	positive regulation of synaptic vesicle recycling	P27612	P27612
......GO:0050810	2.174	0.038	57.783	1	46	1	2658	0.0337	1	regulation of steroid biosynthetic process	Q64213;Q64213;Q64213	Q64213;Q64213;Q64213
......GO:0075713	2.174	0.038	57.783	1	46	1	2658	0.0337	1	establishment of integrated proviral latency	O54962	O54962
......GO:0090074	2.174	0.038	57.783	1	46	1	2658	0.0337	1	negative regulation of protein homodimerization activity	Q58A65;Q58A65;Q58A65	Q58A65;Q58A65;Q58A65
......GO:0099641	2.174	0.038	57.783	1	46	1	2658	0.0337	1	anterograde axonal protein transport	P14602;P14602;P14602	P14602;P14602;P14602
......GO:2001028	2.174	0.038	57.783	1	46	1	2658	0.0337	1	positive regulation of endothelial cell chemotaxis	P14602;P14602;P14602	P14602;P14602;P14602
.....GO:0015074	2.174	0.038	57.783	1	46	1	2658	0.0337	1	DNA integration	O54962	O54962
.....GO:0018879	2.174	0.038	57.783	1	46	1	2658	0.0337	1	biphenyl metabolic process	Q64462	Q64462
.....GO:0030575	2.174	0.038	57.783	1	46	1	2658	0.0337	1	nuclear body organization	Q64213;Q64213;Q64213	Q64213;Q64213;Q64213
.....GO:0033600	2.174	0.038	57.783	1	46	1	2658	0.0337	1	negative regulation of mammary gland epithelial cell proliferation	O35129	O35129
.....GO:0050428	2.174	0.038	57.783	1	46	1	2658	0.0337	1	3'-phosphoadenosine 5'-phosphosulfate biosynthetic process	Q60967	Q60967
.....GO:0060762	2.174	0.038	57.783	1	46	1	2658	0.0337	1	regulation of branching involved in mammary gland duct morphogenesis	O35129	O35129
.....GO:0070586	2.174	0.038	57.783	1	46	1	2658	0.0337	1	cell-cell adhesion involved in gastrulation	Q3TIR3	Q3TIR3
.....GO:1990145	2.174	0.038	57.783	1	46	1	2658	0.0337	1	maintenance of translational fidelity	P62267	P62267
....GO:0000103	2.174	0.038	57.783	1	46	1	2658	0.0337	1	sulfate assimilation	Q60967	Q60967

## Sheet: mRNA splicing
	mRNA splicing, via spliceosome
	UniProtKBUniProtKB/Swiss-ProtProteinTaxonomy (0)
	DB	AC/ID	Gene	Species	Description
	UniProtKB	Q64213	Sf1	Mus musculus	Splicing factor 1
	UniProtKB	Q921M3	Sf3b3	Mus musculus	Splicing factor 3B subunit 3
	UniProtKB	P57784	Snrpa1	Mus musculus	U2 small nuclear ribonucleoprotein A'

## Sheet: Down_overpressented
p<0,05, FDR< 1
Search:
id	perc associated foreground	perc associated background	fold enrichment foreground 2 background	foreground count	foreground n	background count	background n	p uncorrected	FDR	description	ANs foreground	ANs background
....GO:0001822	13.043	0.790	16.509	3	23	21	2658	0.000993	0.312	kidney development	P52760, P97298, Q07813	A2ARA8, E9Q634, P00920, P05622, P09470;P09470, P28654, P30999, P30999;P30999, P52760, P56695, P97298, P97429, Q02248, Q07813, Q61391, Q62148, Q8CGB6;Q8CGB6;Q8CGB6;Q8CGB6, Q8VCC1, Q9D1D4;Q9D1D4, Q9WUL7, Q9Z1R2
....GO:0001774	8.696	0.150	57.783	2	23	4	2658	0.00103	0.312	microglial cell activation	P05555;P05555, Q06890	O55042;O55042, O70200, P05555;P05555, Q06890
.....GO:0051639	8.696	0.226	38.522	2	23	6	2658	0.00191	0.312	actin filament network formation	Q6EDY6;Q6EDY6, Q9CPW4	Q3V0K9, Q61233, Q6EDY6;Q6EDY6, Q7TPR4, Q99K51, Q9CPW4
....GO:0097193	8.696	0.301	28.891	2	23	8	2658	0.00304	0.312	intrinsic apoptotic signaling pathway	Q06890, Q07813	P08556;Q61411, P16381;Q62167, Q06890, Q07813, Q8CGA0, Q9D1X0, Q9JIQ3, Q9JJ00
......GO:1901216	8.696	0.339	25.681	2	23	9	2658	0.0037	0.312	positive regulation of neuron death	P05555;P05555, Q06890	O55042;O55042, P04925, P05555;P05555, P10637;P10637, Q06890, Q6ZWX6, Q7M6Y3;Q7M6Y3;Q7M6Y3;Q7M6Y3;Q7M6Y3;Q7M6Y3, Q8R010, Q9WV60
....GO:0048678	8.696	0.376	23.113	2	23	10	2658	0.00441	0.312	response to axon injury	P21460, Q07813	O70200, P08228, P09671, P16045, P21460, P25911;P25911, P46061, P61750, Q07813, Q62188
....GO:0007420	13.043	1.430	9.124	3	23	38	2658	0.00476	0.312	brain development	P21460, P52760, P54227	A2ARA8, B2RXS4, G5E829, O08530, O08734, O08808, O88531, P02301;P84244, P02463, P21460, P28661;P28661;P28661;P28661;P28661, P35235;P35235, P35293, P40240, P41241, P51863, P52760, P54227, P61750, Q04690;Q04690, Q05793, Q05BC3;Q05BC3;Q05BC3, Q60770;Q60770, Q61205, Q61206, Q61879, Q6P5H2;Q6P5H2, Q8C052, Q8CCK0, Q8QZT1, Q91VF2, Q9CXZ1, Q9D0K2, Q9DB05, Q9JLV1, Q9QYG0;Q9QYG0, Q9Z1R2, Q9Z2D6;Q9Z2D6
.......GO:2001244	8.696	0.414	21.012	2	23	11	2658	0.00519	0.312	positive regulation of intrinsic apoptotic signaling pathway	Q06890, Q07813	P27005, P28661;P28661;P28661;P28661;P28661, P31725, P49817, P68040, P70441, Q06890, Q07813, Q61335, Q8K1M6;Q8K1M6;Q8K1M6;Q8K1M6, Q9CQ92
...GO:0060041	8.696	0.451	19.261	2	23	12	2658	0.00602	0.312	retina development in camera-type eye	P97298, Q07813	P07742, P24547, P58321;Q9JKB1, P62874, P97298, Q07813, Q3TFD2;Q3TFD2;Q3TFD2, Q61292, Q61879, Q8BP67, Q9DBR1;Q9DBR1, Q9WU28
.....GO:0060548	8.696	0.602	14.446	2	23	16	2658	0.00991	0.312	negative regulation of cell death	P21460, Q06890	O54890, O55033;Q99M51, P21460, P46467, P55302, Q06890, Q3TWW8, Q3UBX0, Q99LX0, Q9CQU0, Q9CXW3, Q9D8B3, Q9D906, Q9DB34, Q9EQH3, Q9R0Q7
.......GO:0030838	8.696	0.715	12.165	2	23	19	2658	0.0134	0.382	positive regulation of actin filament polymerization	P70460, Q6EDY6;Q6EDY6	O55033;Q99M51, P13597;P13597, P28660;P28660, P60764;P63001, P62331, P62962, P70451;P70451;P70451;P70451;P70451, P70460, Q60598, Q60631;Q60631, Q6EDY6;Q6EDY6, Q811D0;Q811D0;Q811D0, Q91W92, Q9CVB6, Q9DBJ3, Q9EPB4, Q9JM96, Q9QUI0, Q9WTI7;Q9WTI7;Q9WTI7
..........GO:0002904	4.348	0.038	115.565	1	23	1	2658	0.0171	0.447	positive regulation of B cell apoptotic process	Q07813	Q07813
.........GO:0051638	4.348	0.038	115.565	1	23	1	2658	0.0171	0.447	barbed-end actin filament uncapping	Q6EDY6;Q6EDY6	Q6EDY6;Q6EDY6
........GO:0060376	4.348	0.038	115.565	1	23	1	2658	0.0171	0.447	positive regulation of mast cell differentiation	P05555;P05555	P05555;P05555
........GO:0097296	4.348	0.038	115.565	1	23	1	2658	0.0171	0.447	activation of cysteine-type endopeptidase activity involved in apoptotic signaling pathway	Q07813	Q07813
........GO:1902949	4.348	0.038	115.565	1	23	1	2658	0.0171	0.447	positive regulation of tau-protein kinase activity	Q06890	Q06890
.......GO:0060311	4.348	0.038	115.565	1	23	1	2658	0.0171	0.447	negative regulation of elastin catabolic process	P21460	P21460
.......GO:1902263	4.348	0.038	115.565	1	23	1	2658	0.0171	0.447	apoptotic process involved in embryonic digit morphogenesis	Q07813	Q07813
.......GO:1902745	4.348	0.038	115.565	1	23	1	2658	0.0171	0.447	positive regulation of lamellipodium organization	Q6EDY6;Q6EDY6	Q6EDY6;Q6EDY6
.......GO:2000051	4.348	0.038	115.565	1	23	1	2658	0.0171	0.447	negative regulation of non-canonical Wnt signaling pathway	E9Q555	E9Q555
......GO:0001777	4.348	0.038	115.565	1	23	1	2658	0.0171	0.447	T cell homeostatic proliferation	Q07813	Q07813
......GO:0001781	4.348	0.038	115.565	1	23	1	2658	0.0171	0.447	neutrophil apoptotic process	P05555;P05555	P05555;P05555
......GO:0002358	4.348	0.038	115.565	1	23	1	2658	0.0171	0.447	B cell homeostatic proliferation	Q07813	Q07813
......GO:0010711	4.348	0.038	115.565	1	23	1	2658	0.0171	0.447	negative regulation of collagen catabolic process	P21460	P21460
......GO:0016255	4.348	0.038	115.565	1	23	1	2658	0.0171	0.447	attachment of GPI anchor to protein	Q6PD26	Q6PD26
......GO:0032286	4.348	0.038	115.565	1	23	1	2658	0.0171	0.447	central nervous system myelin maintenance	Q06890	Q06890
......GO:0032976	4.348	0.038	115.565	1	23	1	2658	0.0171	0.447	release of matrix enzymes from mitochondria	Q07813	Q07813
......GO:0043648	4.348	0.038	115.565	1	23	1	2658	0.0171	0.447	dicarboxylic acid metabolic process	Q91Z53	Q91Z53
......GO:0071279	4.348	0.038	115.565	1	23	1	2658	0.0171	0.447	cellular response to cobalt ion	P97298	P97298
......GO:0086012	4.348	0.038	115.565	1	23	1	2658	0.0171	0.447	membrane depolarization during cardiac muscle cell action potential	Q8BHK2	Q8BHK2
......GO:0086015	4.348	0.038	115.565	1	23	1	2658	0.0171	0.447	SA node cell action potential	Q8BHK2	Q8BHK2
......GO:1902110	4.348	0.038	115.565	1	23	1	2658	0.0171	0.447	positive regulation of mitochondrial membrane permeability involved in apoptotic process	Q07813	Q07813
......GO:1902512	4.348	0.038	115.565	1	23	1	2658	0.0171	0.447	positive regulation of apoptotic DNA fragmentation	Q07813	Q07813
......GO:1902998	4.348	0.038	115.565	1	23	1	2658	0.0171	0.447	positive regulation of neurofibrillary tangle assembly	Q06890	Q06890
......GO:2000363	4.348	0.038	115.565	1	23	1	2658	0.0171	0.447	positive regulation of prostaglandin-E synthase activity	P05555;P05555	P05555;P05555
......GO:2000813	4.348	0.038	115.565	1	23	1	2658	0.0171	0.447	negative regulation of barbed-end actin filament capping	Q6EDY6;Q6EDY6	Q6EDY6;Q6EDY6
.....GO:0001844	4.348	0.038	115.565	1	23	1	2658	0.0171	0.447	protein insertion into mitochondrial membrane involved in apoptotic signaling pathway	Q07813	Q07813
.....GO:0007431	4.348	0.038	115.565	1	23	1	2658	0.0171	0.447	salivary gland development	P21460	P21460
.....GO:0032649	4.348	0.038	115.565	1	23	1	2658	0.0171	0.447	regulation of interferon-gamma production	Q64339	Q64339
.....GO:0042747	4.348	0.038	115.565	1	23	1	2658	0.0171	0.447	circadian sleep/wake cycle, REM sleep	P21460	P21460
.....GO:0043067	4.348	0.038	115.565	1	23	1	2658	0.0171	0.447	regulation of programmed cell death	P21460	P21460
.....GO:0060313	4.348	0.038	115.565	1	23	1	2658	0.0171	0.447	negative regulation of blood vessel remodeling	P21460	P21460
.....GO:0060371	4.348	0.038	115.565	1	23	1	2658	0.0171	0.447	regulation of atrial cardiac muscle cell membrane depolarization	Q8BHK2	Q8BHK2
.....GO:0061756	4.348	0.038	115.565	1	23	1	2658	0.0171	0.447	leukocyte adhesion to vascular endothelial cell	P05555;P05555	P05555;P05555
.....GO:1902445	4.348	0.038	115.565	1	23	1	2658	0.0171	0.447	regulation of mitochondrial membrane permeability involved in programmed necrotic cell death	Q07813	Q07813
.....GO:1902847	4.348	0.038	115.565	1	23	1	2658	0.0171	0.447	regulation of neuronal signal transduction	Q06890	Q06890
.....GO:1903573	4.348	0.038	115.565	1	23	1	2658	0.0171	0.447	negative regulation of response to endoplasmic reticulum stress	Q06890	Q06890
.....GO:1905892	4.348	0.038	115.565	1	23	1	2658	0.0171	0.447	negative regulation of cellular response to thapsigargin	Q06890	Q06890
.....GO:1905895	4.348	0.038	115.565	1	23	1	2658	0.0171	0.447	negative regulation of cellular response to tunicamycin	Q06890	Q06890
.....GO:1990117	4.348	0.038	115.565	1	23	1	2658	0.0171	0.447	B cell receptor apoptotic signaling pathway	Q07813	Q07813
....GO:0006127	4.348	0.038	115.565	1	23	1	2658	0.0171	0.447	glycerophosphate shuttle	P13707	P13707
....GO:0010460	4.348	0.038	115.565	1	23	1	2658	0.0171	0.447	positive regulation of heart rate	Q8BHK2	Q8BHK2
....GO:0046415	4.348	0.038	115.565	1	23	1	2658	0.0171	0.447	urate metabolic process	Q6EDY6;Q6EDY6	Q6EDY6;Q6EDY6
....GO:0046666	4.348	0.038	115.565	1	23	1	2658	0.0171	0.447	retinal cell programmed cell death	Q07813	Q07813
....GO:0048087	4.348	0.038	115.565	1	23	1	2658	0.0171	0.447	positive regulation of developmental pigmentation	Q07813	Q07813
....GO:0051788	4.348	0.038	115.565	1	23	1	2658	0.0171	0.447	response to misfolded protein	Q06890	Q06890
....GO:1901565	4.348	0.038	115.565	1	23	1	2658	0.0171	0.447	organonitrogen compound catabolic process	P52760	P52760
...GO:0006808	4.348	0.038	115.565	1	23	1	2658	0.0171	0.447	regulation of nitrogen utilization	Q07813	Q07813
...GO:0007548	4.348	0.038	115.565	1	23	1	2658	0.0171	0.447	sex differentiation	Q07813	Q07813
...GO:0021769	4.348	0.038	115.565	1	23	1	2658	0.0171	0.447	orbitofrontal cortex development	Q9CPW4	Q9CPW4
...GO:0030011	4.348	0.038	115.565	1	23	1	2658	0.0171	0.447	maintenance of cell polarity	Q9CPW4	Q9CPW4
...GO:0045136	4.348	0.038	115.565	1	23	1	2658	0.0171	0.447	development of secondary sexual characteristics	Q07813	Q07813
...GO:0061337	4.348	0.038	115.565	1	23	1	2658	0.0171	0.447	cardiac conduction	Q8BHK2	Q8BHK2
...GO:0061518	4.348	0.038	115.565	1	23	1	2658	0.0171	0.447	microglial cell proliferation	Q06890	Q06890
...GO:1902074	4.348	0.038	115.565	1	23	1	2658	0.0171	0.447	response to salt	P52760	P52760
..GO:0001775	4.348	0.038	115.565	1	23	1	2658	0.0171	0.447	cell activation	P21460	P21460
..GO:0060011	4.348	0.038	115.565	1	23	1	2658	0.0171	0.447	Sertoli cell proliferation	Q07813	Q07813
..GO:0061842	4.348	0.038	115.565	1	23	1	2658	0.0171	0.447	microtubule organizing center localization	Q9CPW4	Q9CPW4
....GO:0007399	8.696	0.865	10.049	2	23	23	2658	0.0187	0.447	nervous system development	Q07813, Q8BHK2	O08919, O88531, O89023, O89051, P28658, P42669, P97496;P97496;Q6PDG5;Q6PDG5, Q07813, Q62188, Q6P5H2;Q6P5H2, Q6PHZ2;Q6PHZ2;Q6PHZ2;Q6PHZ2, Q8BHK2, Q8BYC6, Q8C052, Q8C2B3;Q8C2B3;Q8C2B3;Q8C2B3;Q8C2B3;Q8C2B3, Q8K2B3, Q99P72;Q99P72;Q99P72, Q9D1E6, Q9D6J6;Q9D6J6, Q9D7G0, Q9ES28;Q9ES28;Q9ES28;Q9ES28;Q9ES28;Q9ES28;Q9ES28;Q9ES28, Q9QZS3;Q9QZS3;Q9QZS3;Q9QZS3, Q9Z2N8
......GO:0051259	8.696	0.903	9.630	2	23	24	2658	0.0202	0.447	protein oligomerization	Q07813, Q91Z53	P07742, P12382, P47857;P47857;P47857, P49817, P58281;P58281, P61022, P62996, Q00262, Q02858, Q07813, Q60749, Q60857, Q61937, Q62318;Q62318, Q6PHZ2;Q6PHZ2;Q6PHZ2;Q6PHZ2, Q8K1M6;Q8K1M6;Q8K1M6;Q8K1M6, Q91Z53, Q99JB2, Q9CWK8, Q9D1D4;Q9D1D4, Q9D1X0, Q9JK48;Q9JK48, Q9WV02;Q9WV02, Q9WVC3
...GO:0009615	8.696	0.978	8.890	2	23	26	2658	0.0232	0.447	response to virus	P54227, Q06890	O35632, P05480, P11672, P11928, P14602;P14602;P14602, P16381;Q62167, P18760, P54227, P61967, P62245, P62737;P63268, P80316, Q03963, Q06890, Q64112, Q64282, Q64345, Q64373;Q64373;Q64373;Q64373, Q6Q899;Q6Q899, Q8R2Q8, Q8VDM6;Q8VDM6;Q8VDM6, Q91VR5, Q99J93, Q9CQW9, Q9D8N0, Q9Z0J0
...GO:0009636	8.696	0.978	8.890	2	23	26	2658	0.0232	0.447	response to toxic substance	P21460, Q07813	O35286, P00158, P11352, P16330;P16330, P19157;P46425, P21460, P25911;P25911, P33267, P40936, P52430, P63085, P70296, Q03963, Q07813, Q60857, Q62086, Q62087, Q63844, Q8BRF7;Q8BRF7, Q8BW75, Q8R016, Q8VCT4, Q9D0B0, Q9D379, Q9JMA9, Q9Z0X1
........GO:0070242	4.348	0.075	57.783	1	23	2	2658	0.0255	0.447	thymocyte apoptotic process	Q07813	O08734, Q07813
........GO:2000117	4.348	0.075	57.783	1	23	2	2658	0.0255	0.447	negative regulation of cysteine-type endopeptidase activity	P21460	P08071, P21460
.......GO:0010716	4.348	0.075	57.783	1	23	2	2658	0.0255	0.447	negative regulation of extracellular matrix disassembly	P21460	P21460, P28843
.......GO:0070495	4.348	0.075	57.783	1	23	2	2658	0.0255	0.447	negative regulation of thrombin-activated receptor signaling pathway	P54227	O55042;O55042, P54227
.......GO:0086005	4.348	0.075	57.783	1	23	2	2658	0.0255	0.447	ventricular cardiac muscle cell action potential	Q8BHK2	Q3ULJ0;Q3ULJ0, Q8BHK2
.......GO:0086014	4.348	0.075	57.783	1	23	2	2658	0.0255	0.447	atrial cardiac muscle cell action potential	Q8BHK2	Q8BHK2, Q99P88
.......GO:1902262	4.348	0.075	57.783	1	23	2	2658	0.0255	0.447	apoptotic process involved in blood vessel morphogenesis	Q07813	O08734, Q07813
.......GO:1905907	4.348	0.075	57.783	1	23	2	2658	0.0255	0.447	negative regulation of amyloid fibril formation	Q06890	P23927, Q06890
......GO:0019941	4.348	0.075	57.783	1	23	2	2658	0.0255	0.447	modification-dependent protein catabolic process	Q64339	Q64339, Q9QZU9
......GO:0032020	4.348	0.075	57.783	1	23	2	2658	0.0255	0.447	ISG15-protein conjugation	Q64339	Q64339, Q9QZU9
......GO:0050798	4.348	0.075	57.783	1	23	2	2658	0.0255	0.447	activated T cell proliferation	P05555;P05555	P05555;P05555, P11835
......GO:0060058	4.348	0.075	57.783	1	23	2	2658	0.0255	0.447	positive regulation of apoptotic process involved in mammary gland involution	Q07813	Q07813, Q60953;Q60953
......GO:0060068	4.348	0.075	57.783	1	23	2	2658	0.0255	0.447	vagina development	Q07813	O08734, Q07813
......GO:0072734	4.348	0.075	57.783	1	23	2	2658	0.0255	0.447	cellular response to staurosporine	O08738	O08738, P70677
......GO:0086002	4.348	0.075	57.783	1	23	2	2658	0.0255	0.447	cardiac muscle cell action potential involved in contraction	Q8BHK2	O08532;O08532;O08532;O08532;O08532, Q8BHK2
......GO:1900103	4.348	0.075	57.783	1	23	2	2658	0.0255	0.447	positive regulation of endoplasmic reticulum unfolded protein response	Q07813	O08734, Q07813
.....GO:0006072	4.348	0.075	57.783	1	23	2	2658	0.0255	0.447	glycerol-3-phosphate metabolic process	P13707	P13707, Q64521
.....GO:0014005	4.348	0.075	57.783	1	23	2	2658	0.0255	0.447	microglia development	P05555;P05555	P05555;P05555, P12023;P12023;P12023
.....GO:0017038	4.348	0.075	57.783	1	23	2	2658	0.0255	0.447	protein import	Q06890	P08226, Q06890
.....GO:0033599	4.348	0.075	57.783	1	23	2	2658	0.0255	0.447	regulation of mammary gland epithelial cell proliferation	Q07813	P11352, Q07813
.....GO:0034340	4.348	0.075	57.783	1	23	2	2658	0.0255	0.447	response to type I interferon	Q64339	P42225, Q64339
.....GO:0046168	4.348	0.075	57.783	1	23	2	2658	0.0255	0.447	glycerol-3-phosphate catabolic process	P13707	P13707, Q3ULJ0;Q3ULJ0
.....GO:0060373	4.348	0.075	57.783	1	23	2	2658	0.0255	0.447	regulation of ventricular cardiac muscle cell membrane depolarization	Q8BHK2	Q3ULJ0;Q3ULJ0, Q8BHK2
.....GO:0060770	4.348	0.075	57.783	1	23	2	2658	0.0255	0.447	negative regulation of epithelial cell proliferation involved in prostate gland development	P97298	P46414, P97298
.....GO:0086010	4.348	0.075	57.783	1	23	2	2658	0.0255	0.447	membrane depolarization during action potential	Q8BHK2	P68510, Q8BHK2
.....GO:0097581	4.348	0.075	57.783	1	23	2	2658	0.0255	0.447	lamellipodium organization	Q9CPW4	Q60598, Q9CPW4
.....GO:1902108	4.348	0.075	57.783	1	23	2	2658	0.0255	0.447	regulation of mitochondrial membrane permeability involved in apoptotic process	Q07813	Q07813, Q791V5
....GO:0007019	4.348	0.075	57.783	1	23	2	2658	0.0255	0.447	microtubule depolymerization	P54227	P54227, P55821

## Sheet: kidney development
	kidney development
	UniProtKBUniProtKB/Swiss-ProtProteinTaxonomy (0)
	DB	AC/ID	Gene	Species	Description
	UniProtKB	P52760	Rida	Mus musculus	2-iminobutanoate/2-iminopropanoate deaminase
	UniProtKB	P97298	Serpinf1	Mus musculus	Pigment epithelium-derived factor
	UniProtKB	Q07813	Bax	Mus musculus	Apoptosis regulator BAX

## Sheet:  brain development
		brain development
		UniProtKBUniProtKB/Swiss-ProtProteinTaxonomy (0)
		DB	AC/ID	Gene	Species	Description
		UniProtKB	P21460	Cst3	Mus musculus	Cystatin-C
		UniProtKB	P52760	Rida	Mus musculus	2-iminobutanoate/2-iminopropanoate deaminase
		UniProtKB	P54227	Stmn1	Mus musculus	Stathmin
