# Supplementary material for: Protein expression profiling of plasma and lungs at different stages of metastatic development in a human triple negative breast cancer xenograft model
Source: PLoS One. 2019 May 1;14(5):e0215909. doi: 10.1371/journal.pone.0215909 (PMC6494042; doi:10.1371/journal.pone.0215909)
Supplement: S4 Table — A strict selection was made where the cut off was set to a minimum of 5 proteins in each enriched term, with FC >2 and p<0.05. (XLS) [file pone.0215909.s004.xls]

## Sheet: SIGNIFICANT TERMS Up C-B
p<0.05, FDR <1
id	perc associated foreground	perc associated background	fold enrichment foreground 2 background	foreground count	foreground n	background count	background n	p uncorrected	FDR	description	ANs foreground	ANs background
...GO:0045087	15.033	2.596	5.791	23	153	69	2658	1.88e-10	2e-07	innate immune response	E9PV24;E9PV24, O88593, P01029, P11672, P11928, P12246, P20491, P27005, P30681, P31725, P51437, P97290, Q03963, Q60766;Q60766, Q61093, Q61129, Q61462;Q61462, Q64282, Q64345, Q8K0E8, Q8VCM7, Q9EPB4, Q9QZ85	E9PV24;E9PV24, O35658, O54879, O70133;O70133;O70133, O88593, P01029, P05480, P10107, P10810, P11672, P11928, P12246, P14106, P16110, P16381;Q62167, P20491, P21180;P21180, P25799;P25799;P25799;P25799, P25911;P25911, P27005, P30681, P31725, P34152;P34152;P34152;P34152;P34152;P34152;P34152, P34884, P35991, P41241, P50404, P51437, P52332, P63158, P70451;P70451;P70451;P70451;P70451, P97290, Q03963, Q0…
.......GO:0010951	11.111	1.618	6.868	17	153	43	2658	6.84e-09	3.65e-06	negative regulation of endopeptidase activity	A6X935;A6X935, O08677;O08677;O08677, O08692, P01027, P01029, P19324, P29788, P97290, P97298, Q03734, Q07456, Q5I2A0;Q80X76, Q61702, Q61704, Q61838, Q8R121;Q8R121, Q91WP6	A6X935;A6X935, O08677;O08677;O08677, O08692, O08800, P01027, P01029, P07758;Q00896, P07759, P12023;P12023;P12023, P16858, P19324, P22599, P28665, P29699, P29788, P31750, P32261, P49182, P70202, P70296, P82343;P82343, P97290, P97298, Q03734, Q06770, Q07235, Q07456, Q5I2A0;Q80X76, Q60854, Q61247, Q61702, Q61703, Q61704, Q61838, Q62426, Q8R121;Q8R121, Q8R2Q8, Q91WP6, Q9D154, Q9DAU7, Q9ESB3, Q9JMA1, …
....GO:0042742	5.229	0.527	9.927	8	153	14	2658	1.07e-05	0.0038	defense response to bacterium	P08905, P11247, P20491, P51437, Q3UP87, Q61646, Q64339, Q9JI48	O35639, P08905, P11247, P20491, P28867;P28867, P51437, P62821, Q3UP87, Q61646, Q64339, Q8R4Y4;Q8R4Y4, Q8VCF0, Q91V41, Q9JI48
......GO:0035458	4.575	0.376	12.161	7	153	10	2658	1.51e-05	0.00404	cellular response to interferon-beta	P42225, P61087, Q60766;Q60766, Q61107, Q64282, Q64345, Q9QZ85	P0DOV2;P0DOV2, P42225, P61087, Q60766;Q60766, Q61107, Q64282, Q64345, Q9ERS2, Q9QZ85, Q9Z0E6
.....GO:0050829	3.922	0.376	10.424	6	153	10	2658	0.00012	0.0256	defense response to Gram-negative bacterium	P08071, P08905, P30681, P51437, Q9EPB4, Q9QZ85	P08071, P08905, P17897, P30681, P51437, P62889, Q9CZX8, Q9D8T2, Q9EPB4, Q9QZ85
.....GO:0050830	3.922	0.376	10.424	6	153	10	2658	0.00012	0.0256	defense response to Gram-positive bacterium	O88593, P08905, P30681, P51437, P62892, Q61107	O88593, P08905, P17897, P30681, P51437, P62892, Q08857, Q61107, Q9D8T2, Q9Z0E6
....GO:0006954	6.536	1.392	4.695	10	153	37	2658	0.000154	0.0256	inflammatory response	O08677;O08677;O08677, O35744, O70200, P01027, P01029, Q61093, Q61362;Q61362;Q61362, Q61462;Q61462, Q8CFB4, Q9EPB4	O08677;O08677;O08677, O35744, O70133;O70133;O70133, O70200, P01027, P01029, P05532;P05532, P10107, P10810, P22437, P27612, P31230, P31750, P34884, P35441, P42227;P42227;P42227, P43406, P63158, P70202, Q04207;Q04207, Q61093, Q61362;Q61362;Q61362, Q61462;Q61462, Q61508;Q61508, Q62151, Q8C2B3;Q8C2B3;Q8C2B3;Q8C2B3;Q8C2B3;Q8C2B3, Q8CFB4, Q8R4Y4;Q8R4Y4, Q99LX0, Q9CX86, Q9D8T2, Q9EPB4, Q9QZ06, Q9WTK5, Q…
......GO:0006911	3.922	0.489	8.018	6	153	13	2658	0.000354	0.0472	phagocytosis, engulfment	D3Z6Q9, O70200, P01027, P05555;P05555, P11835, P20491	D3Z6Q9, O70200, P01027, P05555;P05555, P11835, P13020;P13020, P20491, P21956;P21956, P60764;P63001, P60766;P60766, Q8BPU7;Q8BPU7, Q8K2A1;Q8K2A1, Q8VDD5
...GO:0002523	2.614	0.150	17.373	4	153	4	2658	0.000498	0.059	leukocyte migration involved in inflammatory response	P05555;P05555, P27005, P31725, Q3UP87	P05555;P05555, P27005, P31725, Q3UP87
...GO:0051607	5.229	1.053	4.964	8	153	28	2658	0.000526	0.059	defense response to virus	P06800;P06800;P06800, P11928, P42225, Q03963, Q64282, Q64339, Q64345, Q9EPB4	B2RUP2;B2RUP2, O35632, P06800;P06800;P06800, P11928, P42225, P97792;P97792, Q03963, Q501J6;Q501J6, Q60710, Q60953;Q60953, Q61160, Q61510, Q61990;Q61990;Q61990, Q64112, Q64282, Q64339, Q64345, Q6Q899;Q6Q899, Q8K2F8, Q8R2Q8, Q8VCF0, Q99J93, Q9CQW9, Q9D020;Q9D020, Q9D906, Q9EPB4, Q9JJ00, Q9Z1X4;Q9Z1X4;Q9Z1X4
.......GO:0032930	3.268	0.339	9.651	5	153	9	2658	0.000601	0.059	positive regulation of superoxide anion generation	P05555;P05555, P11835, Q01279, Q61462;Q61462, Q8R2S8	P05555;P05555, P08228, P10637;P10637, P11835, P19157;P46425, P28867;P28867, Q01279, Q61462;Q61462, Q8R2S8
.....GO:0030593	3.268	0.339	9.651	5	153	9	2658	0.000601	0.059	neutrophil chemotaxis	P05555;P05555, P11835, P20491, P27005, P31725	P05555;P05555, P11835, P16110, P20491, P27005, P31725, P97792;P97792, Q3V3R4, Q9WVL7
...GO:0006952	3.268	0.339	9.651	5	153	9	2658	0.000601	0.059	defense response	O08692, P01897;P01899, P04441;P04441, Q60766;Q60766, Q9R233;Q9R233	O08692, P01897;P01899, P04441;P04441, P19973;P19973, P21460, P21958, Q04207;Q04207, Q60766;Q60766, Q9R233;Q9R233
......GO:0071347	3.922	0.602	6.515	6	153	16	2658	0.00085	0.0647	cellular response to interleukin-1	P11672, P51437, Q00899;Q3TTC2, Q61362;Q61362;Q61362, Q8K0E8, Q9EPB4	O35074, O35632, P11672, P13597;P13597, P25799;P25799;P25799;P25799, P51437, P52479;P52479, Q00899;Q3TTC2, Q04207;Q04207, Q61362;Q61362;Q61362, Q7TQI3, Q8K0E8, Q91VM5, Q9EPB4, Q9EPU0;Q9EPU0, Q9WV02;Q9WV02
......GO:0034116	2.614	0.188	13.898	4	153	5	2658	0.000858	0.0647	positive regulation of heterotypic cell-cell adhesion	E9PV24;E9PV24, P15379;P15379;P15379;P15379;P15379;P15379;P15379;P15379;P15379;P15379;P15379, Q8K0E8, Q8VCM7	E9PV24;E9PV24, O08917, P15379;P15379;P15379;P15379;P15379;P15379;P15379;P15379;P15379;P15379;P15379, Q8K0E8, Q8VCM7
...GO:0072378	2.614	0.188	13.898	4	153	5	2658	0.000858	0.0647	blood coagulation, fibrin clot formation	E9PV24;E9PV24, Q8BH61, Q8K0E8, Q8VCM7	E9PV24;E9PV24, Q08879;Q08879, Q8BH61, Q8K0E8, Q8VCM7
......GO:0071346	3.268	0.414	7.897	5	153	11	2658	0.0012	0.0752	cellular response to interferon-gamma	O70200, P42225, Q61107, Q61830, Q8CFB4	O70200, P13597;P13597, P16858, P19253, P42225, Q61107, Q61830, Q7TMK9;Q7TMK9, Q8CFB4, Q8CGC7, Q9Z0E6
....GO:0061844	3.268	0.414	7.897	5	153	11	2658	0.0012	0.0752	antimicrobial humoral immune response mediated by antimicrobial peptide	O88593, P08071, P31725, P51437, P62892	O88593, P08071, P16858, P19221, P31725, P51437, P62889, P62892, Q9CZX8, Q9ESB3, Q9Z126
.....GO:0071222	4.575	0.941	4.864	7	153	25	2658	0.00131	0.0752	cellular response to lipopolysaccharide	P11672, P30681, P42225, P51437, Q3U5Q7, Q61830, Q9EPB4	P05480, P10810, P11672, P13597;P13597, P19157;P46425, P25799;P25799;P25799;P25799, P27612, P30681, P42225, P47811;P47811;P47811;P47811, P51437, P58196, Q04207;Q04207, Q08857, Q3U5Q7, Q61830, Q8CCS6;Q8CCS6, Q99PV0, Q9DBR0, Q9EPB4, Q9EPU0;Q9EPU0, Q9JIZ9, Q9JJ00, Q9QUI0, Q9Z0E6
......GO:0006953	3.268	0.451	7.239	5	153	12	2658	0.00162	0.0866	acute-phase response	A6X935;A6X935, P11276, Q60590, Q61646, Q91WP6	A6X935;A6X935, P07758;Q00896, P11276, P19221, P22599, P29699, P42227;P42227;P42227, Q60590, Q61247, Q61646, Q91WP6, Q9JJ00
.......GO:0051258	2.614	0.263	9.927	4	153	7	2658	0.00206	0.105	protein polymerization	E9PV24;E9PV24, P29788, Q8K0E8, Q8VCM7	E9PV24;E9PV24, O09161, P29788, P42208, Q8K0E8, Q8VCM7, Q9DB34
......GO:0001916	2.614	0.263	9.927	4	153	7	2658	0.00206	0.105	positive regulation of T cell mediated cytotoxicity	P01887, P06800;P06800;P06800, P36371, Q921M7	O70439, P01887, P06800;P06800;P06800, P23492, P36371, Q61160, Q921M7
......GO:0002230	2.614	0.263	9.927	4	153	7	2658	0.00206	0.105	positive regulation of defense response to virus by host	P42225, Q3UIR3;Q3UIR3, Q8CAS9;Q8CAS9;Q8CAS9, Q9EPB4	P42225, Q3UIR3;Q3UIR3, Q60953;Q60953, Q6Q899;Q6Q899, Q8CAS9;Q8CAS9;Q8CAS9, Q8VCF0, Q9EPB4
......GO:0045089	2.614	0.263	9.927	4	153	7	2658	0.00206	0.105	positive regulation of innate immune response	O08573;O08573;O08573, P04441;P04441, P30681, Q8CFB4	O08573;O08573;O08573, O70133;O70133;O70133, P04441;P04441, P30681, P63158, Q8CFB4, Q9JJ00
....GO:0007159	3.268	0.489	6.682	5	153	13	2658	0.00215	0.105	leukocyte cell-cell adhesion	P05555;P05555, P06800;P06800;P06800, P11835, Q8K1B8, Q8R2S8	P05555;P05555, P06728, P06800;P06800;P06800, P09055;P09055, P11835, P13597;P13597, P26040, P29533;P29533, P70335;P70335, Q08481;Q08481;Q08481;Q08481, Q61503, Q8K1B8, Q8R2S8
....GO:0034097	3.922	0.752	5.212	6	153	20	2658	0.00219	0.105	response to cytokine	A6X935;A6X935, O89053, P42225, Q03734, Q5I2A0;Q80X76, Q91WP6	A6X935;A6X935, O54734, O89053, P07214, P07758;Q00896, P07759, P08121, P18872;P18872, P22599, P25799;P25799;P25799;P25799, P42225, Q03734, Q04207;Q04207, Q06318, Q5I2A0;Q80X76, Q60953;Q60953, Q62148, Q64373;Q64373;Q64373;Q64373, Q91WP6, Q9WTK5
........GO:0070374	5.229	1.392	3.756	8	153	37	2658	0.00247	0.105	positive regulation of ERK1 and ERK2 cascade	E9PV24;E9PV24, P04441;P04441, P15379;P15379;P15379;P15379;P15379;P15379;P15379;P15379;P15379;P15379;P15379, Q01279, Q61362;Q61362;Q61362, Q8K0E8, Q8VCM7, Q9EPB4	E9PV24;E9PV24, O35129, O35215, O54890, P04441;P04441, P05480, P05622, P08556;Q61411, P12023;P12023;P12023, P13597;P13597, P15379;P15379;P15379;P15379;P15379;P15379;P15379;P15379;P15379;P15379;P15379, P31938, P34884, P35235;P35235, P62835, P63158, P67778, P97300;P97300;P97300, P97333, Q01279, Q02858, Q08857, Q61247, Q61362;Q61362;Q61362, Q62151, Q63844, Q63932, Q8BWG8, Q8K0E8, Q8VCM7, Q91V88;Q91V8…
.......GO:0060335	1.961	0.113	17.373	3	153	3	2658	0.0028	0.107	positive regulation of interferon-gamma-mediated signaling pathway	Q60766;Q60766, Q8CAS9;Q8CAS9;Q8CAS9, Q91X72	Q60766;Q60766, Q8CAS9;Q8CAS9;Q8CAS9, Q91X72
......GO:0043315	1.961	0.113	17.373	3	153	3	2658	0.0028	0.107	positive regulation of neutrophil degranulation	P05555;P05555, P11835, Q8R2S8	P05555;P05555, P11835, Q8R2S8
......GO:0090277	1.961	0.113	17.373	3	153	3	2658	0.0028	0.107	positive regulation of peptide hormone secretion	E9PV24;E9PV24, Q8K0E8, Q8VCM7	E9PV24;E9PV24, Q8K0E8, Q8VCM7
.....GO:0019886	1.961	0.113	17.373	3	153	3	2658	0.0028	0.107	antigen processing and presentation of exogenous peptide antigen via MHC class II	P04441;P04441, P20491, Q9ESY9	P04441;P04441, P20491, Q9ESY9
.....GO:0048525	1.961	0.113	17.373	3	153	3	2658	0.0028	0.107	negative regulation of viral process	P08071, P11928, P12246	P08071, P11928, P12246
....GO:0019731	1.961	0.113	17.373	3	153	3	2658	0.0028	0.107	antibacterial humoral response	P08071, P51437, P62892	P08071, P51437, P62892
......GO:0045907	2.614	0.301	8.686	4	153	8	2658	0.00296	0.107	positive regulation of vasoconstriction	E9PV24;E9PV24, Q01279, Q8K0E8, Q8VCM7	E9PV24;E9PV24, P13597;P13597, P31750, P49817, P56528, Q01279, Q8K0E8, Q8VCM7
...GO:0007596	3.922	0.828	4.738	6	153	22	2658	0.00327	0.107	blood coagulation	E9PV24;E9PV24, O08677;O08677;O08677, P97290, Q8BH61, Q8R121;Q8R121, Q9Z1T1	B2RPV6, E9PV24;E9PV24, O08677;O08677;O08677, O08742, O35930, O88186, P15306, P20918, P32261, P48036, P49182, P56400, P97290, Q07235, Q6P9J9, Q8BH61, Q8BTJ4;Q8BTJ4, Q8CIZ8, Q8R121;Q8R121, Q9CRC0, Q9ERI2, Q9Z1T1
...GO:0002250	3.268	0.564	5.791	5	153	15	2658	0.00356	0.107	adaptive immune response	E9PV24;E9PV24, P36371, Q5I2A0;Q80X76, Q8K0E8, Q8VCM7	E9PV24;E9PV24, P10107, P21958, P25911;P25911, P36371, P41241, P46935, Q5I2A0;Q80X76, Q61490, Q62418;Q62418;Q62418, Q7TQI3, Q7TST5, Q8K0E8, Q8VCM7, Q9EQH2
....GO:0007160	4.575	1.166	3.923	7	153	31	2658	0.00373	0.108	cell-matrix adhesion	E9PV24;E9PV24, P11276, P11835, P29788, Q8K0E8, Q8VCM7, Q99K41	A2ARA8, E9PV24;E9PV24, O08742, O54890, O55222, O70309;O70309, O88322, P08121, P09055;P09055, P10493, P11276, P11835, P29533;P29533, P29788, P43406, Q02248, Q02858, Q3V3R4, Q61739;Q61739, Q62469, Q62523, Q64314;Q64314, Q8CIB5, Q8K0E8, Q8VCM7, Q91V88;Q91V88;Q91V88;Q91V88, Q99JW4, Q99K41, Q9QUI0, Q9QUM0, Q9R069
........GO:1902042	2.614	0.339	7.721	4	153	9	2658	0.0041	0.115	negative regulation of extrinsic apoptotic signaling pathway via death domain receptors	E9PV24;E9PV24, P30681, Q8K0E8, Q8VCM7	E9PV24;E9PV24, P11352, P13597;P13597, P30681, Q62048;Q62048, Q64373;Q64373;Q64373;Q64373, Q8K0E8, Q8VCM7, Q9WUD8
......GO:0042730	2.614	0.339	7.721	4	153	9	2658	0.0041	0.115	fibrinolysis	E9PV24;E9PV24, P97290, Q8K0E8, Q8VCM7	E9PV24;E9PV24, O35930, P07356, P19221, P20918, P97290, Q8K0E8, Q8VCM7, Q9ESB3
....GO:0006958	2.614	0.339	7.721	4	153	9	2658	0.0041	0.115	complement activation, classical pathway	P01027, P01029, P97290, Q61129	O35658, P01027, P01029, P14106, P21180;P21180, P97290, Q61129, Q64735;Q64735, Q8CG14
.....GO:0044130	1.961	0.150	13.029	3	153	4	2658	0.00471	0.122	negative regulation of growth of symbiont in host	P11247, P51437, Q3UP87	P11247, P51437, Q08857, Q3UP87
.....GO:0070527	3.922	0.903	4.343	6	153	24	2658	0.00471	0.122	platelet aggregation	E9PV24;E9PV24, P29351;P29351;P29351, Q8K0E8, Q8K1B8, Q8VCM7, Q9JHK5	E9PV24;E9PV24, O08599;O08599, O35930, O54890, O55222, P14602;P14602;P14602, P26039, P29351;P29351;P29351, P60710, P63260, P97315, Q3THE2, Q60770;Q60770, Q64727, Q8BTM8, Q8K0E8, Q8K1B8, Q8VCM7, Q8VDD5, Q922R8, Q9CQ19, Q9JHK5, Q9QUM0, Q9Z1Q5
....GO:0002227	1.961	0.150	13.029	3	153	4	2658	0.00471	0.122	innate immune response in mucosa	P08071, P51437, P62892	P06728, P08071, P51437, P62892
....GO:0006957	1.961	0.150	13.029	3	153	4	2658	0.00471	0.122	complement activation, alternative pathway	P01027, P04186, P06909	P01027, P03953;P03953, P04186, P06909
...GO:0006956	1.961	0.150	13.029	3	153	4	2658	0.00471	0.122	complement activation	P01027, P01029, P06909	P01027, P01029, P06909, P21180;P21180
...GO:0009615	3.922	0.978	4.009	6	153	26	2658	0.00657	0.152	response to virus	P11672, P11928, P54227, Q03963, Q64282, Q64345	O35632, P05480, P11672, P11928, P14602;P14602;P14602, P16381;Q62167, P18760, P54227, P61967, P62245, P62737;P63268, P80316, Q03963, Q06890, Q64112, Q64282, Q64345, Q64373;Q64373;Q64373;Q64373, Q6Q899;Q6Q899, Q8R2Q8, Q8VDM6;Q8VDM6;Q8VDM6, Q91VR5, Q99J93, Q9CQW9, Q9D8N0, Q9Z0J0
......GO:0048661	3.268	0.677	4.826	5	153	18	2658	0.00678	0.154	positive regulation of smooth muscle cell proliferation	O70200, P42225, Q01279, Q3UP87, Q61462;Q61462	O08530, O54890, O70200, P05622, P21981, P31750, P35441, P39655, P42225, P45376, Q01279, Q3UP87, Q61247, Q61462;Q61462, Q62469, Q99KQ4, Q9R1W5, Q9WTR5
......GO:0050766	2.614	0.414	6.317	4	153	11	2658	0.00719	0.16	positive regulation of phagocytosis	P01027, P20491, Q61462;Q61462, Q9EPB4	P01027, P14211, P20491, P21956;P21956, P29699, P39054, Q61462;Q61462, Q61735;Q61735, Q9DBH5, Q9EPB4, Q9ERI2
..GO:0006955	2.614	0.414	6.317	4	153	11	2658	0.00719	0.16	immune response	O70370, P01887, P01897;P01899, P29788	O70370, P01887, P01897;P01899, P09528, P29788, Q08857, Q8K4Q8, Q99JR5, Q9CXY6, Q9WVL7, Q9Z126
.......GO:0050870	1.961	0.188	10.424	3	153	5	2658	0.00723	0.16	positive regulation of T cell activation	O89053, Q921M7, Q9EPB4	O89053, P63038;P63038, Q61735;Q61735, Q921M7, Q9EPB4
......GO:0002821	1.961	0.188	10.424	3	153	5	2658	0.00723	0.16	positive regulation of adaptive immune response	P04441;P04441, P15379;P15379;P15379;P15379;P15379;P15379;P15379;P15379;P15379;P15379;P15379, Q9EPB4	P04441;P04441, P15379;P15379;P15379;P15379;P15379;P15379;P15379;P15379;P15379;P15379;P15379, P34884, Q61160, Q9EPB4
......GO:0016064	1.961	0.188	10.424	3	153	5	2658	0.00723	0.16	immunoglobulin mediated immune response	P01029, P04441;P04441, P20491	P01029, P04441;P04441, P20491, P28867;P28867, Q9ES52;Q9ES52;Q9ES52;Q9ES52
......GO:0030212	1.961	0.188	10.424	3	153	5	2658	0.00723	0.16	hyaluronan metabolic process	A6X935;A6X935, Q61702, Q61704	A6X935;A6X935, P31750, Q61702, Q61703, Q61704
......GO:0043623	1.961	0.188	10.424	3	153	5	2658	0.00723	0.16	cellular protein complex assembly	E9PV24;E9PV24, Q8K0E8, Q8VCM7	E9PV24;E9PV24, P11531, Q8CGK3, Q8K0E8, Q8VCM7
.....GO:0019885	1.961	0.188	10.424	3	153	5	2658	0.00723	0.16	antigen processing and presentation of endogenous peptide antigen via MHC class I	P01887, P36371, Q9R233;Q9R233	P01887, P21958, P36371, Q9EQH2, Q9R233;Q9R233
....GO:0010447	1.961	0.188	10.424	3	153	5	2658	0.00723	0.16	response to acidic pH	O70370, O89017, P97298	O70370, O89017, P05480, P97298, Q8BUD0
....GO:0050832	1.961	0.188	10.424	3	153	5	2658	0.00723	0.16	defense response to fungus	P11247, Q3UP87, Q9CQI6	P11247, P16858, Q3UP87, Q9CQI6, Q9ESB3
..GO:0097242	1.961	0.188	10.424	3	153	5	2658	0.00723	0.16	amyloid-beta clearance	P01027, P05555;P05555, P11835	P01027, P05555;P05555, P11835, Q61391, Q91ZX7
..GO:0019882	2.614	0.451	5.791	4	153	12	2658	0.00918	0.166	antigen processing and presentation	O54774, O70370, P04441;P04441, Q9Z1T1	O54774, O70370, P04441;P04441, P28063, P28076, P35279;P35279;P61294, P61021, P61027, P61028, Q6PHN9, Q9ERI2, Q9Z1T1
.........GO:0042531	1.961	0.226	8.686	3	153	6	2658	0.0104	0.185	positive regulation of tyrosine phosphorylation of STAT protein	P49710, Q8CAS9;Q8CAS9;Q8CAS9, Q91X72	P05532;P05532, P25911;P25911, P49710, Q08481;Q08481;Q08481;Q08481, Q8CAS9;Q8CAS9;Q8CAS9, Q91X72
.........GO:2000352	1.961	0.226	8.686	3	153	6	2658	0.0104	0.185	negative regulation of endothelial cell apoptotic process	E9PV24;E9PV24, Q8K0E8, Q8VCM7	E9PV24;E9PV24, P13597;P13597, Q02858, Q8K0E8, Q8VCM7, Q9WUP0
.......GO:0031639	1.961	0.226	8.686	3	153	6	2658	0.0104	0.185	plasminogen activation	E9PV24;E9PV24, Q8K0E8, Q8VCM7	E9PV24;E9PV24, P09411, Q01339, Q8K0E8, Q8VCH6, Q8VCM7
.......GO:0070372	1.961	0.226	8.686	3	153	6	2658	0.0104	0.185	regulation of ERK1 and ERK2 cascade	P11276, P29351;P29351;P29351, Q01279	P10833, P11276, P19157;P46425, P25911;P25911, P29351;P29351;P29351, Q01279
.......GO:2000406	1.961	0.226	8.686	3	153	6	2658	0.0104	0.185	positive regulation of T cell migration	O08573;O08573;O08573, O70200, Q9EPB4	O08573;O08573;O08573, O54890, O70200, P12023;P12023;P12023, Q9EPB4, Q9QUI0
.....GO:0051279	1.961	0.226	8.686	3	153	6	2658	0.0104	0.185	regulation of release of sequestered calcium ion into cytosol	O89053, P29351;P29351;P29351, Q61462;Q61462	O08808, O54890, O89053, P25911;P25911, P29351;P29351;P29351, Q61462;Q61462
......GO:0050728	2.614	0.489	5.345	4	153	13	2658	0.0115	0.186	negative regulation of inflammatory response	O08573;O08573;O08573, O88593, P15379;P15379;P15379;P15379;P15379;P15379;P15379;P15379;P15379;P15379;P15379, P97298	O08573;O08573;O08573, O35074, O88593, P08226, P15379;P15379;P15379;P15379;P15379;P15379;P15379;P15379;P15379;P15379;P15379, P25799;P25799;P25799;P25799, P97298, Q00623, Q3TL44, Q60994, Q61503, Q9EQH3, Q9R1W5
......GO:0050729	2.614	0.489	5.345	4	153	13	2658	0.0115	0.186	positive regulation of inflammatory response	O70370, P27005, P31725, Q01279	O35215, O35632, O55042;O55042, O70133;O70133;O70133, O70370, P04117, P21981, P27005, P31725, P63038;P63038, Q01279, Q61735;Q61735, Q62469
......GO:0071356	3.268	0.790	4.136	5	153	21	2658	0.0116	0.186	cellular response to tumor necrosis factor	P11672, P51437, Q61362;Q61362;Q61362, Q61462;Q61462, Q9EPB4	O35632, O70133;O70133;O70133, P04117, P11087;P11087, P11672, P13597;P13597, P13707, P31750, P51437, P62908, Q04207;Q04207, Q61146, Q61362;Q61362;Q61362, Q61462;Q61462, Q62009;Q62009;Q62009;Q62009;Q62009, Q62376;Q62376, Q80TH2;Q80TH2;Q80TH2, Q91V88;Q91V88;Q91V88;Q91V88, Q99PV0, Q9EPB4, Q9JKB3;Q9JKB3
....GO:0043434	2.614	0.527	4.964	4	153	14	2658	0.0142	0.219	response to peptide hormone	P42225, Q03734, Q5I2A0;Q80X76, Q91WP6	P07214, P07758;Q00896, P07759, P10107, P11087;P11087, P18572;P18572, P22599, P42225, P46414, P67778, Q03734, Q5I2A0;Q80X76, Q62165, Q91WP6
........GO:0070207	1.961	0.263	7.445	3	153	7	2658	0.0143	0.219	protein homotrimerization	P11672, P30355, Q99K41	P11672, P28658, P30355, P34884, Q91VR8, Q91VS7, Q99K41
....GO:0006811	1.961	0.263	7.445	3	153	7	2658	0.0143	0.219	ion transport	P08071, P11672, Q61093	P08071, P11672, P83741;P83741;P83741;P83741;P83741;P83741, Q3UBX0, Q61093, Q61792, Q9QYA2
.........GO:0006919	3.268	0.865	3.777	5	153	23	2658	0.0159	0.235	activation of cysteine-type endopeptidase activity involved in apoptotic process	P27005, P31725, P42225, P49935, Q9EPB4	O08734, O55042;O55042, O89110, P12815;P12815, P27005, P31725, P42225, P49935, P63038;P63038, P68040, Q00519, Q01853, Q07813, Q60953;Q60953, Q6ZWY3, Q791T5;Q791T5, Q8VD75, Q9D6U8, Q9EPB4, Q9EST5;Q9EST5, Q9JIQ3, Q9QZS0, Q9Z0X1
..........GO:0051138	1.307	0.075	17.373	2	153	2	2658	0.0164	0.24	positive regulation of NK T cell differentiation	O54774, Q9Z1T1	O54774, Q9Z1T1
..........GO:2000562	1.307	0.075	17.373	2	153	2	2658	0.0164	0.24	negative regulation of CD4-positive, alpha-beta T cell proliferation	O08573;O08573;O08573, P15379;P15379;P15379;P15379;P15379;P15379;P15379;P15379;P15379;P15379;P15379	O08573;O08573;O08573, P15379;P15379;P15379;P15379;P15379;P15379;P15379;P15379;P15379;P15379;P15379
.........GO:0001798	1.307	0.075	17.373	2	153	2	2658	0.0164	0.24	positive regulation of type IIa hypersensitivity	P01027, P20491	P01027, P20491
........GO:0045582	1.307	0.075	17.373	2	153	2	2658	0.0164	0.24	positive regulation of T cell differentiation	P04441;P04441, P06800;P06800;P06800	P04441;P04441, P06800;P06800;P06800
........GO:2001034	1.307	0.075	17.373	2	153	2	2658	0.0164	0.24	positive regulation of double-strand break repair via nonhomologous end joining	Q3UIR3;Q3UIR3, Q8CAS9;Q8CAS9;Q8CAS9	Q3UIR3;Q3UIR3, Q8CAS9;Q8CAS9;Q8CAS9
.......GO:0002925	1.307	0.075	17.373	2	153	2	2658	0.0164	0.24	positive regulation of humoral immune response mediated by circulating immunoglobulin	P06800;P06800;P06800, Q91X72	P06800;P06800;P06800, Q91X72
.......GO:0045577	1.307	0.075	17.373	2	153	2	2658	0.0164	0.24	regulation of B cell differentiation	P06800;P06800;P06800, P29351;P29351;P29351	P06800;P06800;P06800, P29351;P29351;P29351
.......GO:2001181	1.307	0.075	17.373	2	153	2	2658	0.0164	0.24	positive regulation of interleukin-10 secretion	O08573;O08573;O08573, Q9EPB4	O08573;O08573;O08573, Q9EPB4
......GO:0002481	1.307	0.075	17.373	2	153	2	2658	0.0164	0.24	antigen processing and presentation of exogenous protein antigen via MHC class Ib, TAP-dependent	P01887, P36371	P01887, P36371
......GO:0002793	1.307	0.075	17.373	2	153	2	2658	0.0164	0.24	positive regulation of peptide secretion	P27005, P31725	P27005, P31725
......GO:0032722	1.307	0.075	17.373	2	153	2	2658	0.0164	0.24	positive regulation of chemokine production	O08573;O08573;O08573, Q03963	O08573;O08573;O08573, Q03963
......GO:0033674	1.307	0.075	17.373	2	153	2	2658	0.0164	0.24	positive regulation of kinase activity	P04441;P04441, P15379;P15379;P15379;P15379;P15379;P15379;P15379;P15379;P15379;P15379;P15379	P04441;P04441, P15379;P15379;P15379;P15379;P15379;P15379;P15379;P15379;P15379;P15379;P15379
......GO:0050798	1.307	0.075	17.373	2	153	2	2658	0.0164	0.24	activated T cell proliferation	P05555;P05555, P11835	P05555;P05555, P11835
......GO:0070488	1.307	0.075	17.373	2	153	2	2658	0.0164	0.24	neutrophil aggregation	P27005, P31725	P27005, P31725
......GO:1904845	1.307	0.075	17.373	2	153	2	2658	0.0164	0.24	cellular response to L-glutamine	Q61093, Q61462;Q61462	Q61093, Q61462;Q61462
......GO:2000646	1.307	0.075	17.373	2	153	2	2658	0.0164	0.24	positive regulation of receptor catabolic process	P35821, Q3UIR3;Q3UIR3	P35821, Q3UIR3;Q3UIR3
.....GO:0034340	1.307	0.075	17.373	2	153	2	2658	0.0164	0.24	response to type I interferon	P42225, Q64339	P42225, Q64339
.....GO:0040015	1.307	0.075	17.373	2	153	2	2658	0.0164	0.24	negative regulation of multicellular organism growth	O89017, Q9JI48	O89017, Q9JI48
.....GO:0042590	1.307	0.075	17.373	2	153	2	2658	0.0164	0.24	antigen processing and presentation of exogenous peptide antigen via MHC class I	P20491, Q9ESY9	P20491, Q9ESY9
.....GO:0050778	1.307	0.075	17.373	2	153	2	2658	0.0164	0.24	positive regulation of immune response	P20491, Q3UP87	P20491, Q3UP87
.....GO:1900426	1.307	0.075	17.373	2	153	2	2658	0.0164	0.24	positive regulation of defense response to bacterium	O08573;O08573;O08573, Q61462;Q61462	O08573;O08573;O08573, Q61462;Q61462
....GO:0007019	1.307	0.075	17.373	2	153	2	2658	0.0164	0.24	microtubule depolymerization	P54227, P55821	P54227, P55821
....GO:0045059	1.307	0.075	17.373	2	153	2	2658	0.0164	0.24	positive thymic T cell selection	P04441;P04441, P06800;P06800;P06800	P04441;P04441, P06800;P06800;P06800
....GO:0048007	1.307	0.075	17.373	2	153	2	2658	0.0164	0.24	antigen processing and presentation, exogenous lipid antigen via MHC class Ib	O54774, Q9Z1T1	O54774, Q9Z1T1
..GO:0009653	1.307	0.075	17.373	2	153	2	2658	0.0164	0.24	anatomical structure morphogenesis	Q61553, Q61554	Q61553, Q61554
..GO:0042698	1.307	0.075	17.373	2	153	2	2658	0.0164	0.24	ovulation cycle	P97298, Q01279	P97298, Q01279
.......GO:0032760	2.614	0.564	4.633	4	153	15	2658	0.0172	0.24	positive regulation of tumor necrosis factor production	O08573;O08573;O08573, P20491, Q61462;Q61462, Q9EPB4	A2A5R2, O08573;O08573;O08573, O35215, P10810, P20491, P34884, P63158, Q06890, Q08857, Q60875;Q60875;Q60875;Q60875;Q60875, Q61160, Q61462;Q61462, Q8VCF0, Q9EPB4, Q9Z126
......GO:0006898	3.268	0.903	3.619	5	153	24	2658	0.0184	0.24	receptor-mediated endocytosis	P29788, Q01279, Q07797, Q61129, Q61830	O54916;O54916;O54916;O54916
......GO:0032755	1.961	0.301	6.515	3	153	8	2658	0.0189	0.24	positive regulation of interleukin-6 production	P20491, Q61462;Q61462, Q9EPB4	P20491, P63038;P63038, P63158, Q08857, Q60875;Q60875;Q60875;Q60875;Q60875, Q61462;Q61462, Q6Q899;Q6Q899, Q9EPB4
.....GO:0045648	1.961	0.301	6.515	3	153	8	2658	0.0189	0.24	positive regulation of erythrocyte differentiation	P30681, P42225, Q64339	P30681, P42225, P42227;P42227;P42227, P47811;P47811;P47811;P47811, Q64339, Q91VZ6, Q9ES52;Q9ES52;Q9ES52;Q9ES52, Q9JIF0;Q9JIF0;Q9JIF0
....GO:0006508	5.882	2.483	2.369	9	153	66	2658	0.019	0.24	proteolysis	O70370, O89017, P04186, P08071, P49935, Q3UP87, Q61129, Q9CPY7;Q9CPY7, Q9WUU7	A2ADY9, O08529, O08738, O08749, O35350, O55234, O70370, O88456, O89017, O89023, O89110, P03953;P03953, P04186, P08071, P09470;P09470, P10605, P12815;P12815, P16675, P18242, P19221, P20918, P21180;P21180, P24527, P28843, P31428, P41245, P49935, P70677, P97449, Q11011, Q11136, Q3TMH2, Q3UP87, Q61129, Q61391, Q64514;Q64514, Q6NSR8, Q6P069;Q6P069, Q6P1B1, Q8BFY6, Q8BHG1, Q8BHJ5;Q9QXE7, Q8BVG4;Q8BVG4,…
.......GO:0010977	2.614	0.602	4.343	4	153	16	2658	0.0206	0.24	negative regulation of neuron projection development	P01887, P16045, P55821, Q9WUU7	O08795;O08795, P01887, P08226, P16045, P20152, P30416, P55821, P63005;P63005, P70288, Q62188, Q8BTM8, Q8CI32, Q9QUI0, Q9QX60;Q9QX60, Q9WUU7, Q9WV60
......GO:0010629	4.575	1.693	2.702	7	153	45	2658	0.0209	0.24	negative regulation of gene expression	O08573;O08573;O08573, O70200, P30681, P57759, P97298, Q00899;Q3TTC2, Q8CAS9;Q8CAS9;Q8CAS9	O08573;O08573;O08573, O08734, O09106, O35682, O70200, O70493, P08556;Q61411, P09470;P09470, P10637;P10637, P12023;P12023;P12023, P15532, P23927, P25799;P25799;P25799;P25799, P30681, P31750, P31938, P34884, P57759, P60766;P60766, P63328;P63328, P68040, P97298, Q00519, Q00899;Q3TTC2, Q02248, Q05920, Q07076, Q08857, Q60634;Q60634;Q60634, Q61288, Q61937, Q63932, Q63961, Q64314;Q64314, Q7M6Y3;Q7M6Y3;Q…
........GO:0006879	1.961	0.339	5.791	3	153	9	2658	0.0242	0.243	cellular iron ion homeostasis	P51863, Q61147, Q91X72	P08228, P28271, P50516;P50516, P51863, Q61102, Q61147, Q91X72, Q921I1, Q9CR51
........GO:0042102	1.961	0.339	5.791	3	153	9	2658	0.0242	0.243	positive regulation of T cell proliferation	O70200, O89053, P06800;P06800;P06800	O55033;Q99M51, O70200, O89053, P06800;P06800;P06800, P08032, P10107, P23492, P29533;P29533, P52795
....GO:0002244	1.961	0.339	5.791	3	153	9	2658	0.0242	0.243	hematopoietic progenitor cell differentiation	P06800;P06800;P06800, P29351;P29351;P29351, Q9JHK5	O35632, P06800;P06800;P06800, P29351;P29351;P29351, P58252, Q05BC3;Q05BC3;Q05BC3, Q8BP40, Q8R1A4;Q8R1A4, Q9ES28;Q9ES28;Q9ES28;Q9ES28;Q9ES28;Q9ES28;Q9ES28;Q9ES28, Q9JHK5
....GO:0032496	3.922	1.354	2.895	6	153	36	2658	0.0243	0.243	response to lipopolysaccharide	O08573;O08573;O08573, P11247, P27005, P30681, P42225, Q3UP87	O08573;O08573;O08573, O55042;O55042, O88587;O88587, P07214, P09671, P10518, P11247, P15306, P16330;P16330, P18653;P18654, P19253, P20108, P27005, P28474, P28654, P30681, P39447, P42225, P47811;P47811;P47811;P47811, P50285, P63038;P63038, P63085, P70451;P70451;P70451;P70451;P70451, P70677, Q06318, Q3UP87, Q61171, Q63844, Q80TH2;Q80TH2;Q80TH2, Q8BW75, Q8VCC1, Q9CX86, Q9DAS9, Q9WTK5, Q9WVL7, Q9Z126
....GO:0019221	2.614	0.640	4.088	4	153	17	2658	0.0244	0.243	cytokine-mediated signaling pathway	P15379;P15379;P15379;P15379;P15379;P15379;P15379;P15379;P15379;P15379;P15379, P29351;P29351;P29351, P42225, Q9QZ85	O08919, O35930, P05532;P05532, P15379;P15379;P15379;P15379;P15379;P15379;P15379;P15379;P15379;P15379;P15379, P26883, P28653, P28654, P29351;P29351;P29351, P32883;P32883, P42225, P42227;P42227;P42227, P52332, P70451;P70451;P70451;P70451;P70451, Q04207;Q04207, Q99MQ4, Q9QZ85, Q9Z126
.........GO:0050732	1.307	0.113	11.582	2	153	3	2658	0.0264	0.254	negative regulation of peptidyl-tyrosine phosphorylation	P06800;P06800;P06800, P29351;P29351;P29351	P06800;P06800;P06800, P28867;P28867, P29351;P29351;P29351
.........GO:0051865	1.307	0.113	11.582	2	153	3	2658	0.0264	0.254	protein autoubiquitination	E9Q555, Q3UIR3;Q3UIR3	E9Q555, P61079;P62838, Q3UIR3;Q3UIR3
........GO:0006825	1.307	0.113	11.582	2	153	3	2658	0.0264	0.254	copper ion transport	O08997, Q61147	O08997, P30416, Q61147
........GO:0006829	1.307	0.113	11.582	2	153	3	2658	0.0264	0.254	zinc II ion transport	O54774, Q9Z1T1	O54774, Q78IQ7;Q78IQ7, Q9Z1T1
.......GO:0018119	1.307	0.113	11.582	2	153	3	2658	0.0264	0.254	peptidyl-cysteine S-nitrosylation	P27005, P31725	P27005, P28474, P31725
.......GO:0032688	1.307	0.113	11.582	2	153	3	2658	0.0264	0.254	negative regulation of interferon-beta production	Q00899;Q3TTC2, Q9EPB4	Q00899;Q3TTC2, Q3TL44, Q9EPB4
.......GO:0046598	1.307	0.113	11.582	2	153	3	2658	0.0264	0.254	positive regulation of viral entry into host cell	P04441;P04441, P16045	P04441;P04441, P09103, P16045
.......GO:1902166	1.307	0.113	11.582	2	153	3	2658	0.0264	0.254	negative regulation of intrinsic apoptotic signaling pathway in response to DNA damage by p53 class mediator	P04441;P04441, P15379;P15379;P15379;P15379;P15379;P15379;P15379;P15379;P15379;P15379;P15379	P04441;P04441, P15379;P15379;P15379;P15379;P15379;P15379;P15379;P15379;P15379;P15379;P15379, P34884
......GO:0006032	1.307	0.113	11.582	2	153	3	2658	0.0264	0.254	chitin catabolic process	O35744, Q61362;Q61362;Q61362	O35744, Q61362;Q61362;Q61362, Q91XA9
......GO:0033157	1.307	0.113	11.582	2	153	3	2658	0.0264	0.254	regulation of intracellular protein transport	P35821, Q61233	O70492, P35821, Q61233
......GO:0043518	1.307	0.113	11.582	2	153	3	2658	0.0264	0.254	negative regulation of DNA damage response, signal transduction by p53 class mediator	P04441;P04441, P15379;P15379;P15379;P15379;P15379;P15379;P15379;P15379;P15379;P15379;P15379	P04441;P04441, P15379;P15379;P15379;P15379;P15379;P15379;P15379;P15379;P15379;P15379;P15379, P34884
.....GO:0002906	1.307	0.113	11.582	2	153	3	2658	0.0264	0.254	negative regulation of mature B cell apoptotic process	P04441;P04441, P15379;P15379;P15379;P15379;P15379;P15379;P15379;P15379;P15379;P15379;P15379	P04441;P04441, P15379;P15379;P15379;P15379;P15379;P15379;P15379;P15379;P15379;P15379;P15379, P34884
.....GO:0035563	1.307	0.113	11.582	2	153	3	2658	0.0264	0.254	positive regulation of chromatin binding	Q3UIR3;Q3UIR3, Q8CAS9;Q8CAS9;Q8CAS9	P56546;P56546, Q3UIR3;Q3UIR3, Q8CAS9;Q8CAS9;Q8CAS9
.....GO:0043152	1.307	0.113	11.582	2	153	3	2658	0.0264	0.254	induction of bacterial agglutination	E9PV24;E9PV24, Q8K0E8	E9PV24;E9PV24, P50404, Q8K0E8
.....GO:1904044	1.307	0.113	11.582	2	153	3	2658	0.0264	0.254	response to aldosterone	Q61093, Q61462;Q61462	P61358, Q61093, Q61462;Q61462
....GO:0001878	1.307	0.113	11.582	2	153	3	2658	0.0264	0.254	response to yeast	P11247, Q3UP87	P11247, Q3UP87, Q64010;Q64010
....GO:0002237	1.307	0.113	11.582	2	153	3	2658	0.0264	0.254	response to molecule of bacterial origin	P01887, P36371	P01887, P10810, P36371
....GO:0045060	1.307	0.113	11.582	2	153	3	2658	0.0264	0.254	negative thymic T cell selection	P04441;P04441, P06800;P06800;P06800	P04441;P04441, P06800;P06800;P06800, P83510;P83510;P97820;Q9JM52;Q9JM52;Q9JM52
....GO:0051604	1.307	0.113	11.582	2	153	3	2658	0.0264	0.254	protein maturation	P19324, Q07456	P19324, Q07456, Q8C3X8
...GO:0045123	1.307	0.113	11.582	2	153	3	2658	0.0264	0.254	cellular extravasation	P05555;P05555, P11835	P05555;P05555, P11835, Q3V3R4
...GO:0045185	1.307	0.113	11.582	2	153	3	2658	0.0264	0.254	maintenance of protein location	O08573;O08573;O08573, P16045	O08573;O08573;O08573, P16045, P16110
..GO:0045730	1.307	0.113	11.582	2	153	3	2658	0.0264	0.254	respiratory burst	Q61093, Q61462;Q61462	Q61093, Q61462;Q61462, Q9DBJ1
........GO:0001934	3.922	1.392	2.817	6	153	37	2658	0.027	0.254	positive regulation of protein phosphorylation	O70200, P01027, P04441;P04441, P51437, P57759, Q01279	A2ASQ1;A2ASQ1;A2ASQ1, O08917, O70200, P01027, P04441;P04441, P07356, P08556;Q61411, P12023;P12023;P12023, P17156, P19221, P25911;P25911, P31750, P32883;P32883, P34152;P34152;P34152;P34152;P34152;P34152;P34152, P34884, P41245, P51437, P57759, P60764;P63001, P60766;P60766, P61148, P63158, P68040, P70336;P70336, P97300;P97300;P97300, P98078;P98078;P98078, Q01279, Q02858, Q3UW53, Q60994, Q63844, Q639…
.......GO:0045071	1.961	0.376	5.212	3	153	10	2658	0.0302	0.254	negative regulation of viral genome replication	P08071, Q03963, Q64339	O54962, P08071, Q03963, Q64339, Q8R2Q8, Q8VCF0, Q99J93, Q9CQW9, Q9JJ00, Q9Z1X4;Q9Z1X4;Q9Z1X4
......GO:0048260	1.961	0.376	5.212	3	153	10	2658	0.0302	0.254	positive regulation of receptor-mediated endocytosis	P01887, P29788, P43275	O88531, P01887, P29788, P35282, P43275, P61979, P61979;P61979, Q06890, Q8VD75, Q921I1
.......GO:0045893	5.229	2.295	2.278	8	153	61	2658	0.0317	0.254	positive regulation of transcription, DNA-templated	P04441;P04441, P17095, P20065, P30681, P42225, Q01279, Q3UIR3;Q3UIR3, Q8CAS9;Q8CAS9;Q8CAS9	O09106, O55222, P04441;P04441, P05480, P09803, P10711;P10711, P11087;P11087, P11440;P97377;P97377;Q80YP0, P17095, P20065, P25799;P25799;P25799;P25799, P30681, P31750, P31938, P42225, P42227;P42227;P42227, P46938;P46938, P49443, P53996;P53996;P53996, P56528, P61148, P61458, P63085, P67778, P68510, P83870, P84096, P97496;P97496;Q6PDG5;Q6PDG5, P98078;P98078;P98078, Q01279, Q02248, Q04207;Q04207, Q3U…
......GO:0030041	1.961	0.414	4.738	3	153	11	2658	0.037	0.288	actin filament polymerization	O70200, P49710, Q9D2V7	O08808, O70200, O70566, P13020;P13020, P49710, P59999, P60764;P63001, Q60598, Q8VDD5, Q9CVB6, Q9D2V7
..........GO:0070936	1.307	0.150	8.686	2	153	4	2658	0.0382	0.295	protein K48-linked ubiquitination	P61087, Q3UIR3;Q3UIR3	P61079;P62838, P61087, P62257, Q3UIR3;Q3UIR3
.......GO:0048490	1.307	0.150	8.686	2	153	4	2658	0.0382	0.295	anterograde synaptic vesicle transport	O54774, Q9Z1T1	O54774, Q9DCR2, Q9JKC8, Q9Z1T1
......GO:0030833	1.307	0.150	8.686	2	153	4	2658	0.0382	0.295	regulation of actin filament polymerization	O89053, P49710	O89053, P49710, P54320, Q8K0Q5
......GO:0033622	1.307	0.150	8.686	2	153	4	2658	0.0382	0.295	integrin activation	P11276, Q8K1B8	P11276, P26039, Q8CIB5, Q8K1B8
......GO:2001205	1.307	0.150	8.686	2	153	4	2658	0.0382	0.295	negative regulation of osteoclast development	P08071, Q61554	P08071, P56857;P56857, Q61554, Q9Z0U1
.....GO:0001656	1.307	0.150	8.686	2	153	4	2658	0.0382	0.295	metanephros development	P49935, Q61554	A2ARA8, P49935, Q04690;Q04690, Q61554
.....GO:0042554	1.307	0.150	8.686	2	153	4	2658	0.0382	0.295	superoxide anion generation	Q61093, Q61462;Q61462	P08228, P09671, Q61093, Q61462;Q61462
....GO:0001774	1.307	0.150	8.686	2	153	4	2658	0.0382	0.295	microglial cell activation	O70200, P05555;P05555	O55042;O55042, O70200, P05555;P05555, Q06890
....GO:0006801	1.307	0.150	8.686	2	153	4	2658	0.0382	0.295	superoxide metabolic process	Q61093, Q61462;Q61462	P08228, P09671, Q61093, Q61462;Q61462
....GO:0050665	1.307	0.150	8.686	2	153	4	2658	0.0382	0.295	hydrogen peroxide biosynthetic process	Q61093, Q61462;Q61462	P08228, P09671, Q61093, Q61462;Q61462
.........GO:0050731	2.614	0.752	3.475	4	153	20	2658	0.0383	0.295	positive regulation of peptidyl-tyrosine phosphorylation	P04441;P04441, P15379;P15379;P15379;P15379;P15379;P15379;P15379;P15379;P15379;P15379;P15379, P29788, P49710	O54890, P04441;P04441, P04925, P05480, P13597;P13597, P15379;P15379;P15379;P15379;P15379;P15379;P15379;P15379;P15379;P15379;P15379, P25911;P25911, P29788, P34884, P35762, P49710, P97333, Q04736, Q08857, Q60875;Q60875;Q60875;Q60875;Q60875, Q60994, Q8CIN4, Q8VHY0;Q8VHY0, Q99JY8, Q9EQP2
......GO:0045766	3.268	1.129	2.895	5	153	30	2658	0.0387	0.295	positive regulation of angiogenesis	P01027, P49935, P51437, Q61093, Q61362;Q61362;Q61362	O35074, O35639, O54890, P01027, P10833, P12815;P12815, P14602;P14602;P14602, P35441, P35969, P39655, P42227;P42227;P42227, P49935, P51437, P61148, P62746, P70302, P97333, Q02013, Q02858, Q61093, Q61288, Q61362;Q61362;Q61362, Q61508;Q61508, Q63961, Q64314;Q64314, Q80WJ7, Q8VI36;Q8VI36, Q9CWS0, Q9EQH2, Q9WUP0
....GO:0007015	3.268	1.129	2.895	5	153	30	2658	0.0387	0.295	actin filament organization	O89053, P20065, Q05144, Q6ZWY8, Q9D2V7	A2ASS6;A2ASS6, O54931;O54931;O54931;O54931;O54931, O55033;Q99M51, O89053, P18760, P20065, P21107, P26231, P45591, P46735;P46735, P49813, P58771, P60766;P60766, P84078, Q05144, Q3UIA2;Q3UIA2;Q3UIA2;Q3UIA2, Q60875;Q60875;Q60875;Q60875;Q60875, Q62074, Q62234;Q62234, Q6IRU2, Q6ZWY8, Q7TPR4, Q811D0;Q811D0;Q811D0, Q91VR8, Q921I1, Q9D2V7, Q9JHJ0, Q9JLQ0, Q9QXS6;Q9QXS6;Q9QXS6, Q9R1Z8
.........GO:0055072	1.961	0.451	4.343	3	153	12	2658	0.0444	0.313	iron ion homeostasis	P01887, P08071, P11672	O70252, P01887, P08071, P09671, P11672, P22315, P49222, Q02357;Q02357;Q02357;Q02357;Q02357;Q02357, Q7M6Y3;Q7M6Y3;Q7M6Y3;Q7M6Y3;Q7M6Y3;Q7M6Y3, Q8CI59;Q8CI59, Q91V61;Q91V61, Q99JR1
......GO:0045921	1.961	0.451	4.343	3	153	12	2658	0.0444	0.313	positive regulation of exocytosis	E9PV24;E9PV24, Q8K0E8, Q8VCM7	B2RUP2;B2RUP2, E9PV24;E9PV24, P53994;P59279, P62761, Q80TV8;Q80TV8;Q8BRT1;Q8BRT1;Q8BRT1, Q8K0E8, Q8K400;Q8K400, Q8VCM7, Q99P58, Q9CQD1, Q9ERI2, Q9R0Q1;Q9R0Q1;Q9R0Q1
..GO:0007165	5.882	2.935	2.005	9	153	78	2658	0.0445	0.313	signal transduction	E9PV24;E9PV24, P04441;P04441, P16045, P20491, Q01279, Q61830, Q64449, Q8K0E8, Q8VCM7	D3YVF0, E9PV24;E9PV24, G5E8K5;G5E8K5;G5E8K5, O55023, O89112, P04441;P04441, P05622, P07214, P0C605;P0C605, P10107, P10833, P11440;P97377;P97377;Q80YP0, P15306, P16045, P19973;P19973, P20491, P25911;P25911, P28828, P40124, P46061, P57776, P57776;P57776, P62046, P68254;P68254, P70451;P70451;P70451;P70451;P70451, P70663, P97449, Q01279, Q02257, Q02357;Q02357;Q02357;Q02357;Q02357;Q02357, Q06318, Q14B…
....GO:0007229	3.268	1.204	2.714	5	153	32	2658	0.0477	0.33	integrin-mediated signaling pathway	P05555;P05555, P11835, P20491, Q8K1B8, Q9JHK5	A2ARA8, O54890, O55222, O70309;O70309, P05480, P05555;P05555, P08121, P09055;P09055, P11835, P20491, P26039, P34152;P34152;P34152;P34152;P34152;P34152;P34152, P35235;P35235, P43406, P60766;P60766, P97333, Q00623, Q01768, Q3V3R4, Q61001, Q61739;Q61739, Q62469, Q62470;Q62470;Q62470, Q62523, Q8BK67, Q8CIB5, Q8K1B8, Q8VI36;Q8VI36, Q9JHK5, Q9JLV5, Q9QUI0, Q9QUM0
..........GO:0007035	1.307	0.188	6.949	2	153	5	2658	0.0516	0.355	vacuolar acidification	P51863, P63082	P51863, P63082, Q8BVE3, Q9QYB1, Q9Z1G4;Q9Z1G4;Q9Z1G4
........GO:0050730	1.307	0.188	6.949	2	153	5	2658	0.0516	0.355	regulation of peptidyl-tyrosine phosphorylation	P11835, Q01279	P04925, P05622, P11835, Q01279, Q9ESB3
......GO:0010952	1.307	0.188	6.949	2	153	5	2658	0.0516	0.355	positive regulation of peptidase activity	P11276, P49935	P11276, P12023;P12023;P12023, P49817, P49935, Q08879;Q08879
......GO:0035457	1.307	0.188	6.949	2	153	5	2658	0.0516	0.355	cellular response to interferon-alpha	Q64282, Q64345	F6ZDS4, P0DOV2;P0DOV2, Q64112, Q64282, Q64345
......GO:0050769	1.307	0.188	6.949	2	153	5	2658	0.0516	0.355	positive regulation of neurogenesis	P27046, P97298	O08919, P27046, P97298, Q99MR6;Q99MR6;Q99MR6;Q99MR6, Q9QZS3;Q9QZS3;Q9QZS3;Q9QZS3
......GO:0050853	1.307	0.188	6.949	2	153	5	2658	0.0516	0.355	B cell receptor signaling pathway	P06800;P06800;P06800, P29351;P29351;P29351	P06800;P06800;P06800, P25911;P25911, P29351;P29351;P29351, P56528, P63085
......GO:0071803	1.307	0.188	6.949	2	153	5	2658	0.0516	0.355	positive regulation of podosome assembly	Q61233, Q61553	P05480, P26041, Q61233, Q61553, Q9QUI0
.....GO:0001819	1.307	0.188	6.949	2	153	5	2658	0.0516	0.355	positive regulation of cytokine production	O08573;O08573;O08573, Q03963	O08573;O08573;O08573, O08917, O35083, P08228, Q03963
.....GO:0014002	1.307	0.188	6.949	2	153	5	2658	0.0516	0.355	astrocyte development	P27005, P31725	P20152, P27005, P31725, Q61292, Q62151
....GO:0042832	1.307	0.188	6.949	2	153	5	2658	0.0516	0.355	defense response to protozoan	Q61107, Q9QZ85	P08556;Q61411, Q61107, Q9QZ85, Q9Z0E6, Q9Z126
....GO:0044319	1.307	0.188	6.949	2	153	5	2658	0.0516	0.355	wound healing, spreading of cells	P15379;P15379;P15379;P15379;P15379;P15379;P15379;P15379;P15379;P15379;P15379, Q62159	P15379;P15379;P15379;P15379;P15379;P15379;P15379;P15379;P15379;P15379;P15379, Q62159, Q8BTM8, Q8VE70, Q9QUI0
...GO:0030574	1.307	0.188	6.949	2	153	5	2658	0.0516	0.355	collagen catabolic process	O70370, Q64449	O70370, P10605, P41245, Q11136, Q64449
...GO:0030595	1.307	0.188	6.949	2	153	5	2658	0.0516	0.355	leukocyte chemotaxis	O89053, P31725	O08530, O89053, P31725, P70122, Q9Z126
..GO:0031640	1.307	0.188	6.949	2	153	5	2658	0.0516	0.355	killing of cells of other organism	O88593, P08071	O88593, P08071, P16858, P62889, Q9CZX8
......GO:0048146	1.961	0.489	4.009	3	153	13	2658	0.0525	0.355	positive regulation of fibroblast proliferation	P04441;P04441, P11276, Q01279	O54890, O70133;O70133;O70133, P04441;P04441, P07356, P08556;Q61411, P11276, P34884, Q01279, Q02013, Q08879;Q08879, Q60953;Q60953, Q8BRH4;Q8BRH4, Q9CXZ1
.....GO:0051592	2.614	0.865	3.021	4	153	23	2658	0.0557	0.355	response to calcium ion	E9PV24;E9PV24, Q01279, Q8K0E8, Q8VCM7	A2ASS6;A2ASS6, E9PV24;E9PV24, P00158, P07214, P12815;P12815, P34022, P35441, P49817, P50396, P50752;P50752;P50752;P50752, P63328;P63328, P70296, P97384, Q01279, Q07076, Q3UPL0;Q3UPL0, Q60668;Q60668;Q60668;Q60668, Q8BFY6, Q8BH59, Q8K0E8, Q8VCM7, Q9DBE8, Q9QXX4
.......GO:0043123	3.268	1.279	2.555	5	153	34	2658	0.0578	0.36	positive regulation of I-kappaB kinase/NF-kappaB signaling	P04441;P04441, P07091, P08071, P16045, Q62159	O89110, P04441;P04441, P07091, P08071, P16045, P21981, P26883, P49443, P57776, P57776;P57776, P61089, P63280, P97352, Q02248, Q04207;Q04207, Q08857, Q3U0V2, Q60676, Q60994, Q61160, Q61508;Q61508, Q61510, Q62159, Q63850, Q80WJ7, Q8BTM8, Q8BY89;Q8BY89, Q8R1V4, Q8R2Q8, Q8VCF0, Q9CZY3;Q9CZY3;Q9D2M8, Q9JIG7, Q9QUI0, Q9WV55
.......GO:0035335	1.961	0.527	3.723	3	153	14	2658	0.0613	0.38	peptidyl-tyrosine dephosphorylation	P06800;P06800;P06800, P29351;P29351;P29351, P35821	O70274;Q63739, P06800;P06800;P06800, P28828, P29351;P29351;P29351, P35235;P35235, P35821, P35831, P70261, Q8CHP8, Q9D358;Q9D358, Q9D7X3, Q9D880, Q9D967, Q9Z2D1
......GO:0050714	1.961	0.527	3.723	3	153	14	2658	0.0613	0.38	positive regulation of protein secretion	E9PV24;E9PV24, Q8K0E8, Q8VCM7	A2ASS6;A2ASS6, E9PV24;E9PV24, P17742, P26040, P84078, Q62234;Q62234, Q8K0E8, Q8K1M6;Q8K1M6;Q8K1M6;Q8K1M6, Q8R3S6, Q8VCM7, Q9CR16, Q9CRA5, Q9JMH9;Q9JMH9;Q9JMH9;Q9JMH9;Q9JMH9;Q9JMH9;Q9JMH9, Q9R0Q1;Q9R0Q1;Q9R0Q1
.....GO:0071407	1.961	0.527	3.723	3	153	14	2658	0.0613	0.38	cellular response to organic cyclic compound	P16045, P42225, Q61462;Q61462	P11499, P16045, P25799;P25799;P25799;P25799, P31750, P42225, P42227;P42227;P42227, P46414, P53986, Q2NL51, Q61191, Q61462;Q61462, Q61739;Q61739, Q8CIN4, Q99PT1
..GO:0007017	1.961	0.527	3.723	3	153	14	2658	0.0613	0.38	microtubule-based process	P68368, P68373, Q922F4	P05214;P68369, P61759, P63005;P63005, P68368, P68372, P68373, P99024, Q3UX10, Q61768, Q7TMM9, Q922F4, Q9D6F9, Q9DBR1;Q9DBR1, Q9Z0Y1
.....GO:0051603	2.614	0.903	2.895	4	153	24	2658	0.0624	0.38	proteolysis involved in cellular protein catabolic process	O70370, O89017, P49935, Q9WUU7	O08529, O09061, O35955, O70370, O89017, O89110, P10605, P16675, P20029, P20918, P28063, P28076, P49935, P70195, P99026, Q60692, Q8CGK3, Q91YW3, Q920A5, Q99JR5, Q9JHR7, Q9QUM9, Q9R1P3, Q9WUU7
........GO:0008089	1.307	0.226	5.791	2	153	6	2658	0.0664	0.4	anterograde axonal transport	O54774, Q9Z1T1	O54774, P08228, P35282, Q9DCR2, Q9JKC8, Q9Z1T1
........GO:0030890	1.307	0.226	5.791	2	153	6	2658	0.0664	0.4	positive regulation of B cell proliferation	P04441;P04441, P06800;P06800;P06800	P04441;P04441, P06800;P06800;P06800, P34884, P35762, P56528, Q4QY64;Q4QY64
.......GO:0090023	1.307	0.226	5.791	2	153	6	2658	0.0664	0.4	positive regulation of neutrophil chemotaxis	P04441;P04441, Q05144	O35658, P04441;P04441, P60764;P63001, Q05144, Q9CWP6;Q9CWP6;Q9CWP6, Q9Z126
......GO:0032689	1.307	0.226	5.791	2	153	6	2658	0.0664	0.4	negative regulation of interferon-gamma production	O08573;O08573;O08573, O88593	O08573;O08573;O08573, O35658, O88593, P04925, P63158, Q06318
......GO:0032729	1.307	0.226	5.791	2	153	6	2658	0.0664	0.4	positive regulation of interferon-gamma production	Q921M7, Q9EPB4	P08556;Q61411, P10810, P63038;P63038, Q61160, Q921M7, Q9EPB4
....GO:0034113	1.307	0.226	5.791	2	153	6	2658	0.0664	0.4	heterotypic cell-cell adhesion	P06800;P06800;P06800, P11835	O54890, P06800;P06800;P06800, P09055;P09055, P11835, P43406, Q9EPC1
....GO:0050918	1.307	0.226	5.791	2	153	6	2658	0.0664	0.4	positive chemotaxis	O89053, P30681	O89053, P16110, P30681, P34884, P97333, Q80U72;Q80U72;Q80U72;Q80U72
....GO:0071404	1.307	0.226	5.791	2	153	6	2658	0.0664	0.4	cellular response to low-density lipoprotein particle stimulus	P11835, P20491	P09055;P09055, P11835, P20491, P35762, P40240, Q08857
.GO:0002376	1.307	0.226	5.791	2	153	6	2658	0.0664	0.4	immune system process	O08573;O08573;O08573, Q61646	O08573;O08573;O08573, Q61646, Q8R5M8;Q8R5M8;Q8R5M8;Q8R5M8;Q8R5M8;Q8R5M8;Q8R5M8, Q91XA9, Q9D0J8, Q9R1P4
.......GO:0051897	1.961	0.602	3.257	3	153	16	2658	0.0808	0.463	positive regulation of protein kinase B signaling	P49710, Q01279, Q61362;Q61362;Q61362	B9EJ86, O35658, O55222, P05480, P11352, P34152;P34152;P34152;P34152;P34152;P34152;P34152, P35441, P49710, P70694;Q8K023;Q8K023;Q91WR5, Q01279, Q02858, Q61362;Q61362;Q61362, Q80WJ7, Q8C166, Q99P72;Q99P72;Q99P72, Q9JI10;Q9JI10;Q9JI11
......GO:0006909	1.961	0.602	3.257	3	153	16	2658	0.0808	0.463	phagocytosis	O89053, P05555;P05555, Q3UP87	B2RUP2;B2RUP2, O35639, O89053, P05555;P05555, P10107, P39054, P97384, Q08481;Q08481;Q08481;Q08481, Q3UP87, Q8BH24, Q8BK63;Q8BK63, Q8BPU7;Q8BPU7, Q8BRF7;Q8BRF7, Q9CQD1, Q9ERE7, Q9WUM4
.....GO:0071333	1.961	0.602	3.257	3	153	16	2658	0.0808	0.463	cellular response to glucose stimulus	P16045, P97298, Q61462;Q61462	O09172, P05132;P05132, P13597;P13597, P15532, P16045, P29533;P29533, P39447, P62835, P62996, P63328;P63328, P68040, P97298, P97494, Q61462;Q61462, Q9CQ92, Q9JIM1;Q9JIM1
.........GO:0000186	1.307	0.263	4.964	2	153	7	2658	0.0824	0.465	activation of MAPKK activity	Q01279, Q03963	O88653, P08752, Q01279, Q03963, Q8BYC6, Q9ESL4;Q9ESL4;Q9ESL4, Q9JHS3
......GO:0018149	1.307	0.263	4.964	2	153	7	2658	0.0824	0.465	peptide cross-linking	P11276, Q8BH61	P08121, P10107, P11276, P21981, P35441, P49222, Q8BH61
......GO:0071549	1.307	0.263	4.964	2	153	7	2658	0.0824	0.465	cellular response to dexamethasone stimulus	P97298, Q01279	P13597;P13597, P62911, P63073, P97298, Q01279, Q02013, Q8VEK3
.....GO:1900182	1.307	0.263	4.964	2	153	7	2658	0.0824	0.465	positive regulation of protein localization to nucleus	Q3UIR3;Q3UIR3, Q8CAS9;Q8CAS9;Q8CAS9	P05480, P19221, P31750, Q3UIR3;Q3UIR3, Q8CAS9;Q8CAS9;Q8CAS9, Q99LX0, Q9JLQ0
....GO:0060326	1.307	0.263	4.964	2	153	7	2658	0.0824	0.465	cell chemotaxis	D3Z6Q9, P30681	D3Z6Q9, P05532;P05532, P05622, P28867;P28867, P30681, P84096, Q63961
.......GO:0043066	6.536	3.988	1.639	10	153	106	2658	0.0967	0.531	negative regulation of apoptotic process	O70200, P04441;P04441, P08071, P15379;P15379;P15379;P15379;P15379;P15379;P15379;P15379;P15379;P15379;P15379, P49935, P86048;Q6ZWV3, Q01279, Q03963, Q64345, Q9JI48	O09106, O35129, O35465;O35465, O35841, O35864, O55042;O55042, O70200, O88531, P04441;P04441, P04925, P05480, P07724, P08071, P08113, P08228, P11352, P11499, P12710, P15379;P15379;P15379;P15379;P15379;P15379;P15379;P15379;P15379;P15379;P15379, P16381;Q62167, P17879;Q61696, P18653;P18654, P19157;P46425, P20029, P20108, P23927, P24270, P26231, P30275, P31428, P31750, P34152;P34152;P34152;P34152;P341…
......GO:0010628	5.229	2.972	1.759	8	153	79	2658	0.098	0.535	positive regulation of gene expression	O08573;O08573;O08573, P11276, P11672, P15379;P15379;P15379;P15379;P15379;P15379;P15379;P15379;P15379;P15379;P15379, P30681, P49935, P57759, Q00899;Q3TTC2	A2ASS6;A2ASS6, G5E8K5;G5E8K5;G5E8K5, O08573;O08573;O08573, O54890, P05532;P05532, P08556;Q61411, P11276, P11672, P12023;P12023;P12023, P13020;P13020, P14211, P15379;P15379;P15379;P15379;P15379;P15379;P15379;P15379;P15379;P15379;P15379, P16381;Q62167, P20152, P26040, P26041, P26043, P30681, P31938, P32883;P32883, P32921;P32921, P39655, P42227;P42227;P42227, P47811;P47811;P47811;P47811, P47962, P48…
.......GO:0014911	1.307	0.301	4.343	2	153	8	2658	0.0994	0.541	positive regulation of smooth muscle cell migration	P20065, P29788	O54890, P05480, P05622, P20065, P29788, Q62009;Q62009;Q62009;Q62009;Q62009, Q62469, Q64010;Q64010
.......GO:2000778	1.307	0.301	4.343	2	153	8	2658	0.0994	0.541	positive regulation of interleukin-6 secretion	O08573;O08573;O08573, Q9EPB4	O08573;O08573;O08573, O35632, O70133;O70133;O70133, P63038;P63038, P63158, Q6Q899;Q6Q899, Q8VCF0, Q9EPB4
......GO:0006302	1.307	0.301	4.343	2	153	8	2658	0.0994	0.541	double-strand break repair	Q3UIR3;Q3UIR3, Q8CAS9;Q8CAS9;Q8CAS9	P46737, P58871, Q01853, Q3UIR3;Q3UIR3, Q7M757, Q8CAS9;Q8CAS9;Q8CAS9, Q8K3W0;Q8K3W0;Q8K3W0;Q8K3W0;Q8K3W0, Q91VR5
.....GO:0071345	1.307	0.301	4.343	2	153	8	2658	0.0994	0.541	cellular response to cytokine stimulus	P42225, P49710	P25799;P25799;P25799;P25799, P42225, P42227;P42227;P42227, P49710, Q3U0V1, Q61391, Q62188, Q9JJ00
...GO:0033627	1.307	0.301	4.343	2	153	8	2658	0.0994	0.541	cell adhesion mediated by integrin	P29788, Q61554	O54890, P09055;P09055, P13597

## Sheet: innate immune response
innate immune response

## Sheet: negative reg endopeptidase ac.
negative regulation of endopeptidase activity

## Sheet: defense response to bacterium
defense response to bacterium

## Sheet: cellular response interferon b.
cellular response to interferon-beta

## Sheet: inflammatory response
inflammatory response

## Sheet: phagocytosis, engulfment
phagocytosis, engulfment

## Sheet: defense response to virus
defense response to virus

## Sheet: neutrophil chemotaxis
neutrophil chemotaxis

## Sheet: pos. reg. superoxide
positive regulation of superoxide anion generation

[truncated: 22 more sheets: cellular response IL-1, antimicrobial humoral immune, cellular resp interferon, cellular resp lipo.sac., leukocyte cell-cell adhesion, pos reg Erk1,2, blood coagulation, adaptive immune response, cell-matrix adhesion, platelet aggregation, response to virus, pos reg muc prolif, cell response TNF, endopeptidase apoptotic, receptor endocytosis, neg reg gene exp, pos reg transcription, pos reg phosphorylation, actin filament org, pos reg angiogenesis …]
